# Supplementary material for: Highly accurate genome assembly of an improved high-yielding silkworm strain, Nichi01
Source: G3 (Bethesda). 2023 Feb 23;13(4):jkad044. doi: 10.1093/g3journal/jkad044 (PMC10085791; doi:10.1093/g3journal/jkad044)
Supplement: jkad044_Supplementary_Data [file jkad044_supplementary_data.zip › Waizumi_et_al._supplementary_table.xlsx]

## Sheet: S.TableS1
Supplementary Table S1: The list of the published whole-genomic sequencing data used in the analysis.
Labels of group are according to the previous report (Xiang et al., 2018). JPN_I: Japanese improved strain; JPN_L: Japanese local strain; CHN_I: Chinese improved strain; CHN_L: Chinese local strain; IND_L: southern Indian strain; WILD: wild silkmoth Bombyx mandarina.
SRA/DRA_accession_id	name	group	source
SRR6111418	zj_5003	CHN_I	Xiang et al., 2018
SRR6111425	zj_5004	CHN_I	Xiang et al., 2018
SRR6111424	zj_5023	CHN_I	Xiang et al., 2018
SRR6111423	zj_5024	CHN_I	Xiang et al., 2018
SRR6111422	zj_5057	CHN_I	Xiang et al., 2018
SRR6111427	zj_5063	CHN_I	Xiang et al., 2018
SRR6111426	zj_5071	CHN_I	Xiang et al., 2018
SRR6111455	zj_5096	CHN_I	Xiang et al., 2018
SRR6111421	zj_5107	CHN_I	Xiang et al., 2018
SRR6111456	zj_5115	CHN_I	Xiang et al., 2018
SRR6111457	zj_74	CHN_I	Xiang et al., 2018
SRR6111450	zj_75	CHN_I	Xiang et al., 2018
SRR6111451	zj_78	CHN_I	Xiang et al., 2018
SRR6111403	zj_871	CHN_I	Xiang et al., 2018
SRR6111453	zj_99	CHN_I	Xiang et al., 2018
SRR6111444	zj_2006	CHN_L	Xiang et al., 2018
SRR6111445	zj_2008	CHN_L	Xiang et al., 2018
SRR6111438	zj_2018	CHN_L	Xiang et al., 2018
SRR6111439	zj_2023	CHN_L	Xiang et al., 2018
SRR6111446	zj_2027	CHN_L	Xiang et al., 2018
SRR6111447	zj_2028	CHN_L	Xiang et al., 2018
SRR6111461	zj_2038	CHN_L	Xiang et al., 2018
SRR6111460	zj_2039	CHN_L	Xiang et al., 2018
SRR6111463	zj_2040	CHN_L	Xiang et al., 2018
SRR6111462	zj_2042	CHN_L	Xiang et al., 2018
SRR6111465	zj_2044	CHN_L	Xiang et al., 2018
SRR6111464	zj_2053	CHN_L	Xiang et al., 2018
SRR6111467	zj_2056	CHN_L	Xiang et al., 2018
SRR6111466	zj_2057	CHN_L	Xiang et al., 2018
SRR6111470	zj_2059	CHN_L	Xiang et al., 2018
SRR6111370	zj_28	CHN_L	Xiang et al., 2018
SRR6111371	zj_29	CHN_L	Xiang et al., 2018
SRR6111366	zj_31	CHN_L	Xiang et al., 2018
SRR6111468	zj_37	CHN_L	Xiang et al., 2018
SRR6111469	zj_41	CHN_L	Xiang et al., 2018
SRR6111474	zj_50	CHN_L	Xiang et al., 2018
SRR6111476	zj_5118	CHN_L	Xiang et al., 2018
SRR6111477	zj_5120	CHN_L	Xiang et al., 2018
SRR6111362	zj_5122	CHN_L	Xiang et al., 2018
SRR6111361	zj_5123	CHN_L	Xiang et al., 2018
SRR6111360	zj_5125	CHN_L	Xiang et al., 2018
SRR6111475	zj_52	CHN_L	Xiang et al., 2018
SRR6111372	zj_7003	CHN_L	Xiang et al., 2018
SRR6111367	zj_7004	CHN_L	Xiang et al., 2018
SRR6111368	zj_7007	CHN_L	Xiang et al., 2018
SRR6111472	zj_88	CHN_L	Xiang et al., 2018
SRR6111373	zj_7013	IND_L	Xiang et al., 2018
SRR6111374	zj_7021	IND_L	Xiang et al., 2018
SRR6111392	zj_7031	IND_L	Xiang et al., 2018
SRR6111394	zj_6003	JPN_I	Xiang et al., 2018
SRR6111393	zj_6006	JPN_I	Xiang et al., 2018
SRR6111388	zj_6008	JPN_I	Xiang et al., 2018
SRR6111387	zj_6015	JPN_I	Xiang et al., 2018
SRR6111390	zj_6016	JPN_I	Xiang et al., 2018
SRR6111389	zj_6017	JPN_I	Xiang et al., 2018
SRR6111413	zj_6028	JPN_I	Xiang et al., 2018
SRR6111414	zj_6036	JPN_I	Xiang et al., 2018
SRR6111411	zj_6042	JPN_I	Xiang et al., 2018
SRR6111412	zj_6048	JPN_I	Xiang et al., 2018
SRR6111409	zj_6061	JPN_I	Xiang et al., 2018
SRR6111391	zj_6085	JPN_I	Xiang et al., 2018
SRR6111407	zj_68	JPN_I	Xiang et al., 2018
SRR6111408	zj_69	JPN_I	Xiang et al., 2018
SRR6111405	zj_70	JPN_I	Xiang et al., 2018
SRR6111417	zj_872	JPN_I	Xiang et al., 2018
DRR059693	c10/Kojiki	JPN_L	National BioResource Project 2015 (https://silkworm.nbrp.jp/)
DRR059703	o55/Aojuku-aburako	JPN_L	National BioResource Project 2015 (https://silkworm.nbrp.jp/)
DRR059696	p20/Akajuku	JPN_L	National BioResource Project 2015 (https://silkworm.nbrp.jp/)
DRR059694	p21/Chiyotsuru	JPN_L	National BioResource Project 2015 (https://silkworm.nbrp.jp/)
DRR059695	p22/Nihon-nishiki	JPN_L	National BioResource Project 2015 (https://silkworm.nbrp.jp/)
SRR6111356	zj_117	JPN_L	Xiang et al., 2018
DRR064025	p50T	no info	Kawamoto et al., 2019
SRR6111379	c1wild	WILD (B.mandarina)	Xiang et al., 2018
SRR6111377	c2wild	WILD (B.mandarina)	Xiang et al., 2018
SRR6111382	c4wild	WILD (B.mandarina)	Xiang et al., 2018
SRR6111383	c5wild	WILD (B.mandarina)	Xiang et al., 2018
SRR6111376	c6wild	WILD (B.mandarina)	Xiang et al., 2018
SRR6111375	cwild	WILD (B.mandarina)	Xiang et al., 2018

## Sheet: S.TableS2
Supplementary Table S2: Information of the original sequencing data used in the analysis.
BioProject	BioSample	Experiment	Run	Sample_id	Sex	Sequencer	Sequencing_type	Derived_organ	Number_of_reads	Read_length (bp)	Total_length (bp)
PRJDB13411	SAMD00490723	DRX370142	DRR384266	Nichi01_male0	male	Illumina Novaseq 6000	paired-end	SG	383499400	151	57908409400
PRJDB13411	SAMD00490723	DRX370143	DRR384267	Nichi01_male0	male	PacBio Sequel ii	CLR	SG	14101741	-	166317670706
PRJDB13413	SAMD00506766	DRX370144	DRR384268	Nichi01_male1	male	Illumina Novaseq 6000	paired-end	ASG	19942855	151	3011371105
PRJDB13413	SAMD00506767	DRX370145	DRR384269	Nichi01_male1	male	Illumina Novaseq 6000	paired-end	MSG-A	19397835	151	2929073085
PRJDB13413	SAMD00506768	DRX370146	DRR384270	Nichi01_male1	male	Illumina Novaseq 6000	paired-end	MSG-M	22644338	151	3419295038
PRJDB13413	SAMD00506769	DRX370147	DRR384271	Nichi01_male1	male	Illumina Novaseq 6000	paired-end	MSG-P	24459032	151	3693313832
PRJDB13413	SAMD00506770	DRX370148	DRR384272	Nichi01_male1	male	Illumina Novaseq 6000	paired-end	PSG	28290848	151	4271918048
PRJDB13413	SAMD00506771	DRX370149	DRR384273	Nichi01_male1	male	Illumina Novaseq 6000	paired-end	FB	21014061	151	3173123211
PRJDB13413	SAMD00506772	DRX370150	DRR384274	Nichi01_male1	male	Illumina Novaseq 6000	paired-end	MG	20281924	151	3062570524
PRJDB13413	SAMD00506773	DRX370151	DRR384275	Nichi01_male1	male	Illumina Novaseq 6000	paired-end	MT	21128648	151	3190425848
PRJDB13413	SAMD00506774	DRX370152	DRR384276	Nichi01_male1	male	Illumina Novaseq 6000	paired-end	TT	23665706	151	3573521606
PRJDB13413	SAMD00506775	DRX370153	DRR384277	Nichi01_female1	female	Illumina Novaseq 6000	paired-end	OV	18700833	151	2823825783
PRJDB13413	SAMD00506776	DRX370154	DRR384278	Nichi01_male2	male	Illumina Novaseq 6000	paired-end	ASG	17587964	151	2655782564
PRJDB13413	SAMD00506777	DRX370155	DRR384279	Nichi01_male2	male	Illumina Novaseq 6000	paired-end	MSG-A	21077982	151	3182775282
PRJDB13413	SAMD00506778	DRX370156	DRR384280	Nichi01_male2	male	Illumina Novaseq 6000	paired-end	MSG-M	18253345	151	2756255095
PRJDB13413	SAMD00506779	DRX370157	DRR384281	Nichi01_male2	male	Illumina Novaseq 6000	paired-end	MSG-P	20315467	151	3067635517
PRJDB13413	SAMD00506780	DRX370158	DRR384282	Nichi01_male2	male	Illumina Novaseq 6000	paired-end	PSG	24400721	151	3684508871
PRJDB13413	SAMD00506781	DRX370159	DRR384283	Nichi01_male2	male	Illumina Novaseq 6000	paired-end	FB	17802261	151	2688141411
PRJDB13413	SAMD00506782	DRX370160	DRR384284	Nichi01_male2	male	Illumina Novaseq 6000	paired-end	MG	21271950	151	3212064450
PRJDB13413	SAMD00506783	DRX370161	DRR384285	Nichi01_male2	male	Illumina Novaseq 6000	paired-end	MT	18598553	151	2808381503
PRJDB13413	SAMD00506784	DRX370162	DRR384286	Nichi01_male2	male	Illumina Novaseq 6000	paired-end	TT	17212951	151	2599155601
PRJDB13413	SAMD00506785	DRX370163	DRR384287	Nichi01_female2	female	Illumina Novaseq 6000	paired-end	OV	18499006	151	2793349906
PRJDB13413	SAMD00506786	DRX370164	DRR384288	Nichi01_male3	male	Illumina Novaseq 6000	paired-end	ASG	22887943	151	3456079393
PRJDB13413	SAMD00506787	DRX370165	DRR384289	Nichi01_male3	male	Illumina Novaseq 6000	paired-end	MSG-A	19524945	151	2948266695
PRJDB13413	SAMD00506788	DRX370166	DRR384290	Nichi01_male3	male	Illumina Novaseq 6000	paired-end	MSG-M	27829103	151	4202194553
PRJDB13413	SAMD00506789	DRX370167	DRR384291	Nichi01_male3	male	Illumina Novaseq 6000	paired-end	MSG-P	26501675	151	4001752925
PRJDB13413	SAMD00506790	DRX370168	DRR384292	Nichi01_male3	male	Illumina Novaseq 6000	paired-end	PSG	18336804	151	2768857404
PRJDB13413	SAMD00506791	DRX370169	DRR384293	Nichi01_male3	male	Illumina Novaseq 6000	paired-end	FB	17657477	151	2666279027
PRJDB13413	SAMD00506792	DRX370170	DRR384294	Nichi01_male3	male	Illumina Novaseq 6000	paired-end	MG	20485700	151	3093340700
PRJDB13413	SAMD00506793	DRX370171	DRR384295	Nichi01_male3	male	Illumina Novaseq 6000	paired-end	MT	22400349	151	3382452699
PRJDB13413	SAMD00506794	DRX370172	DRR384296	Nichi01_male3	male	Illumina Novaseq 6000	paired-end	TT	20388161	151	3078612311
PRJDB13413	SAMD00506795	DRX370173	DRR384297	Nichi01_female3	female	Illumina Novaseq 6000	paired-end	OV	20070733	151	3030680683
PRJDB13956	SAMD00515069	DRX381749	DRR395970	001_p50_parent	female	Illumina Hiseq 2000	paired-end	pupa	9895910	101	934977765
PRJDB13956	SAMD00515070	DRX381750	DRR395971	002_p50_Nichi01_F1_female	female	Illumina Hiseq 2000	paired-end	pupa	6486672	101	612624332
PRJDB13956	SAMD00515071	DRX381751	DRR395972	003_Nichi01_parent	male	Illumina Hiseq 2000	paired-end	pupa	6392462	101	603918065
PRJDB13956	SAMD00515072	DRX381752	DRR395973	004_p50_Nichi01_F1_male	male	Illumina Hiseq 2000	paired-end	pupa	8106532	101	765768926
PRJDB13956	SAMD00515073	DRX381753	DRR395974	005_p50_Nichi01_F2_progeny	female	Illumina Hiseq 2000	paired-end	pupa	9234834	101	872609547
PRJDB13956	SAMD00515074	DRX381754	DRR395975	006_p50_Nichi01_F2_progeny	female	Illumina Hiseq 2000	paired-end	pupa	6281142	101	593440361
PRJDB13956	SAMD00515075	DRX381755	DRR395976	007_p50_Nichi01_F2_progeny	female	Illumina Hiseq 2000	paired-end	pupa	4699252	101	443819590
PRJDB13956	SAMD00515076	DRX381756	DRR395977	008_p50_Nichi01_F2_progeny	female	Illumina Hiseq 2000	paired-end	pupa	3256674	101	307112259
PRJDB13956	SAMD00515077	DRX381757	DRR395978	009_p50_Nichi01_F2_progeny	female	Illumina Hiseq 2000	paired-end	pupa	5701456	101	538872884
PRJDB13956	SAMD00515078	DRX381758	DRR395979	010_p50_Nichi01_F2_progeny	female	Illumina Hiseq 2000	paired-end	pupa	4883076	101	461435002
PRJDB13956	SAMD00515079	DRX381759	DRR395980	011_p50_Nichi01_F2_progeny	female	Illumina Hiseq 2000	paired-end	pupa	5029260	101	475449846
PRJDB13956	SAMD00515080	DRX381760	DRR395981	012_p50_Nichi01_F2_progeny	female	Illumina Hiseq 2000	paired-end	pupa	4956750	101	468261973
PRJDB13956	SAMD00515081	DRX381761	DRR395982	013_p50_Nichi01_F2_progeny	female	Illumina Hiseq 2000	paired-end	pupa	3725824	101	351661416
PRJDB13956	SAMD00515082	DRX381762	DRR395983	014_p50_Nichi01_F2_progeny	female	Illumina Hiseq 2000	paired-end	pupa	6805658	101	643252595
PRJDB13956	SAMD00515083	DRX381763	DRR395984	015_p50_Nichi01_F2_progeny	female	Illumina Hiseq 2000	paired-end	pupa	6514148	101	615774386
PRJDB13956	SAMD00515084	DRX381764	DRR395985	016_p50_Nichi01_F2_progeny	female	Illumina Hiseq 2000	paired-end	pupa	5368356	101	507034494
PRJDB13956	SAMD00515085	DRX381765	DRR395986	017_p50_Nichi01_F2_progeny	female	Illumina Hiseq 2000	paired-end	pupa	5072144	101	479194448
PRJDB13956	SAMD00515086	DRX381766	DRR395987	018_p50_Nichi01_F2_progeny	female	Illumina Hiseq 2000	paired-end	pupa	6090196	101	575741858
PRJDB13956	SAMD00515087	DRX381767	DRR395988	019_p50_Nichi01_F2_progeny	female	Illumina Hiseq 2000	paired-end	pupa	3312512	101	315221968
PRJDB13956	SAMD00515088	DRX381768	DRR395989	020_p50_Nichi01_F2_progeny	female	Illumina Hiseq 2000	paired-end	pupa	5286370	101	500588551
PRJDB13956	SAMD00515089	DRX381769	DRR395990	021_p50_Nichi01_F2_progeny	female	Illumina Hiseq 2000	paired-end	pupa	3670316	101	346671250
PRJDB13956	SAMD00515090	DRX381770	DRR395991	022_p50_Nichi01_F2_progeny	female	Illumina Hiseq 2000	paired-end	pupa	6891732	101	651084546
PRJDB13956	SAMD00515091	DRX381771	DRR395992	023_p50_Nichi01_F2_progeny	female	Illumina Hiseq 2000	paired-end	pupa	5289996	101	499549102
PRJDB13956	SAMD00515092	DRX381772	DRR395993	024_p50_Nichi01_F2_progeny	female	Illumina Hiseq 2000	paired-end	pupa	6780088	101	640801112
PRJDB13956	SAMD00515093	DRX381773	DRR395994	025_p50_Nichi01_F2_progeny	female	Illumina Hiseq 2000	paired-end	pupa	3739852	101	353340998
PRJDB13956	SAMD00515094	DRX381774	DRR395995	026_p50_Nichi01_F2_progeny	female	Illumina Hiseq 2000	paired-end	pupa	5288076	101	499461066
PRJDB13956	SAMD00515095	DRX381775	DRR395996	027_p50_Nichi01_F2_progeny	female	Illumina Hiseq 2000	paired-end	pupa	4598558	101	434777725
PRJDB13956	SAMD00515096	DRX381776	DRR395997	028_p50_Nichi01_F2_progeny	female	Illumina Hiseq 2000	paired-end	pupa	3663694	101	347071901
PRJDB13956	SAMD00515097	DRX381777	DRR395998	029_p50_Nichi01_F2_progeny	female	Illumina Hiseq 2000	paired-end	pupa	3418992	101	323688232
PRJDB13956	SAMD00515098	DRX381778	DRR395999	030_p50_Nichi01_F2_progeny	female	Illumina Hiseq 2000	paired-end	pupa	4806594	101	454452031
PRJDB13956	SAMD00515099	DRX381779	DRR396000	031_p50_Nichi01_F2_progeny	female	Illumina Hiseq 2000	paired-end	pupa	2739202	101	259192023
PRJDB13956	SAMD00515100	DRX381780	DRR396001	032_p50_Nichi01_F2_progeny	female	Illumina Hiseq 2000	paired-end	pupa	5870296	101	554519528
PRJDB13956	SAMD00515101	DRX381781	DRR396002	033_p50_Nichi01_F2_progeny	female	Illumina Hiseq 2000	paired-end	pupa	5886784	101	557009852
PRJDB13956	SAMD00515102	DRX381782	DRR396003	034_p50_Nichi01_F2_progeny	female	Illumina Hiseq 2000	paired-end	pupa	7000360	101	661898216
PRJDB13956	SAMD00515103	DRX381783	DRR396004	035_p50_Nichi01_F2_progeny	female	Illumina Hiseq 2000	paired-end	pupa	5755776	101	544497232
PRJDB13956	SAMD00515104	DRX381784	DRR396005	036_p50_Nichi01_F2_progeny	female	Illumina Hiseq 2000	paired-end	pupa	5695070	101	539577573
PRJDB13956	SAMD00515105	DRX381785	DRR396006	037_p50_Nichi01_F2_progeny	female	Illumina Hiseq 2000	paired-end	pupa	5016328	101	475158296
PRJDB13956	SAMD00515106	DRX381786	DRR396007	038_p50_Nichi01_F2_progeny	female	Illumina Hiseq 2000	paired-end	pupa	4811716	101	455258034
PRJDB13956	SAMD00515107	DRX381787	DRR396008	039_p50_Nichi01_F2_progeny	female	Illumina Hiseq 2000	paired-end	pupa	4785374	101	452946033
PRJDB13956	SAMD00515108	DRX381788	DRR396009	040_p50_Nichi01_F2_progeny	female	Illumina Hiseq 2000	paired-end	pupa	5774870	101	545934801
PRJDB13956	SAMD00515109	DRX381789	DRR396010	041_p50_Nichi01_F2_progeny	female	Illumina Hiseq 2000	paired-end	pupa	5114450	101	483037143
PRJDB13956	SAMD00515110	DRX381790	DRR396011	042_p50_Nichi01_F2_progeny	female	Illumina Hiseq 2000	paired-end	pupa	3391318	101	320318785
PRJDB13956	SAMD00515111	DRX381791	DRR396012	043_p50_Nichi01_F2_progeny	female	Illumina Hiseq 2000	paired-end	pupa	2530378	101	240765315
PRJDB13956	SAMD00515112	DRX381792	DRR396013	044_p50_Nichi01_F2_progeny	female	Illumina Hiseq 2000	paired-end	pupa	3530118	101	334677581
PRJDB13956	SAMD00515113	DRX381793	DRR396014	045_p50_Nichi01_F2_progeny	female	Illumina Hiseq 2000	paired-end	pupa	6638712	101	627884800
PRJDB13956	SAMD00515114	DRX381794	DRR396015	046_p50_Nichi01_F2_progeny	female	Illumina Hiseq 2000	paired-end	pupa	4323456	101	409231212
PRJDB13956	SAMD00515115	DRX381795	DRR396016	047_p50_Nichi01_F2_progeny	female	Illumina Hiseq 2000	paired-end	pupa	7118398	101	673317253
PRJDB13956	SAMD00515116	DRX381796	DRR396017	048_p50_Nichi01_F2_progeny	female	Illumina Hiseq 2000	paired-end	pupa	3907774	101	369566209
PRJDB13956	SAMD00515117	DRX381797	DRR396018	049_p50_Nichi01_F2_progeny	female	Illumina Hiseq 2000	paired-end	pupa	1228102	101	116212121
PRJDB13956	SAMD00515118	DRX381798	DRR396019	050_p50_Nichi01_F2_progeny	female	Illumina Hiseq 2000	paired-end	pupa	2704572	101	255778210
PRJDB13956	SAMD00515119	DRX381799	DRR396020	051_p50_Nichi01_F2_progeny	female	Illumina Hiseq 2000	paired-end	pupa	4328664	101	409454288
PRJDB13956	SAMD00515120	DRX381800	DRR396021	052_p50_Nichi01_F2_progeny	female	Illumina Hiseq 2000	paired-end	pupa	4802208	101	454542188
PRJDB13956	SAMD00515121	DRX381801	DRR396022	053_p50_Nichi01_F2_progeny	female	Illumina Hiseq 2000	paired-end	pupa	8058020	101	764745706
PRJDB13956	SAMD00515122	DRX381802	DRR396023	054_p50_Nichi01_F2_progeny	female	Illumina Hiseq 2000	paired-end	pupa	3304584	101	313085280
PRJDB13956	SAMD00515123	DRX381803	DRR396024	055_p50_Nichi01_F2_progeny	female	Illumina Hiseq 2000	paired-end	pupa	2491772	101	235760106
PRJDB13956	SAMD00515124	DRX381804	DRR396025	056_p50_Nichi01_F2_progeny	female	Illumina Hiseq 2000	paired-end	pupa	4572266	101	432482767
PRJDB13956	SAMD00515125	DRX381805	DRR396026	057_p50_Nichi01_F2_progeny	female	Illumina Hiseq 2000	paired-end	pupa	4723486	101	446612485
PRJDB13956	SAMD00515126	DRX381806	DRR396027	058_p50_Nichi01_F2_progeny	female	Illumina Hiseq 2000	paired-end	pupa	5688502	101	537825101
PRJDB13956	SAMD00515127	DRX381807	DRR396028	059_p50_Nichi01_F2_progeny	female	Illumina Hiseq 2000	paired-end	pupa	4727086	101	447123577
PRJDB13956	SAMD00515128	DRX381808	DRR396029	060_p50_Nichi01_F2_progeny	female	Illumina Hiseq 2000	paired-end	pupa	4329272	101	410131420
PRJDB13956	SAMD00515129	DRX381809	DRR396030	061_p50_Nichi01_F2_progeny	female	Illumina Hiseq 2000	paired-end	pupa	5497482	101	519645107
PRJDB13956	SAMD00515130	DRX381810	DRR396031	062_p50_Nichi01_F2_progeny	female	Illumina Hiseq 2000	paired-end	pupa	5137642	101	485423695
PRJDB13956	SAMD00515131	DRX381811	DRR396032	063_p50_Nichi01_F2_progeny	female	Illumina Hiseq 2000	paired-end	pupa	5179358	101	488789077
PRJDB13956	SAMD00515132	DRX381812	DRR396033	064_p50_Nichi01_F2_progeny	female	Illumina Hiseq 2000	paired-end	pupa	5463960	101	515247972
PRJDB13956	SAMD00515133	DRX381813	DRR396034	065_p50_Nichi01_F2_progeny	female	Illumina Hiseq 2000	paired-end	pupa	4343060	101	410323054
PRJDB13956	SAMD00515134	DRX381814	DRR396035	066_p50_Nichi01_F2_progeny	female	Illumina Hiseq 2000	paired-end	pupa	4592258	101	434184491
PRJDB13956	SAMD00515135	DRX381815	DRR396036	067_p50_Nichi01_F2_progeny	female	Illumina Hiseq 2000	paired-end	pupa	2761604	101	262792914
PRJDB13956	SAMD00515136	DRX381816	DRR396037	068_p50_Nichi01_F2_progeny	female	Illumina Hiseq 2000	paired-end	pupa	4236308	101	400927542
PRJDB13956	SAMD00515137	DRX381817	DRR396038	069_p50_Nichi01_F2_progeny	female	Illumina Hiseq 2000	paired-end	pupa	4380036	101	413969346
PRJDB13956	SAMD00515138	DRX381818	DRR396039	070_p50_Nichi01_F2_progeny	female	Illumina Hiseq 2000	paired-end	pupa	2991784	101	282859336
PRJDB13956	SAMD00515139	DRX381819	DRR396040	071_p50_Nichi01_F2_progeny	female	Illumina Hiseq 2000	paired-end	pupa	5340558	101	504942697
PRJDB13956	SAMD00515140	DRX381820	DRR396041	072_p50_Nichi01_F2_progeny	female	Illumina Hiseq 2000	paired-end	pupa	3915620	101	369616094
PRJDB13956	SAMD00515141	DRX381821	DRR396042	073_p50_Nichi01_F2_progeny	female	Illumina Hiseq 2000	paired-end	pupa	3752022	101	354332113
PRJDB13956	SAMD00515142	DRX381822	DRR396043	074_p50_Nichi01_F2_progeny	female	Illumina Hiseq 2000	paired-end	pupa	4812664	101	453677092
PRJDB13956	SAMD00515143	DRX381823	DRR396044	075_p50_Nichi01_F2_progeny	female	Illumina Hiseq 2000	paired-end	pupa	3587968	101	338046548
PRJDB13956	SAMD00515144	DRX381824	DRR396045	076_p50_Nichi01_F2_progeny	female	Illumina Hiseq 2000	paired-end	pupa	2712622	101	255949473
PRJDB13956	SAMD00515145	DRX381825	DRR396046	077_p50_Nichi01_F2_progeny	female	Illumina Hiseq 2000	paired-end	pupa	6134882	101	578614823
PRJDB13956	SAMD00515146	DRX381826	DRR396047	078_p50_Nichi01_F2_progeny	female	Illumina Hiseq 2000	paired-end	pupa	1186930	101	112227875
PRJDB13956	SAMD00515147	DRX381827	DRR396048	079_p50_Nichi01_F2_progeny	female	Illumina Hiseq 2000	paired-end	pupa	4954632	101	468384504
PRJDB13956	SAMD00515148	DRX381828	DRR396049	080_p50_Nichi01_F2_progeny	female	Illumina Hiseq 2000	paired-end	pupa	2703600	101	255672704
PRJDB13956	SAMD00515149	DRX381829	DRR396050	081_p50_Nichi01_F2_progeny	female	Illumina Hiseq 2000	paired-end	pupa	2781820	101	262948634
PRJDB13956	SAMD00515150	DRX381830	DRR396051	082_p50_Nichi01_F2_progeny	female	Illumina Hiseq 2000	paired-end	pupa	4531372	101	428083174
PRJDB13956	SAMD00515151	DRX381831	DRR396052	083_p50_Nichi01_F2_progeny	female	Illumina Hiseq 2000	paired-end	pupa	4153256	101	392507360
PRJDB13956	SAMD00515152	DRX381832	DRR396053	084_p50_Nichi01_F2_progeny	female	Illumina Hiseq 2000	paired-end	pupa	5900870	101	557641297
PRJDB13956	SAMD00515153	DRX381833	DRR396054	085_p50_Nichi01_F2_progeny	female	Illumina Hiseq 2000	paired-end	pupa	4489160	101	423959596
PRJDB13956	SAMD00515154	DRX381834	DRR396055	086_p50_Nichi01_F2_progeny	female	Illumina Hiseq 2000	paired-end	pupa	3505558	101	331726957
PRJDB13956	SAMD00515155	DRX381835	DRR396056	087_p50_Nichi01_F2_progeny	female	Illumina Hiseq 2000	paired-end	pupa	5199250	101	491678747
PRJDB13956	SAMD00515156	DRX381836	DRR396057	088_p50_Nichi01_F2_progeny	female	Illumina Hiseq 2000	paired-end	pupa	5107620	101	482752026
PRJDB13956	SAMD00515157	DRX381837	DRR396058	089_p50_Nichi01_F2_progeny	female	Illumina Hiseq 2000	paired-end	pupa	3750618	101	354644479
PRJDB13956	SAMD00515158	DRX381838	DRR396059	090_p50_Nichi01_F2_progeny	female	Illumina Hiseq 2000	paired-end	pupa	3819850	101	361064891
PRJDB13956	SAMD00515159	DRX381839	DRR396060	091_p50_Nichi01_F2_progeny	female	Illumina Hiseq 2000	paired-end	pupa	2764762	101	263095295
PRJDB13956	SAMD00515160	DRX381840	DRR396061	092_p50_Nichi01_F2_progeny	female	Illumina Hiseq 2000	paired-end	pupa	4135912	101	391983228
PRJDB13956	SAMD00515161	DRX381841	DRR396062	093_p50_Nichi01_F2_progeny	female	Illumina Hiseq 2000	paired-end	pupa	2824072	101	266508512
PRJDB13956	SAMD00515162	DRX381842	DRR396063	094_p50_Nichi01_F2_progeny	female	Illumina Hiseq 2000	paired-end	pupa	3047020	101	287890710
PRJDB13956	SAMD00515163	DRX381843	DRR396064	095_p50_Nichi01_F2_progeny	female	Illumina Hiseq 2000	paired-end	pupa	5954072	101	563020992
PRJDB13956	SAMD00515164	DRX381844	DRR396065	096_p50_Nichi01_F2_progeny	female	Illumina Hiseq 2000	paired-end	pupa	3704862	101	350149125
PRJDB13956	SAMD00515165	DRX381845	DRR396066	097_p50_Nichi01_F2_progeny	female	Illumina Hiseq 2000	paired-end	pupa	2605298	101	245887603
PRJDB13956	SAMD00515166	DRX381846	DRR396067	098_p50_Nichi01_F2_progeny	female	Illumina Hiseq 2000	paired-end	pupa	3497064	101	329863920
PRJDB13956	SAMD00515167	DRX381847	DRR396068	099_p50_Nichi01_F2_progeny	female	Illumina Hiseq 2000	paired-end	pupa	3326262	101	314050141
PRJDB13956	SAMD00515168	DRX381848	DRR396069	100_p50_Nichi01_F2_progeny	female	Illumina Hiseq 2000	paired-end	pupa	3399422	101	321129529
PRJDB13956	SAMD00515169	DRX381849	DRR396070	101_p50_Nichi01_F2_progeny	female	Illumina Hiseq 2000	paired-end	pupa	3183880	101	300667048
PRJDB13956	SAMD00515170	DRX381850	DRR396071	102_p50_Nichi01_F2_progeny	female	Illumina Hiseq 2000	paired-end	pupa	5064176	101	478451196
PRJDB13956	SAMD00515171	DRX381851	DRR396072	103_p50_Nichi01_F2_progeny	female	Illumina Hiseq 2000	paired-end	pupa	3750612	101	354976882
PRJDB13956	SAMD00515172	DRX381852	DRR396073	104_p50_Nichi01_F2_progeny	female	Illumina Hiseq 2000	paired-end	pupa	4980684	101	470824546
PRJDB13956	SAMD00515173	DRX381853	DRR396074	105_p50_Nichi01_F2_progeny	female	Illumina Hiseq 2000	paired-end	pupa	6963258	101	658862451
PRJDB13956	SAMD00515174	DRX381854	DRR396075	106_p50_Nichi01_F2_progeny	female	Illumina Hiseq 2000	paired-end	pupa	2968430	101	280646501

## Sheet: S.TableS3
Supplementary Table S3. Output of Inspector performed with the alignment result of PacBio raw reads to the assembly.
#Contig_Name	Start_Position	End_Position	Supporting_Read	Type	Size	Haplotype_Info	Depth_Left	Depth_Right	Depth_Min	Supporting_Read_Name	Haplotype_Switch_Info	Alignments view in Supplementary Image
chr01	18557514	18557515	189	Collapse	Size=127	1/1	236	229	229	m64088_200731_074331/151258813/17423_29343;m64088_200731_074331/42339094/93165_108976;m64088_200731_074331/60032650/0_21181;m64088_200731_074331/177605177/25071_37078;m64088_200731_074331/104923136/0_23736;m64088_200731_074331/3933407/0_5961;m64088_200731_074331/42339094/109021_124755;m64088_200731_074331/105580685/34783_47342;m64088_200731_074331/35848373/121120_139114;m64088_200731_074331/10558…		chr01.png
chr02	7814783	7814784	279	Collapse	Size=176	1/1	332	336	332	m64088_200731_074331/45680970/59867_75224;m64088_200731_074331/45680970/28992_44237;m64088_200731_074331/12192389/25538_46817;m64088_200731_074331/160237905/47625_74126;m64088_200731_074331/26673449/3889_15995;m64088_200731_074331/51773670/0_16409;m64088_200731_074331/74385256/18153_35712;m64088_200731_074331/56755619/100327_128556;m64088_200731_074331/96534872/49201_67918;m64088_200731_074331/31…		chr02.png
chr04	81735	81736	267	Collapse	Size=78	1/1	368	369	368	m64088_200731_074331/36702187/64389_77858;m64088_200731_074331/71041264/25832_39960;m64088_200731_074331/105841261/22977_26429;m64088_200731_074331/22283102/33096_37369;m64088_200731_074331/70846328/62881_75400;m64088_200731_074331/79102984/25520_29176;m64088_200731_074331/23332195/86216_102279;m64088_200731_074331/153290858/27977_32925;m64088_200731_074331/79102984/29227_45751;m64088_200731_0743…		chr04.png
chr07	5912706	5912707	253	Collapse	Size=293	1/1	342	341	341	m64088_200731_074331/84150981/6023_20860;m64088_200731_074331/7473346/0_34109;m64088_200731_074331/166592666/35274_53134;m64088_200731_074331/155584834/66648_89220;m64088_200731_074331/40962350/0_13480;m64088_200731_074331/71303704/77787_97450;m64088_200731_074331/167904370/76813_87652;m64088_200731_074331/145819864/70765_86001;m64088_200731_074331/74975803/14793_22966;m64088_200731_074331/828381…		chr07.png
chr13	48410	48411	227	Collapse	Size=93	1/1	316	324	316	m64088_200731_074331/109314103/0_12776;m64088_200731_074331/90440478/27849_49494;m64088_200731_074331/6948394/43631_79586;m64088_200731_074331/60623097/0_21959;m64088_200731_074331/95289670/64489_75410;m64088_200731_074331/100336847/58230_75855;m64088_200731_074331/139266387/23324_39416;m64088_200731_074331/162005662/31791_46103;m64088_200731_074331/526582/9719_20782;m64088_200731_074331/13094353…		chr13.png
chr15	16690428	16690429	223	Collapse	Size=291	1/1	271	272	271	m64088_200731_074331/158794140/76166_88074;m64088_200731_074331/112067546/62951_75681;m64088_200731_074331/12649005/19502_37039;m64088_200731_074331/112067546/88699_102317;m64088_200731_074331/170854755/58372_72698;m64088_200731_074331/90505396/12965_28632;m64088_200731_074331/112067546/50099_62911;m64088_200731_074331/61604215/0_15681;m64088_200731_074331/112067546/11246_23974;m64088_200731_0743…		chr15.png
chr16	374509	374510	318	Collapse	Size=96	1/1	324	324	324	m64088_200731_074331/138413429/23196_62179;m64088_200731_074331/32965107/76167_85789;m64088_200731_074331/48368123/43620_58445;m64088_200731_074331/70256883/23842_42816;m64088_200731_074331/165153460/40307_50592;m64088_200731_074331/174260424/71842_85689;m64088_200731_074331/89326729/69974_88313;m64088_200731_074331/38013658/6850_15829;m64088_200731_074331/15992576/11413_23245;m64088_200731_07433…		chr16.png
chr17	15309104	15312302	209	Expansion	Size=3198	1/1	239	714	239	m64088_200731_074331/20250764/25839_34649;m64088_200731_074331/151454334/40945_71661;m64088_200731_074331/146999226/56281_70550;m64088_200731_074331/102564139/16326_31292;m64088_200731_074331/142346018/36152_47338;m64088_200731_074331/146278212/0_10841;m64088_200731_074331/102631029/18533_37011;m64088_200731_074331/107676983/37151_53607;m64088_200731_074331/169935372/35834_50671;m64088_200731_074…		chr17.png
chr20	12018787;12018721	12018840;12018722	184	HaplotypeSwitch	Size=53;80	-/-	246	244	244	m64088_200731_074331/78120678/25033_54266;m64088_200731_074331/32376516/0_11584;m64088_200731_074331/45942873/17152_28865;m64088_200731_074331/2556504/46899_62146;m64088_200731_074331/174918277/73794_76237;m64088_200731_074331/91686474/54215_74288;m64088_200731_074331/90703336/4128_7534;m64088_200731_074331/15402906/58072_75622;m64088_200731_074331/162268700/0_30379;m64088_200731_074331/37814904/…	131;70	chr20.png
chr23	21118024	21118025	275	Collapse	Size=260	1/1	354	354	354	m64088_200731_074331/101976279/93628_108639;m64088_200731_074331/12714167/0_25045;m64088_200731_074331/15401230/49638_66593;m64088_200731_074331/15401230/15608_32187;m64088_200731_074331/90703642/89284_103680;m64088_200731_074331/15401230/1911_15565;m64088_200731_074331/8456401/10602_25059;m64088_200731_074331/129697830/28498_43589;m64088_200731_074331/72810585/0_13493;m64088_200731_074331/650782…		chr23.png
chr24	104656	104657	201	Collapse	Size=100	1/1	257	252	252	m64088_200731_074331/14024972/26224_27959;m64088_200731_074331/46728234/17878_44697;m64088_200731_074331/167774543/36617_64608;m64088_200731_074331/48957569/36719_49225;m64088_200731_074331/169347249/75651_91493;m64088_200731_074331/139461365/32775_55066;m64088_200731_074331/145951503/14308_21479;m64088_200731_074331/152439354/23979_50048;m64088_200731_074331/149292426/50869_88598;m64088_200731_0…		chr24.png

## Sheet: S.TableS4
Supplementary Table S4. Annotation result of the predicted genes in Nichi01 by eggNOG-mapper.
query	seed_ortholog	evalue	score	eggNOG_OGs	max_annot_lvl	COG_category	Description	Preferred_name	GOs	EC	KEGG_ko	KEGG_Pathway	KEGG_Module	KEGG_Reaction	KEGG_rclass	BRITE	KEGG_TC	CAZy	BiGG_Reaction	PFAMs
BMN00001	13037.EHJ69495	0.0	1602.0	KOG1172@1|root,KOG1172@2759|Eukaryota,38BCI@33154|Opisthokonta,3BA46@33208|Metazoa,3CU8U@33213|Bilateria,41X4S@6656|Arthropoda,3SG8P@50557|Insecta,442GG@7088|Lepidoptera	33208|Metazoa	P	Band 3 cytoplasmic domain	SLC4A3	GO:0000003,GO:0003674,GO:0005215,GO:0005452,GO:0005488,GO:0005515,GO:0005575,GO:0005623,GO:0005886,GO:0005887,GO:0006810,GO:0006811,GO:0006812,GO:0006814,GO:0006820,GO:0006821,GO:0006873,GO:0006885,GO:0007275,GO:0007276,GO:0007283,GO:0008150,GO:0008324,GO:0008509,GO:0008510,GO:0008514,GO:0009987,GO:0015075,GO:0015077,GO:0015081,GO:0015103,GO:0015106,GO:0015108,GO:0015291,GO:0015293,GO:0015294,GO:…	-	ko:K13855,ko:K13856	ko04970,ko04971,ko04972,ko04976,map04970,map04971,map04972,map04976	-	-	-	ko00000,ko00001,ko02000	2.A.31.1,2.A.31.1.2	-	-	Band_3_cyto,HCO3_cotransp
BMN00002	13037.EHJ69493	0.0	1605.0	COG0515@1|root,KOG4278@2759|Eukaryota,38G3R@33154|Opisthokonta,3BB40@33208|Metazoa,3CSA6@33213|Bilateria,41VEK@6656|Arthropoda,3SFWC@50557|Insecta,448A7@7088|Lepidoptera	33208|Metazoa	T	non-membrane spanning protein tyrosine kinase activity. It is involved in the biological process described with protein phosphorylation	ABL1	GO:0000003,GO:0000075,GO:0000077,GO:0000149,GO:0000166,GO:0000278,GO:0000287,GO:0000302,GO:0000902,GO:0000904,GO:0001101,GO:0001558,GO:0001654,GO:0001667,GO:0001700,GO:0001703,GO:0001726,GO:0001764,GO:0001775,GO:0001776,GO:0001782,GO:0001784,GO:0001817,GO:0001819,GO:0001838,GO:0001841,GO:0001843,GO:0001891,GO:0001922,GO:0001932,GO:0001933,GO:0001934,GO:0001952,GO:0001954,GO:0002009,GO:0002064,GO:…	2.7.10.2	ko:K03679,ko:K06619,ko:K08887	ko03018,ko04012,ko04014,ko04110,ko04360,ko04722,ko05130,ko05131,ko05200,ko05206,ko05220,ko05416,map03018,map04012,map04014,map04110,map04360,map04722,map05130,map05131,map05200,map05206,map05220,map05416	M00390,M00391	-	-	ko00000,ko00001,ko00002,ko01000,ko01001,ko03019	-	-	-	F_actin_bind,Pkinase_Tyr,SH2,SH3_1
BMN00003	7091.BGIBMGA002075-TA	1.75e-115	330.0	29PTA@1|root,2RX53@2759|Eukaryota,397ZQ@33154|Opisthokonta,3CC8R@33208|Metazoa,3DTIP@33213|Bilateria,429MP@6656|Arthropoda,3SXXI@50557|Insecta,4461N@7088|Lepidoptera	33208|Metazoa	-	-	-	-	-	-	-	-	-	-	-	-	-	-	-
BMN00004	7091.BGIBMGA002067-TA	5.87e-200	558.0	KOG4601@1|root,KOG4601@2759|Eukaryota,38HFT@33154|Opisthokonta,3BGSF@33208|Metazoa,3CUW2@33213|Bilateria,41YYC@6656|Arthropoda,3SMA3@50557|Insecta,4478K@7088|Lepidoptera	33208|Metazoa	I	this activity may be independent of acetylation activity. Acetylates alpha-tubulin with a slow enzymatic rate, due to a catalytic site that is not optimized for acetyl transfer. Enters the microtubule through each end and diffuses quickly throughout the lumen of microtubules. Acetylates only long old microtubules because of its slow acetylation rate since it does not have time to act on dynamical…	ATAT1	GO:0000003,GO:0001966,GO:0003674,GO:0003824,GO:0004468,GO:0005488,GO:0005575,GO:0005622,GO:0005623,GO:0005737,GO:0005794,GO:0005819,GO:0005829,GO:0005856,GO:0006464,GO:0006473,GO:0006475,GO:0006807,GO:0006996,GO:0007275,GO:0007276,GO:0007283,GO:0007399,GO:0007417,GO:0007420,GO:0007610,GO:0008080,GO:0008150,GO:0008152,GO:0009605,GO:0009636,GO:0009987,GO:0010033,GO:0012505,GO:0015630,GO:0016043,GO:…	2.3.1.108	ko:K19573	-	-	-	-	ko00000,ko01000,ko03036	-	-	-	Acetyltransf_16
BMN00005	13037.EHJ69500	0.0	1267.0	COG2114@1|root,KOG3619@2759|Eukaryota,38CKV@33154|Opisthokonta,3B9YI@33208|Metazoa,3CRAW@33213|Bilateria,41WAE@6656|Arthropoda,3SFVU@50557|Insecta,445BQ@7088|Lepidoptera	33208|Metazoa	C	Adenylyl- / guanylyl cyclase, catalytic domain	ADCY5	GO:0000149,GO:0001101,GO:0001973,GO:0002791,GO:0003008,GO:0003013,GO:0003014,GO:0003018,GO:0003091,GO:0003674,GO:0003824,GO:0004016,GO:0004383,GO:0005080,GO:0005102,GO:0005488,GO:0005515,GO:0005575,GO:0005622,GO:0005623,GO:0005737,GO:0005768,GO:0005829,GO:0005856,GO:0005886,GO:0005902,GO:0005929,GO:0006139,GO:0006163,GO:0006164,GO:0006171,GO:0006182,GO:0006725,GO:0006753,GO:0006793,GO:0006796,GO:…	4.6.1.1	ko:K08041,ko:K08043,ko:K08045,ko:K08046,ko:K08048	ko00230,ko01522,ko04015,ko04020,ko04022,ko04024,ko04062,ko04072,ko04114,ko04211,ko04213,ko04261,ko04270,ko04371,ko04540,ko04611,ko04713,ko04714,ko04720,ko04723,ko04724,ko04725,ko04726,ko04727,ko04728,ko04740,ko04742,ko04750,ko04911,ko04912,ko04913,ko04914,ko04915,ko04916,ko04918,ko04921,ko04923,ko04924,ko04925,ko04926,ko04927,ko04934,ko04961,ko04962,ko04970,ko04971,ko04972,ko04976,ko05012,ko05030…	M00695	R00089,R00434	RC00295	ko00000,ko00001,ko00002,ko01000	-	-	-	AC_N,DUF1053,Guanylate_cyc
BMN00006	7091.BGIBMGA002076-TA	0.0	1482.0	COG2940@1|root,KOG2084@2759|Eukaryota,39YPI@33154|Opisthokonta,3BJVN@33208|Metazoa,3CRAR@33213|Bilateria,41TXJ@6656|Arthropoda,3SGVZ@50557|Insecta,4418U@7088|Lepidoptera	33208|Metazoa	B	SET and MYND	-	GO:0001654,GO:0001745,GO:0001751,GO:0001754,GO:0003674,GO:0005488,GO:0005515,GO:0005575,GO:0005622,GO:0005623,GO:0005634,GO:0005737,GO:0007275,GO:0007399,GO:0007423,GO:0007562,GO:0008150,GO:0009653,GO:0009887,GO:0009892,GO:0009987,GO:0010468,GO:0010605,GO:0010629,GO:0019222,GO:0019899,GO:0022008,GO:0030154,GO:0030182,GO:0032501,GO:0032502,GO:0042051,GO:0042461,GO:0042462,GO:0042826,GO:0043226,GO:…	-	-	-	-	-	-	-	-	-	-	SET,zf-MYND
BMN00007	7091.BGIBMGA002061-TA	8.63e-122	352.0	2D8VH@1|root,2TBP9@2759|Eukaryota,396Z7@33154|Opisthokonta,3CBAK@33208|Metazoa,3DSJR@33213|Bilateria,428P3@6656|Arthropoda,3SSK5@50557|Insecta	33208|Metazoa	S	gag-polyprotein putative aspartyl protease	-	-	-	-	-	-	-	-	-	-	-	-	gag-asp_proteas
BMN00008	13037.EHJ63767	0.0	1021.0	28NP2@1|root,2QV8S@2759|Eukaryota,39N08@33154|Opisthokonta,3CPJD@33208|Metazoa,3E5QF@33213|Bilateria,41WKM@6656|Arthropoda,3SJRN@50557|Insecta,441H0@7088|Lepidoptera	33208|Metazoa	-	-	-	GO:0003008,GO:0007600,GO:0008150,GO:0019233,GO:0032501,GO:0050877	-	ko:K16479	-	-	-	-	ko00000,ko03036	-	-	-	-
BMN00009	7091.BGIBMGA002077-TA	7.31e-262	719.0	2CN63@1|root,2QU2R@2759|Eukaryota,39WFD@33154|Opisthokonta,3BNGE@33208|Metazoa,3CVQ7@33213|Bilateria,41TEV@6656|Arthropoda,3SHDY@50557|Insecta,4463Q@7088|Lepidoptera	33208|Metazoa	S	Acyl-coenzyme A:6-aminopenicillanic acid acyl-transferase	-	-	-	-	-	-	-	-	-	-	-	-	AAT
BMN00010	13037.EHJ63769	1.38e-36	125.0	2E0K0@1|root,2S803@2759|Eukaryota,3ASDE@33154|Opisthokonta,3C3K9@33208|Metazoa,3DK29@33213|Bilateria,421H0@6656|Arthropoda,3T18Z@50557|Insecta,44A3T@7088|Lepidoptera	33208|Metazoa	S	Selenoprotein SelK_SelG	-	GO:0001700,GO:0002376,GO:0003002,GO:0005575,GO:0005622,GO:0005623,GO:0005737,GO:0005783,GO:0005789,GO:0005794,GO:0006810,GO:0006811,GO:0006812,GO:0006816,GO:0006873,GO:0006874,GO:0006875,GO:0007275,GO:0007350,GO:0007389,GO:0007568,GO:0008150,GO:0008340,GO:0009790,GO:0009792,GO:0009880,GO:0009987,GO:0010259,GO:0010470,GO:0012505,GO:0016020,GO:0019725,GO:0022603,GO:0030001,GO:0030003,GO:0031984,GO:…	-	-	-	-	-	-	-	-	-	-	SelK_SelG
BMN00011	7091.BGIBMGA002078-TA	1.84e-149	421.0	COG1011@1|root,KOG3085@2759|Eukaryota,38CID@33154|Opisthokonta,3BJEU@33208|Metazoa,3CZ86@33213|Bilateria,41ZHR@6656|Arthropoda,3SM17@50557|Insecta,446UF@7088|Lepidoptera	33208|Metazoa	S	HAD-hyrolase-like	HDHD3	-	-	-	-	-	-	-	-	-	-	-	HAD_2,Hydrolase
BMN00012	7091.BGIBMGA002079-TA	0.0	1836.0	COG0515@1|root,KOG0196@2759|Eukaryota,38CUQ@33154|Opisthokonta,3BBD9@33208|Metazoa,3CSNG@33213|Bilateria,41V4K@6656|Arthropoda,3SIB8@50557|Insecta,441H3@7088|Lepidoptera	33208|Metazoa	T	Sterile alpha motif.	EPHA5	GO:0000003,GO:0000902,GO:0000904,GO:0001101,GO:0001525,GO:0001540,GO:0001556,GO:0001558,GO:0001568,GO:0001654,GO:0001655,GO:0001659,GO:0001660,GO:0001756,GO:0001763,GO:0001771,GO:0001775,GO:0001822,GO:0001932,GO:0001933,GO:0001934,GO:0001944,GO:0001952,GO:0002009,GO:0002237,GO:0002252,GO:0002376,GO:0002520,GO:0002526,GO:0002791,GO:0003002,GO:0003006,GO:0003008,GO:0003197,GO:0003404,GO:0003674,GO:…	2.7.10.1	ko:K05104,ko:K05105,ko:K05106,ko:K05108,ko:K05110,ko:K05111,ko:K05112,ko:K05113	ko04360,map04360	-	-	-	ko00000,ko00001,ko01000,ko01001,ko01020,ko04050,ko04516	-	-	-	EphA2_TM,Ephrin_lbd,Ephrin_rec_like,Pkinase_Tyr,SAM_1,SAM_2,fn3
BMN00013	7091.BGIBMGA002053-TA	3.98e-231	637.0	COG5070@1|root,KOG1444@2759|Eukaryota,38FCE@33154|Opisthokonta,3BAHJ@33208|Metazoa,3CT29@33213|Bilateria,41VFB@6656|Arthropoda,3SJF0@50557|Insecta,441YY@7088|Lepidoptera	33208|Metazoa	GOU	Triose-phosphate Transporter family	SLC35D2	GO:0000003,GO:0000139,GO:0000271,GO:0001501,GO:0001654,GO:0001745,GO:0002009,GO:0002119,GO:0002164,GO:0002165,GO:0003002,GO:0003006,GO:0003674,GO:0005215,GO:0005338,GO:0005459,GO:0005460,GO:0005461,GO:0005462,GO:0005463,GO:0005464,GO:0005575,GO:0005622,GO:0005623,GO:0005737,GO:0005783,GO:0005789,GO:0005794,GO:0005795,GO:0005797,GO:0005975,GO:0005976,GO:0006022,GO:0006023,GO:0006024,GO:0006029,GO:…	-	ko:K15281	-	-	-	-	ko00000,ko02000	2.A.7.15	-	-	TPT
BMN00014	7091.BGIBMGA002080-TA	1.29e-257	709.0	2DQDA@1|root,2S6BI@2759|Eukaryota,3A7XW@33154|Opisthokonta,3BTRK@33208|Metazoa,3D9IJ@33213|Bilateria,420S3@6656|Arthropoda,3SMTP@50557|Insecta,44326@7088|Lepidoptera	33208|Metazoa	S	Broad-Complex, Tramtrack and Bric a brac	mod(mdg4)	GO:0000003,GO:0000280,GO:0000785,GO:0000976,GO:0000977,GO:0000978,GO:0000987,GO:0001012,GO:0001067,GO:0001672,GO:0003006,GO:0003674,GO:0003676,GO:0003677,GO:0003682,GO:0003690,GO:0005488,GO:0005515,GO:0005575,GO:0005622,GO:0005623,GO:0005634,GO:0005694,GO:0005700,GO:0005704,GO:0006323,GO:0006355,GO:0006357,GO:0006915,GO:0006928,GO:0006996,GO:0007049,GO:0007059,GO:0007060,GO:0007127,GO:0007140,GO:…	-	-	-	-	-	-	-	-	-	-	BTB,FLYWCH,zf-C2H2
BMN00015	7091.BGIBMGA002052-TA	0.0	956.0	COG0612@1|root,KOG0960@2759|Eukaryota,38CT4@33154|Opisthokonta,3B99X@33208|Metazoa,3CRHJ@33213|Bilateria,41VAM@6656|Arthropoda,3SG8Z@50557|Insecta	33208|Metazoa	O	Belongs to the peptidase M16 family	-	GO:0003674,GO:0003824,GO:0004175,GO:0004222,GO:0005488,GO:0005575,GO:0005622,GO:0005623,GO:0005737,GO:0005739,GO:0005740,GO:0005743,GO:0005746,GO:0005750,GO:0005759,GO:0006091,GO:0006119,GO:0006122,GO:0006139,GO:0006163,GO:0006508,GO:0006725,GO:0006753,GO:0006793,GO:0006796,GO:0006807,GO:0008121,GO:0008150,GO:0008152,GO:0008233,GO:0008237,GO:0008270,GO:0009055,GO:0009060,GO:0009117,GO:0009123,GO:…	3.4.24.64	ko:K17732	-	-	-	-	ko00000,ko01000,ko01002,ko03029	-	-	-	Peptidase_M16,Peptidase_M16_C
BMN00016	7091.BGIBMGA002081-TA	0.0	971.0	COG0612@1|root,KOG0960@2759|Eukaryota,38CT4@33154|Opisthokonta,3B99X@33208|Metazoa,3CRHJ@33213|Bilateria,41VAM@6656|Arthropoda,3SG8Z@50557|Insecta,44837@7088|Lepidoptera	33208|Metazoa	O	Insulinase (Peptidase family M16)	-	GO:0003674,GO:0003824,GO:0004175,GO:0004222,GO:0005488,GO:0005575,GO:0005622,GO:0005623,GO:0005737,GO:0005739,GO:0005740,GO:0005743,GO:0005746,GO:0005750,GO:0005759,GO:0006091,GO:0006119,GO:0006122,GO:0006139,GO:0006163,GO:0006508,GO:0006725,GO:0006753,GO:0006793,GO:0006796,GO:0006807,GO:0008121,GO:0008150,GO:0008152,GO:0008233,GO:0008237,GO:0008270,GO:0009055,GO:0009060,GO:0009117,GO:0009123,GO:…	3.4.24.64	ko:K17732	-	-	-	-	ko00000,ko01000,ko01002,ko03029	-	-	-	Peptidase_M16,Peptidase_M16_C
BMN00017	13037.EHJ66618	1.34e-268	741.0	COG2355@1|root,KOG4127@2759|Eukaryota,38D9H@33154|Opisthokonta,3BCAM@33208|Metazoa,3CRIG@33213|Bilateria,41U16@6656|Arthropoda,3SJQR@50557|Insecta,4488J@7088|Lepidoptera	33208|Metazoa	O	Membrane dipeptidase (Peptidase family M19)	-	-	3.4.13.19	ko:K01273	-	-	-	-	ko00000,ko00537,ko01000,ko01002,ko04147	-	-	-	Peptidase_M19
BMN00018	7091.BGIBMGA002082-TA	7.78e-284	774.0	COG5277@1|root,KOG0676@2759|Eukaryota,38C0D@33154|Opisthokonta,3BBGP@33208|Metazoa,3CRBJ@33213|Bilateria,41Y31@6656|Arthropoda,3SXGS@50557|Insecta,4492Q@7088|Lepidoptera	33208|Metazoa	Z	Actin	-	-	-	ko:K05692	ko04015,ko04145,ko04210,ko04390,ko04391,ko04510,ko04520,ko04530,ko04611,ko04670,ko04714,ko04745,ko04810,ko04919,ko04921,ko05100,ko05110,ko05130,ko05131,ko05132,ko05164,ko05205,ko05225,ko05410,ko05412,ko05414,ko05416,ko05418,map04015,map04145,map04210,map04390,map04391,map04510,map04520,map04530,map04611,map04670,map04714,map04745,map04810,map04919,map04921,map05100,map05110,map05130,map05131,map0…	-	-	-	ko00000,ko00001,ko03019,ko03021,ko03029,ko03036,ko04147,ko04812	-	-	-	Actin
BMN00019	7091.BGIBMGA002083-TA	2.33e-274	750.0	COG5277@1|root,KOG0676@2759|Eukaryota,38C0D@33154|Opisthokonta,3BBGP@33208|Metazoa,3DRJU@33213|Bilateria,427RQ@6656|Arthropoda,3SXGT@50557|Insecta,448HW@7088|Lepidoptera	33208|Metazoa	Z	Actin	-	-	-	ko:K05692	ko04015,ko04145,ko04210,ko04390,ko04391,ko04510,ko04520,ko04530,ko04611,ko04670,ko04714,ko04745,ko04810,ko04919,ko04921,ko05100,ko05110,ko05130,ko05131,ko05132,ko05164,ko05205,ko05225,ko05410,ko05412,ko05414,ko05416,ko05418,map04015,map04145,map04210,map04390,map04391,map04510,map04520,map04530,map04611,map04670,map04714,map04745,map04810,map04919,map04921,map05100,map05110,map05130,map05131,map0…	-	-	-	ko00000,ko00001,ko03019,ko03021,ko03029,ko03036,ko04147,ko04812	-	-	-	Actin
BMN00020	7091.BGIBMGA002047-TA	9.91e-111	326.0	KOG1721@1|root,KOG1721@2759|Eukaryota,39F45@33154|Opisthokonta,3BC0U@33208|Metazoa,3D15Q@33213|Bilateria,41ZKQ@6656|Arthropoda,3SMTH@50557|Insecta,446BQ@7088|Lepidoptera	33208|Metazoa	S	Zinc finger, C2H2 type	-	GO:0000070,GO:0000278,GO:0000280,GO:0000819,GO:0003674,GO:0003676,GO:0003677,GO:0005488,GO:0006996,GO:0007049,GO:0007059,GO:0007275,GO:0008150,GO:0009790,GO:0009987,GO:0016043,GO:0022402,GO:0032501,GO:0032502,GO:0033301,GO:0035185,GO:0043565,GO:0045448,GO:0048285,GO:0048856,GO:0051276,GO:0071840,GO:0097159,GO:0098813,GO:0140014,GO:1901363,GO:1903047	-	ko:K09207	-	-	-	-	ko00000,ko03000	-	-	-	zf-C2H2
BMN00021	7091.BGIBMGA002084-TA	1.41e-98	285.0	2D0Y1@1|root,2SFZ9@2759|Eukaryota,39MWP@33154|Opisthokonta,3CPG9@33208|Metazoa,3E5MB@33213|Bilateria,423WN@6656|Arthropoda,3SPTV@50557|Insecta,446W5@7088|Lepidoptera	33208|Metazoa	S	OTU-like cysteine protease	-	-	-	-	-	-	-	-	-	-	-	-	OTU
BMN00022	7091.BGIBMGA002085-TA	0.0	1018.0	COG2124@1|root,KOG0156@2759|Eukaryota,39UGJ@33154|Opisthokonta,3BNYR@33208|Metazoa,3D46W@33213|Bilateria,41YBI@6656|Arthropoda,3SHN3@50557|Insecta,441T3@7088|Lepidoptera	33208|Metazoa	Q	Cytochrome P450	CYP303A1	GO:0007275,GO:0007423,GO:0008150,GO:0032501,GO:0032502,GO:0048513,GO:0048731,GO:0048856	1.14.14.1	ko:K07418	ko00590,ko00591,ko01100,ko04212,ko04726,ko04750,ko04913,map00590,map00591,map01100,map04212,map04726,map04750,map04913	-	R07042,R07043,R07044,R07045,R07046,R07048,R07050,R07051,R07052,R07055,R07056	RC01184,RC01710,RC01711,RC01723,RC01725	ko00000,ko00001,ko00199,ko01000	-	-	-	p450
BMN00023	7091.BGIBMGA002045-TA	1.52e-307	842.0	28HC5@1|root,2QPQJ@2759|Eukaryota,38B8P@33154|Opisthokonta,3B9C9@33208|Metazoa,3CRMG@33213|Bilateria,41XYQ@6656|Arthropoda,3SIW5@50557|Insecta,441DX@7088|Lepidoptera	33208|Metazoa	G	N-Acetylglucosaminyltransferase-IV (GnT-IV) conserved region	MGAT4B	GO:0000139,GO:0003674,GO:0003824,GO:0005575,GO:0005622,GO:0005623,GO:0005737,GO:0005783,GO:0005788,GO:0005794,GO:0006464,GO:0006486,GO:0006487,GO:0006491,GO:0006807,GO:0008150,GO:0008152,GO:0008194,GO:0008375,GO:0008454,GO:0009058,GO:0009059,GO:0009100,GO:0009101,GO:0009987,GO:0012505,GO:0016020,GO:0016740,GO:0016757,GO:0016758,GO:0019538,GO:0031090,GO:0031974,GO:0031984,GO:0034645,GO:0036211,GO:…	2.4.1.145	ko:K00738	ko00510,ko00513,ko01100,map00510,map00513,map01100	M00075	R05987	-	ko00000,ko00001,ko00002,ko01000,ko01003	-	GT54	-	Glyco_transf_54
BMN00024	7091.BGIBMGA002044-TA	1.2e-70	229.0	2CMPF@1|root,2QR72@2759|Eukaryota,39RB6@33154|Opisthokonta,3BNJM@33208|Metazoa,3D45E@33213|Bilateria,41UH0@6656|Arthropoda,3SKCU@50557|Insecta,441XZ@7088|Lepidoptera	33208|Metazoa	S	Domain of unknown function (DUF4816)	-	-	-	-	-	-	-	-	-	-	-	-	DUF4816
BMN00025	7091.BGIBMGA002087-TA	3.98e-80	239.0	KOG1759@1|root,KOG1759@2759|Eukaryota,3977C@33154|Opisthokonta,3CBI0@33208|Metazoa,3DSTB@33213|Bilateria,428WA@6656|Arthropoda,3SYCY@50557|Insecta,4475T@7088|Lepidoptera	33208|Metazoa	V	Macrophage migration inhibitory factor (MIF)	-	-	5.3.2.1	ko:K07253	ko00350,ko00360,map00350,map00360	-	R01378,R03342	RC00507	ko00000,ko00001,ko01000,ko04147	-	-	-	MIF
BMN00026	7091.BGIBMGA002043-TA	0.0	1816.0	KOG3689@1|root,KOG3689@2759|Eukaryota,38BQB@33154|Opisthokonta,3B9XB@33208|Metazoa,3CSEF@33213|Bilateria,41TI4@6656|Arthropoda,3SFSY@50557|Insecta,4452F@7088|Lepidoptera	33208|Metazoa	T	GAF domain	-	GO:0000302,GO:0003674,GO:0003824,GO:0004112,GO:0004114,GO:0006935,GO:0006950,GO:0006979,GO:0007154,GO:0007165,GO:0007275,GO:0007568,GO:0007602,GO:0007610,GO:0007635,GO:0008081,GO:0008150,GO:0008340,GO:0009268,GO:0009314,GO:0009416,GO:0009581,GO:0009582,GO:0009583,GO:0009605,GO:0009628,GO:0009636,GO:0009893,GO:0009966,GO:0009968,GO:0009987,GO:0010035,GO:0010259,GO:0010446,GO:0010468,GO:0010604,GO:…	3.1.4.17,3.1.4.35	ko:K18438	ko00230,ko05032,map00230,map05032	-	R00191,R01234	RC00296	ko00000,ko00001,ko01000	-	-	-	GAF,PDEase_I
BMN00027	7091.BGIBMGA002088-TA	1.69e-230	634.0	KOG0752@1|root,KOG0752@2759|Eukaryota,38HAE@33154|Opisthokonta,3BERX@33208|Metazoa,3D22J@33213|Bilateria,41YN5@6656|Arthropoda,3SKZR@50557|Insecta,44710@7088|Lepidoptera	33208|Metazoa	C	Mitochondrial carrier protein	SLC25A19	GO:0003674,GO:0005215,GO:0005575,GO:0005622,GO:0005623,GO:0005737,GO:0005739,GO:0005740,GO:0005743,GO:0006725,GO:0006766,GO:0006767,GO:0006790,GO:0006807,GO:0006810,GO:0006811,GO:0006812,GO:0006820,GO:0006839,GO:0006855,GO:0006862,GO:0008150,GO:0008152,GO:0008324,GO:0008509,GO:0008514,GO:0009987,GO:0015075,GO:0015101,GO:0015215,GO:0015234,GO:0015238,GO:0015605,GO:0015695,GO:0015711,GO:0015748,GO:…	-	ko:K15108	-	-	-	-	ko00000,ko02000	2.A.29.16,2.A.29.28	-	-	Mito_carr
BMN00028	7091.BGIBMGA002041-TA	6.6e-65	211.0	2D7TN@1|root,2T7ES@2759|Eukaryota,391Q5@33154|Opisthokonta,3C77V@33208|Metazoa,3DN7U@33213|Bilateria,424N4@6656|Arthropoda,3STX1@50557|Insecta,44A7K@7088|Lepidoptera	33208|Metazoa	S	Cyclic nucleotide-monophosphate binding domain	-	-	-	-	-	-	-	-	-	-	-	-	cNMP_binding
BMN00029	7091.BGIBMGA002089-TA	3.01e-120	344.0	2F8X1@1|root,2TA1Z@2759|Eukaryota,394WI@33154|Opisthokonta,3C9TH@33208|Metazoa,3DQY0@33213|Bilateria,4273R@6656|Arthropoda,3SWWV@50557|Insecta,442AH@7088|Lepidoptera	33208|Metazoa	-	-	-	-	-	-	-	-	-	-	-	-	-	-	-
BMN00030	7091.BGIBMGA002039-TA	3.84e-209	583.0	KOG1585@1|root,KOG1585@2759|Eukaryota,38FUY@33154|Opisthokonta,3B9BJ@33208|Metazoa,3CX7D@33213|Bilateria,41US2@6656|Arthropoda,3SGDH@50557|Insecta,445MG@7088|Lepidoptera	33208|Metazoa	U	Soluble NSF attachment protein, SNAP	NAPG	GO:0000149,GO:0001505,GO:0003002,GO:0003674,GO:0005483,GO:0005488,GO:0005515,GO:0005575,GO:0005622,GO:0005623,GO:0005737,GO:0005739,GO:0005773,GO:0005774,GO:0006810,GO:0006836,GO:0006886,GO:0006887,GO:0006891,GO:0007154,GO:0007267,GO:0007268,GO:0007269,GO:0007275,GO:0007389,GO:0007444,GO:0007447,GO:0007450,GO:0008104,GO:0008150,GO:0009888,GO:0009953,GO:0009987,GO:0015031,GO:0015833,GO:0016020,GO:…	-	ko:K21198	-	-	-	-	ko00000,ko04131	-	-	-	SNAP
BMN00031	7091.BGIBMGA002090-TA	1.99e-68	215.0	KOG1721@1|root,KOG1721@2759|Eukaryota,39ZH8@33154|Opisthokonta,3BA6N@33208|Metazoa,3D3QH@33213|Bilateria,41V5N@6656|Arthropoda,3SG0V@50557|Insecta,444NV@7088|Lepidoptera	33208|Metazoa	S	Zinc finger, C2H2 type	-	GO:0000122,GO:0000976,GO:0000977,GO:0000981,GO:0001012,GO:0001067,GO:0001227,GO:0001654,GO:0001709,GO:0001745,GO:0001751,GO:0001754,GO:0002052,GO:0003002,GO:0003674,GO:0003676,GO:0003677,GO:0003690,GO:0003700,GO:0005488,GO:0005575,GO:0005622,GO:0005623,GO:0005634,GO:0006082,GO:0006091,GO:0006099,GO:0006101,GO:0006355,GO:0006357,GO:0007275,GO:0007389,GO:0007399,GO:0007423,GO:0007610,GO:0007631,GO:…	-	-	-	-	-	-	-	-	-	-	zf-C2H2
BMN00032	7091.BGIBMGA002091-TA	8.71e-230	656.0	KOG1721@1|root,KOG1721@2759|Eukaryota,38CQF@33154|Opisthokonta,3BAC7@33208|Metazoa,3CUAR@33213|Bilateria,41UKV@6656|Arthropoda,3SHT3@50557|Insecta,4447N@7088|Lepidoptera	33208|Metazoa	K	C2H2-type zinc-finger domain	CTCF	GO:0000003,GO:0000122,GO:0000775,GO:0000793,GO:0000976,GO:0000977,GO:0000978,GO:0000981,GO:0000982,GO:0000987,GO:0001012,GO:0001067,GO:0001077,GO:0001078,GO:0001227,GO:0001228,GO:0003002,GO:0003674,GO:0003676,GO:0003677,GO:0003682,GO:0003690,GO:0003700,GO:0003712,GO:0003714,GO:0005488,GO:0005515,GO:0005575,GO:0005622,GO:0005623,GO:0005634,GO:0005654,GO:0005694,GO:0005730,GO:0005737,GO:0006139,GO:…	-	ko:K20493	-	-	-	-	ko00000,ko04131	-	-	-	zf-C2H2,zf-H2C2_5
BMN00033	34740.HMEL013513-PA	3.35e-211	592.0	COG0697@1|root,KOG1443@2759|Eukaryota,38I2W@33154|Opisthokonta,3BEMK@33208|Metazoa,3CTW9@33213|Bilateria,41W4K@6656|Arthropoda,3SFUU@50557|Insecta,4445N@7088|Lepidoptera	33208|Metazoa	EG	Solute carrier family 35 member	SLC35C2	GO:0000138,GO:0005575,GO:0005622,GO:0005623,GO:0005634,GO:0005654,GO:0005737,GO:0005793,GO:0005794,GO:0005795,GO:0005801,GO:0006464,GO:0006486,GO:0006493,GO:0006807,GO:0006810,GO:0006811,GO:0006820,GO:0008150,GO:0008152,GO:0008593,GO:0009058,GO:0009059,GO:0009100,GO:0009101,GO:0009892,GO:0009966,GO:0009967,GO:0009987,GO:0010468,GO:0010605,GO:0010629,GO:0010646,GO:0010647,GO:0012505,GO:0015711,GO:…	-	ko:K15280	-	-	-	-	ko00000,ko02000	2.A.7	-	-	Collagen,TPT
BMN00034	13037.EHJ73538	2.51e-16	74.3	KOG1075@1|root,KOG1075@2759|Eukaryota	2759|Eukaryota	E	Ribonuclease H protein	-	-	-	-	-	-	-	-	-	-	-	-	-
BMN00035	7091.BGIBMGA002038-TA	0.0	1082.0	2DWW1@1|root,2S6R5@2759|Eukaryota,3A81H@33154|Opisthokonta,3BTTV@33208|Metazoa,3DA8T@33213|Bilateria,420N3@6656|Arthropoda,3SP5E@50557|Insecta,441JY@7088|Lepidoptera	33208|Metazoa	S	KIF-1 binding protein C terminal	-	-	-	-	-	-	-	-	-	-	-	-	KBP_C
BMN00036	7091.BGIBMGA002094-TA	3.55e-290	812.0	KOG0032@1|root,KOG0032@2759|Eukaryota,3AVCG@33154|Opisthokonta,3C43C@33208|Metazoa,3DJ4A@33213|Bilateria,42ASN@6656|Arthropoda,3T05Z@50557|Insecta,448BS@7088|Lepidoptera	33208|Metazoa	T	Protein tyrosine kinase	-	-	2.7.11.1,2.7.11.18	ko:K00907,ko:K08809	ko04020,ko04022,ko04270,ko04371,ko04510,ko04611,ko04810,ko04921,ko04971,map04020,map04022,map04270,map04371,map04510,map04611,map04810,map04921,map04971	-	-	-	ko00000,ko00001,ko01000,ko01001	-	-	-	Pkinase
BMN00037	7091.BGIBMGA002034-TA	0.0	5081.0	KOG3510@1|root,KOG3510@2759|Eukaryota,39N0Q@33154|Opisthokonta,3CPJV@33208|Metazoa,3DGWC@33213|Bilateria,42ASM@6656|Arthropoda,3T05X@50557|Insecta,44B26@7088|Lepidoptera	33208|Metazoa	T	Immunoglobulin	-	-	-	-	-	-	-	-	-	-	-	-	I-set
BMN00038	7091.BGIBMGA002032-TA	0.0	939.0	KOG4721@1|root,KOG4721@2759|Eukaryota,38I19@33154|Opisthokonta,3BGNG@33208|Metazoa,3CT61@33213|Bilateria,41UDW@6656|Arthropoda,3SFYD@50557|Insecta,445P6@7088|Lepidoptera	33208|Metazoa	T	Protein tyrosine kinase	MAP3K13	GO:0000003,GO:0000165,GO:0000186,GO:0000187,GO:0000902,GO:0000904,GO:0001558,GO:0001932,GO:0001934,GO:0003008,GO:0003674,GO:0003824,GO:0004672,GO:0004674,GO:0004709,GO:0005488,GO:0005515,GO:0005575,GO:0005622,GO:0005623,GO:0005737,GO:0005829,GO:0005886,GO:0006325,GO:0006355,GO:0006464,GO:0006468,GO:0006793,GO:0006796,GO:0006807,GO:0006950,GO:0006996,GO:0007030,GO:0007154,GO:0007165,GO:0007254,GO:…	2.7.11.25	ko:K04422,ko:K04423	ko04010,map04010	M00688,M00689	-	-	ko00000,ko00001,ko00002,ko01000,ko01001	-	-	-	Pkinase,Pkinase_Tyr
BMN00039	13037.EHJ74045	6.93e-199	556.0	COG5347@1|root,KOG0704@2759|Eukaryota,38GP3@33154|Opisthokonta,3BBZY@33208|Metazoa,3D20B@33213|Bilateria,41TXI@6656|Arthropoda,3SI55@50557|Insecta,4482W@7088|Lepidoptera	33208|Metazoa	TUZ	ARF GTPase activator activity. It is involved in the biological process described with regulation of ARF GTPase activity	ARFGAP1	GO:0000139,GO:0003674,GO:0005096,GO:0005575,GO:0005622,GO:0005623,GO:0005737,GO:0005794,GO:0005795,GO:0005829,GO:0006810,GO:0006888,GO:0006890,GO:0006950,GO:0006986,GO:0007154,GO:0007165,GO:0008047,GO:0008150,GO:0009966,GO:0009987,GO:0010033,GO:0010646,GO:0012505,GO:0014069,GO:0016020,GO:0016192,GO:0023051,GO:0023052,GO:0030100,GO:0030234,GO:0030695,GO:0030968,GO:0031090,GO:0031984,GO:0032012,GO:…	-	ko:K12492	ko04144,map04144	-	-	-	ko00000,ko00001,ko04131	-	-	-	ArfGap
BMN00040	7091.BGIBMGA002096-TA	4.46e-239	663.0	COG5599@1|root,KOG0789@2759|Eukaryota,38FA4@33154|Opisthokonta,3BA3Z@33208|Metazoa,3CTTM@33213|Bilateria,41TWZ@6656|Arthropoda,3SJJT@50557|Insecta,4443K@7088|Lepidoptera	33208|Metazoa	T	Protein-tyrosine phosphatase	PTPN2	GO:0000122,GO:0000149,GO:0000165,GO:0000187,GO:0000278,GO:0000902,GO:0000904,GO:0001666,GO:0001703,GO:0001775,GO:0001932,GO:0001933,GO:0001934,GO:0001959,GO:0001960,GO:0002262,GO:0002376,GO:0002520,GO:0002521,GO:0002682,GO:0002683,GO:0002694,GO:0002695,GO:0002761,GO:0002762,GO:0003674,GO:0003676,GO:0003677,GO:0003824,GO:0004721,GO:0004725,GO:0004726,GO:0005102,GO:0005158,GO:0005178,GO:0005488,GO:…	3.1.3.48	ko:K05696,ko:K18026	ko04520,ko04630,ko04910,ko04931,map04520,map04630,map04910,map04931	-	-	-	ko00000,ko00001,ko01000,ko01009	-	-	-	Y_phosphatase
BMN00041	7091.BGIBMGA002029-TA	5.66e-182	510.0	KOG4546@1|root,KOG4546@2759|Eukaryota,38GNP@33154|Opisthokonta,3BBTI@33208|Metazoa,3D2DB@33213|Bilateria,41W3W@6656|Arthropoda,3SJDW@50557|Insecta,443GA@7088|Lepidoptera	33208|Metazoa	U	Peroxisomal membrane protein (Pex16)	PEX16	GO:0000003,GO:0000038,GO:0003674,GO:0005488,GO:0005515,GO:0005575,GO:0005622,GO:0005623,GO:0005737,GO:0005777,GO:0005778,GO:0005779,GO:0005783,GO:0005789,GO:0006082,GO:0006605,GO:0006612,GO:0006625,GO:0006629,GO:0006631,GO:0006810,GO:0006886,GO:0006996,GO:0007031,GO:0007276,GO:0007283,GO:0008022,GO:0008104,GO:0008150,GO:0008152,GO:0009056,GO:0009062,GO:0009987,GO:0012505,GO:0015031,GO:0015833,GO:…	-	ko:K13335	ko04146,map04146	-	-	-	ko00000,ko00001	3.A.20.1,9.A.17.1	-	-	Pex16
BMN00042	7091.BGIBMGA002097-TA	0.0	3592.0	COG0055@1|root,KOG1246@2759|Eukaryota,38V05@33154|Opisthokonta,3BFR7@33208|Metazoa,3D27C@33213|Bilateria,41Y3R@6656|Arthropoda,3SJ05@50557|Insecta,4481R@7088|Lepidoptera	33208|Metazoa	K	DNA- binding	JARID2	GO:0000122,GO:0000228,GO:0000785,GO:0000790,GO:0000791,GO:0000976,GO:0000977,GO:0000981,GO:0001012,GO:0001067,GO:0001227,GO:0001889,GO:0002376,GO:0002520,GO:0003674,GO:0003676,GO:0003677,GO:0003682,GO:0003690,GO:0003700,GO:0005488,GO:0005515,GO:0005575,GO:0005622,GO:0005623,GO:0005634,GO:0005654,GO:0005694,GO:0005700,GO:0005719,GO:0005737,GO:0005739,GO:0006355,GO:0006357,GO:0007275,GO:0007399,GO:…	-	ko:K11478	ko04550,map04550	-	-	-	ko00000,ko00001,ko03036	-	-	-	ARID,JmjC,JmjN,zf-C5HC2
BMN00043	34740.HMEL013503-PA	3.21e-113	342.0	2EIYA@1|root,2SP8S@2759|Eukaryota,39751@33154|Opisthokonta,3CBFU@33208|Metazoa,3DSR2@33213|Bilateria,428UB@6656|Arthropoda,3SYAN@50557|Insecta,4471I@7088|Lepidoptera	33208|Metazoa	-	-	-	-	-	-	-	-	-	-	-	-	-	-	-
BMN00044	7091.BGIBMGA002099-TA	4.28e-274	749.0	COG0604@1|root,KOG1198@2759|Eukaryota,38JDN@33154|Opisthokonta,3BNJA@33208|Metazoa,3CX9Z@33213|Bilateria,41XBN@6656|Arthropoda,3SFQ0@50557|Insecta,441JG@7088|Lepidoptera	33208|Metazoa	C	Zinc-binding dehydrogenase	-	GO:0001666,GO:0003674,GO:0005488,GO:0005515,GO:0006950,GO:0008150,GO:0009628,GO:0009636,GO:0009987,GO:0010033,GO:0035690,GO:0036293,GO:0042221,GO:0042493,GO:0045471,GO:0046677,GO:0050896,GO:0051716,GO:0070482,GO:0070887,GO:0071236,GO:0071310,GO:0071361,GO:0097237,GO:0097305,GO:0097306,GO:1901700,GO:1901701	-	-	-	-	-	-	-	-	-	-	ADH_N,ADH_zinc_N,ADH_zinc_N_2
BMN00045	7091.BGIBMGA002025-TA	4.03e-112	322.0	2C4B6@1|root,2TBUZ@2759|Eukaryota,3976A@33154|Opisthokonta,3CBH0@33208|Metazoa,3DSS9@33213|Bilateria,428VD@6656|Arthropoda,3SYBY@50557|Insecta,4473Y@7088|Lepidoptera	33208|Metazoa	S	Transcription activator MBF2	-	-	-	-	-	-	-	-	-	-	-	-	MBF2
BMN00046	7091.BGIBMGA002024-TA	0.0	892.0	KOG3848@1|root,KOG3848@2759|Eukaryota,38JUB@33154|Opisthokonta,3BH36@33208|Metazoa,3CUQ2@33213|Bilateria,41UMB@6656|Arthropoda,3SIYW@50557|Insecta,442QV@7088|Lepidoptera	33208|Metazoa	W	Plexin repeat	PLXDC2	GO:0001525,GO:0001568,GO:0001944,GO:0005575,GO:0005576,GO:0005615,GO:0005622,GO:0005623,GO:0005737,GO:0005886,GO:0005911,GO:0005923,GO:0007275,GO:0008150,GO:0009653,GO:0016020,GO:0030054,GO:0030425,GO:0032501,GO:0032502,GO:0032991,GO:0035239,GO:0035295,GO:0036477,GO:0042995,GO:0043005,GO:0043025,GO:0043235,GO:0043296,GO:0044297,GO:0044421,GO:0044424,GO:0044463,GO:0044464,GO:0048514,GO:0048646,GO:…	-	-	-	-	-	-	-	-	-	-	PSI
BMN00047	7091.BGIBMGA002101-TA	1.12e-84	251.0	KOG4559@1|root,KOG4559@2759|Eukaryota,39ZU6@33154|Opisthokonta,3BRS6@33208|Metazoa,3D6NW@33213|Bilateria,41ZVS@6656|Arthropoda,3SN2F@50557|Insecta,446NS@7088|Lepidoptera	33208|Metazoa	S	Biogenesis of lysosome-related organelles complex-1 subunit 2	BLOC1S2	GO:0000226,GO:0000930,GO:0003674,GO:0003824,GO:0005488,GO:0005515,GO:0005575,GO:0005622,GO:0005623,GO:0005634,GO:0005737,GO:0005739,GO:0005768,GO:0005813,GO:0005815,GO:0005829,GO:0005856,GO:0006355,GO:0006357,GO:0006810,GO:0006839,GO:0006915,GO:0006928,GO:0006996,GO:0007005,GO:0007006,GO:0007010,GO:0007017,GO:0007018,GO:0007020,GO:0007154,GO:0007165,GO:0007166,GO:0007275,GO:0007399,GO:0008022,GO:…	-	ko:K16750	-	-	-	-	ko00000,ko03036,ko04131	-	-	-	BLOC1_2
BMN00048	7237.FBpp0275221	3.78e-21	89.7	COG0477@1|root,KOG0569@2759|Eukaryota	2759|Eukaryota	U	transmembrane transporter activity	-	-	-	ko:K07299,ko:K08143	ko04066,ko04911,ko04919,ko04920,ko04922,ko04931,ko04973,ko04976,ko05166,ko05200,ko05211,ko05230,map04066,map04911,map04919,map04920,map04922,map04931,map04973,map04976,map05166,map05200,map05211,map05230	-	-	-	ko00000,ko00001,ko02000	2.A.1.1.13,2.A.1.1.28	-	-	Sugar_tr
BMN00049	7176.CPIJ005445-PA	4.83e-17	82.4	COG0477@1|root,KOG0569@2759|Eukaryota,38DNJ@33154|Opisthokonta,3BAAV@33208|Metazoa,3CS42@33213|Bilateria,41TI1@6656|Arthropoda,3SGAS@50557|Insecta,455MX@7147|Diptera,45MH4@7148|Nematocera	33208|Metazoa	P	Sugar (and other) transporter	SLC2A4	GO:0000003,GO:0000139,GO:0001666,GO:0001669,GO:0001775,GO:0001939,GO:0002080,GO:0002252,GO:0002263,GO:0002274,GO:0002275,GO:0002283,GO:0002366,GO:0002376,GO:0002443,GO:0002444,GO:0002446,GO:0002791,GO:0002793,GO:0003008,GO:0003674,GO:0005102,GO:0005158,GO:0005215,GO:0005351,GO:0005355,GO:0005356,GO:0005360,GO:0005402,GO:0005488,GO:0005515,GO:0005536,GO:0005575,GO:0005576,GO:0005615,GO:0005622,GO:…	-	ko:K07191,ko:K07299,ko:K07593,ko:K08142	ko04066,ko04068,ko04152,ko04910,ko04911,ko04917,ko04919,ko04920,ko04922,ko04930,ko04931,ko04950,ko04973,ko04976,ko05166,ko05200,ko05211,ko05230,map04066,map04068,map04152,map04910,map04911,map04917,map04919,map04920,map04922,map04930,map04931,map04950,map04973,map04976,map05166,map05200,map05211,map05230	-	-	-	ko00000,ko00001,ko02000	2.A.1.1,2.A.1.1.12,2.A.1.1.28,2.A.1.1.29	-	-	Sugar_tr
BMN00050	3641.EOY07906	1.6e-37	148.0	COG2801@1|root,KOG0017@2759|Eukaryota,37THH@33090|Viridiplantae,3GG2K@35493|Streptophyta	35493|Streptophyta	O	Mitochondrial protein	-	-	-	-	-	-	-	-	-	-	-	-	DUF4219,RVT_2,Retrotran_gag_2,gag_pre-integrs,rve,zf-CCHC
BMN00051	34740.HMEL013498-PA	0.0	920.0	COG5023@1|root,KOG1376@2759|Eukaryota,38E06@33154|Opisthokonta,3BAUV@33208|Metazoa,3CRFN@33213|Bilateria,41TC1@6656|Arthropoda,3SI2S@50557|Insecta,443ZW@7088|Lepidoptera	33208|Metazoa	Z	Tubulin is the major constituent of microtubules. It binds two moles of GTP, one at an exchangeable site on the beta chain and one at a non-exchangeable site on the alpha chain	-	-	-	ko:K07374	ko04145,ko04210,ko04530,ko04540,ko05130,map04145,map04210,map04530,map04540,map05130	-	-	-	ko00000,ko00001,ko03019,ko03036,ko04147,ko04812	-	-	-	Tubulin,Tubulin_C
BMN00052	7091.BGIBMGA002104-TA	0.0	1887.0	2C7D6@1|root,2RTFU@2759|Eukaryota,39I2S@33154|Opisthokonta,3CMW2@33208|Metazoa,3E3I5@33213|Bilateria,423MS@6656|Arthropoda,3SSIF@50557|Insecta,44868@7088|Lepidoptera	33208|Metazoa	-	-	-	-	-	-	-	-	-	-	-	-	-	-	-
BMN00053	7091.BGIBMGA002105-TA	0.0	977.0	COG5184@1|root,KOG1427@2759|Eukaryota,38D92@33154|Opisthokonta,3BEPU@33208|Metazoa,3CUMF@33213|Bilateria,41VSU@6656|Arthropoda,3SJPB@50557|Insecta,4429R@7088|Lepidoptera	33208|Metazoa	DZ	Regulator of chromosome condensation (RCC1) repeat	RCC2	GO:0000775,GO:0001667,GO:0001755,GO:0001952,GO:0001953,GO:0003674,GO:0005488,GO:0005515,GO:0005575,GO:0005622,GO:0005623,GO:0005634,GO:0005694,GO:0005730,GO:0005737,GO:0005768,GO:0005769,GO:0005819,GO:0005829,GO:0005856,GO:0005886,GO:0006928,GO:0007044,GO:0007045,GO:0007154,GO:0007155,GO:0007160,GO:0007162,GO:0007165,GO:0007166,GO:0007229,GO:0007275,GO:0007346,GO:0008017,GO:0008092,GO:0008104,GO:…	-	-	-	-	-	-	-	-	-	-	RCC1
BMN00054	34740.HMEL007271-PA	0.0	1430.0	COG5069@1|root,KOG1700@2759|Eukaryota,38ECY@33154|Opisthokonta,3BC2Z@33208|Metazoa,3CUP2@33213|Bilateria,41U1U@6656|Arthropoda,3SHTE@50557|Insecta,4451J@7088|Lepidoptera	33208|Metazoa	Z	Zinc ion binding	Mical	GO:0000166,GO:0000902,GO:0000904,GO:0003674,GO:0003779,GO:0003824,GO:0004497,GO:0005488,GO:0005515,GO:0005575,GO:0005622,GO:0005623,GO:0005737,GO:0005829,GO:0006464,GO:0006807,GO:0006928,GO:0006935,GO:0006996,GO:0007010,GO:0007015,GO:0007275,GO:0007399,GO:0007409,GO:0007411,GO:0007416,GO:0008092,GO:0008150,GO:0008152,GO:0008154,GO:0009605,GO:0009653,GO:0009987,GO:0010927,GO:0014041,GO:0014866,GO:…	1.14.13.225	ko:K19947	-	-	-	-	ko00000,ko01000,ko04131	-	-	-	CH,DUF3585,FAD_binding_2,LIM
BMN00055	7091.BGIBMGA002021-TA	0.0	1485.0	KOG4297@1|root,KOG4297@2759|Eukaryota,39UAV@33154|Opisthokonta,3BMI7@33208|Metazoa,3D0ZX@33213|Bilateria,41X94@6656|Arthropoda,3SJ9T@50557|Insecta,442I7@7088|Lepidoptera	33208|Metazoa	TV	C-type lectin (CTL) or carbohydrate-recognition domain (CRD)	CTLSE2	GO:0003674,GO:0005488,GO:0030246	-	-	-	-	-	-	-	-	-	-	F5_F8_type_C,Lectin_C,Sushi
BMN00056	7091.BGIBMGA002108-TA	2.13e-76	229.0	2F3E3@1|root,2T4DC@2759|Eukaryota,397BB@33154|Opisthokonta,3CBMM@33208|Metazoa,3DSX5@33213|Bilateria,42906@6656|Arthropoda,3SYH2@50557|Insecta,447D0@7088|Lepidoptera	33208|Metazoa	-	-	-	-	-	-	-	-	-	-	-	-	-	-	-
BMN00057	34740.HMEL007274-PA	0.0	1023.0	COG2940@1|root,KOG2084@2759|Eukaryota,390AW@33154|Opisthokonta,3BF4T@33208|Metazoa,3CVV2@33213|Bilateria,41WNI@6656|Arthropoda,3SGGE@50557|Insecta,4435R@7088|Lepidoptera	33208|Metazoa	B	SET and MYND	-	GO:0001654,GO:0001745,GO:0001751,GO:0001754,GO:0003674,GO:0005488,GO:0005515,GO:0005575,GO:0005622,GO:0005623,GO:0005634,GO:0005737,GO:0005886,GO:0007275,GO:0007399,GO:0007423,GO:0008150,GO:0009653,GO:0009887,GO:0009892,GO:0009987,GO:0010468,GO:0010605,GO:0010629,GO:0016020,GO:0019222,GO:0019899,GO:0022008,GO:0030154,GO:0030182,GO:0032501,GO:0032502,GO:0042051,GO:0042461,GO:0042462,GO:0042826,GO:…	-	-	-	-	-	-	-	-	-	-	SET,zf-MYND
BMN00058	7091.BGIBMGA002020-TA	0.0	1845.0	COG0404@1|root,KOG2844@2759|Eukaryota,38DUF@33154|Opisthokonta,3BCQB@33208|Metazoa,3CZTC@33213|Bilateria,41UHE@6656|Arthropoda,3SHP5@50557|Insecta,441JF@7088|Lepidoptera	33208|Metazoa	E	Tryptophan halogenase	PDPR	GO:0003674,GO:0003824,GO:0004721,GO:0004741,GO:0005575,GO:0005622,GO:0005623,GO:0005737,GO:0005739,GO:0005759,GO:0006140,GO:0006464,GO:0006470,GO:0006793,GO:0006796,GO:0006807,GO:0008150,GO:0008152,GO:0009889,GO:0009987,GO:0010510,GO:0010565,GO:0016311,GO:0016491,GO:0016787,GO:0016788,GO:0016791,GO:0019216,GO:0019217,GO:0019219,GO:0019220,GO:0019222,GO:0019538,GO:0030808,GO:0031323,GO:0031326,GO:…	-	ko:K17509	-	-	-	-	ko00000,ko01009	-	-	-	DAO,FAO_M,GCV_T,GCV_T_C
BMN00059	7091.BGIBMGA002111-TA	2.94e-156	440.0	28KS9@1|root,2QT8E@2759|Eukaryota,38BHH@33154|Opisthokonta,3BIXD@33208|Metazoa,3D0PP@33213|Bilateria,420IV@6656|Arthropoda,3SNQ4@50557|Insecta,44585@7088|Lepidoptera	33208|Metazoa	S	Calmodulin-binding	ENKUR	GO:0001669,GO:0003674,GO:0005488,GO:0005515,GO:0005516,GO:0005575,GO:0005622,GO:0005623,GO:0005737,GO:0005929,GO:0012505,GO:0030141,GO:0031410,GO:0031514,GO:0031982,GO:0036126,GO:0042995,GO:0043226,GO:0043227,GO:0043229,GO:0044422,GO:0044424,GO:0044441,GO:0044444,GO:0044463,GO:0044464,GO:0097223,GO:0097228,GO:0097708,GO:0097729,GO:0099503,GO:0120025,GO:0120038	-	-	-	-	-	-	-	-	-	-	Enkurin
BMN00060	7091.BGIBMGA002019-TA	4.62e-284	780.0	KOG4333@1|root,KOG4333@2759|Eukaryota,39U6C@33154|Opisthokonta,3BB2G@33208|Metazoa,3CZPK@33213|Bilateria,41WIQ@6656|Arthropoda,3SKKQ@50557|Insecta,4455W@7088|Lepidoptera	33208|Metazoa	DK	SAND domain	DEAF1	GO:0000003,GO:0000122,GO:0000976,GO:0000977,GO:0000981,GO:0001012,GO:0001067,GO:0001227,GO:0001501,GO:0001650,GO:0001662,GO:0001838,GO:0001841,GO:0001843,GO:0002009,GO:0002209,GO:0002682,GO:0003006,GO:0003008,GO:0003674,GO:0003676,GO:0003677,GO:0003690,GO:0003700,GO:0005488,GO:0005575,GO:0005576,GO:0005622,GO:0005623,GO:0005634,GO:0005667,GO:0005694,GO:0005700,GO:0005730,GO:0005737,GO:0006139,GO:…	-	-	-	-	-	-	-	-	-	-	SAND,zf-MYND
BMN00061	7091.BGIBMGA002113-TA	1.86e-190	541.0	2A398@1|root,2RY4R@2759|Eukaryota,3A0KT@33154|Opisthokonta,3BQ46@33208|Metazoa,3D6SX@33213|Bilateria,41YX5@6656|Arthropoda,3SM96@50557|Insecta,4464S@7088|Lepidoptera	33208|Metazoa	-	-	-	-	-	-	-	-	-	-	-	-	-	-	CUE,WW
BMN00062	7091.BGIBMGA002018-TA	0.0	6365.0	KOG1836@1|root,KOG1836@2759|Eukaryota,38DXH@33154|Opisthokonta,3BCFJ@33208|Metazoa,3CRYA@33213|Bilateria,41Y6N@6656|Arthropoda,3SIVA@50557|Insecta,442T3@7088|Lepidoptera	33208|Metazoa	W	Laminin Domain II	epi-1	GO:0000003,GO:0000902,GO:0000904,GO:0001764,GO:0002252,GO:0002376,GO:0003674,GO:0005198,GO:0005201,GO:0005575,GO:0005576,GO:0005604,GO:0005605,GO:0005623,GO:0005886,GO:0006582,GO:0006725,GO:0006928,GO:0006935,GO:0006950,GO:0006952,GO:0006955,GO:0007155,GO:0007275,GO:0007399,GO:0007409,GO:0007411,GO:0007414,GO:0007424,GO:0007498,GO:0007507,GO:0008037,GO:0008038,GO:0008150,GO:0008152,GO:0008582,GO:…	-	ko:K06240	ko01100,ko04151,ko04510,ko04512,ko05145,ko05146,ko05165,ko05200,ko05222,map01100,map04151,map04510,map04512,map05145,map05146,map05165,map05200,map05222	-	-	-	ko00000,ko00001	-	-	-	Laminin_B,Laminin_EGF,Laminin_G_2,Laminin_I,Laminin_II,Laminin_N
BMN00063	13037.EHJ74028	0.0	1423.0	28I6S@1|root,2QQGX@2759|Eukaryota,38BF3@33154|Opisthokonta,3BFZU@33208|Metazoa,3CTB0@33213|Bilateria,41X7S@6656|Arthropoda,3SK62@50557|Insecta,449JQ@7088|Lepidoptera	33208|Metazoa	S	TMC domain	TMC3	GO:0002064,GO:0002065,GO:0002066,GO:0003008,GO:0003674,GO:0005215,GO:0005216,GO:0005244,GO:0005245,GO:0005261,GO:0005262,GO:0005272,GO:0005575,GO:0005623,GO:0005886,GO:0005887,GO:0005929,GO:0006810,GO:0006811,GO:0006812,GO:0006814,GO:0006816,GO:0007275,GO:0007399,GO:0007423,GO:0007600,GO:0007605,GO:0007606,GO:0007610,GO:0007626,GO:0008150,GO:0008324,GO:0008345,GO:0008544,GO:0009581,GO:0009582,GO:…	-	ko:K21988	-	-	-	-	ko00000,ko02000	1.A.17.4	-	-	TMC
BMN00064	7091.BGIBMGA002114-TA	0.0	2801.0	KOG1836@1|root,KOG1836@2759|Eukaryota,38B3X@33154|Opisthokonta,3BCDS@33208|Metazoa,3CVEC@33213|Bilateria,41Y0T@6656|Arthropoda,3SGYV@50557|Insecta,444IE@7088|Lepidoptera	33208|Metazoa	W	Laminin N-terminal domain (domain VI)	LAMC3	GO:0000902,GO:0000904,GO:0001654,GO:0003008,GO:0003674,GO:0005198,GO:0005201,GO:0005488,GO:0005575,GO:0005576,GO:0005604,GO:0005605,GO:0005606,GO:0005615,GO:0005622,GO:0005623,GO:0005737,GO:0005783,GO:0005788,GO:0006464,GO:0006807,GO:0006928,GO:0006935,GO:0007044,GO:0007155,GO:0007275,GO:0007399,GO:0007409,GO:0007411,GO:0007417,GO:0007420,GO:0007423,GO:0007431,GO:0007435,GO:0007492,GO:0007494,GO:…	-	ko:K05635,ko:K06247	ko04151,ko04510,ko04512,ko05020,ko05145,ko05146,ko05165,ko05200,ko05222,map04151,map04510,map04512,map05020,map05145,map05146,map05165,map05200,map05222	-	-	-	ko00000,ko00001,ko04516	-	-	-	Laminin_B,Laminin_EGF,Laminin_N
BMN00065	7091.BGIBMGA002017-TA	1.5e-167	468.0	KOG3802@1|root,KOG1168@2759|Eukaryota,38C19@33154|Opisthokonta,3BAU8@33208|Metazoa,3CW0S@33213|Bilateria,41TT0@6656|Arthropoda,3SJ9F@50557|Insecta,4428T@7088|Lepidoptera	33208|Metazoa	K	Found in Pit-Oct-Unc transcription factors	POU4F2	GO:0000003,GO:0000122,GO:0000165,GO:0000228,GO:0000785,GO:0000790,GO:0000902,GO:0000904,GO:0000976,GO:0000977,GO:0000978,GO:0000980,GO:0000981,GO:0000982,GO:0000987,GO:0001012,GO:0001067,GO:0001077,GO:0001078,GO:0001158,GO:0001205,GO:0001227,GO:0001228,GO:0001558,GO:0001654,GO:0001708,GO:0001967,GO:0002065,GO:0002682,GO:0002684,GO:0002761,GO:0002763,GO:0003007,GO:0003008,GO:0003205,GO:0003206,GO:…	-	ko:K09366	-	-	-	-	ko00000,ko03000	-	-	-	Homeobox,Pou
BMN00066	13037.EHJ74026	2.22e-36	131.0	KOG3802@1|root,KOG1168@2759|Eukaryota,38C19@33154|Opisthokonta,3BAU8@33208|Metazoa,3CW0S@33213|Bilateria,41TT0@6656|Arthropoda,3SJ9F@50557|Insecta,4428T@7088|Lepidoptera	33208|Metazoa	K	Found in Pit-Oct-Unc transcription factors	POU4F2	GO:0000003,GO:0000122,GO:0000165,GO:0000228,GO:0000785,GO:0000790,GO:0000902,GO:0000904,GO:0000976,GO:0000977,GO:0000978,GO:0000980,GO:0000981,GO:0000982,GO:0000987,GO:0001012,GO:0001067,GO:0001077,GO:0001078,GO:0001158,GO:0001205,GO:0001227,GO:0001228,GO:0001558,GO:0001654,GO:0001708,GO:0001967,GO:0002065,GO:0002682,GO:0002684,GO:0002761,GO:0002763,GO:0003007,GO:0003008,GO:0003205,GO:0003206,GO:…	-	ko:K09366	-	-	-	-	ko00000,ko03000	-	-	-	Homeobox,Pou
BMN00067	7091.BGIBMGA002115-TA	1.52e-122	352.0	KOG4007@1|root,KOG4007@2759|Eukaryota,39R8R@33154|Opisthokonta,3BBQ3@33208|Metazoa,3CR65@33213|Bilateria,41YXM@6656|Arthropoda,3SKXY@50557|Insecta,444Q4@7088|Lepidoptera	33208|Metazoa	S	TMEM9	TMEM9	GO:0000323,GO:0005575,GO:0005622,GO:0005623,GO:0005737,GO:0005764,GO:0005768,GO:0005770,GO:0005773,GO:0012505,GO:0031410,GO:0031982,GO:0043226,GO:0043227,GO:0043229,GO:0043231,GO:0044424,GO:0044444,GO:0044464,GO:0097708	-	-	-	-	-	-	-	-	-	-	Tmemb_9
BMN00068	7091.BGIBMGA002016-TA	4.9e-61	190.0	KOG4007@1|root,KOG4007@2759|Eukaryota	2759|Eukaryota	O	TMEM9	TMEM9B	GO:0000323,GO:0005575,GO:0005622,GO:0005623,GO:0005737,GO:0005764,GO:0005768,GO:0005770,GO:0005773,GO:0012505,GO:0031410,GO:0031982,GO:0043226,GO:0043227,GO:0043229,GO:0043231,GO:0044424,GO:0044444,GO:0044464,GO:0097708	3.4.24.84	ko:K06013	ko00900,ko01130,map00900,map01130	-	R09845	RC00141	ko00000,ko00001,ko01000,ko01002,ko04147	-	-	-	Tmemb_9
BMN00069	7091.BGIBMGA002116-TA	5.91e-294	822.0	KOG3161@1|root,KOG3161@2759|Eukaryota,38DU2@33154|Opisthokonta,3BD4D@33208|Metazoa,3CSCG@33213|Bilateria,41XNE@6656|Arthropoda,3SIIJ@50557|Insecta,441DM@7088|Lepidoptera	33208|Metazoa	O	Ring finger	RC3H1	GO:0000209,GO:0000288,GO:0000932,GO:0000956,GO:0000981,GO:0001775,GO:0001776,GO:0001782,GO:0002252,GO:0002253,GO:0002260,GO:0002263,GO:0002285,GO:0002286,GO:0002287,GO:0002292,GO:0002293,GO:0002294,GO:0002366,GO:0002376,GO:0002429,GO:0002520,GO:0002521,GO:0002634,GO:0002635,GO:0002682,GO:0002683,GO:0002684,GO:0002694,GO:0002695,GO:0002697,GO:0002698,GO:0002757,GO:0002764,GO:0002768,GO:0002819,GO:…	-	ko:K15690	-	-	-	-	ko00000,ko04121	-	-	-	zf-CCCH,zf-RING_UBOX
BMN00070	13037.EHJ74081	0.0	936.0	KOG0045@1|root,KOG0045@2759|Eukaryota,38EV4@33154|Opisthokonta,3B9DB@33208|Metazoa,3CTBR@33213|Bilateria,41UV7@6656|Arthropoda,3SHR4@50557|Insecta,443AG@7088|Lepidoptera	33208|Metazoa	OT	calpain_III	CalpC	GO:0005575,GO:0005622,GO:0005623,GO:0005737,GO:0044424,GO:0044464	-	ko:K08578,ko:K08585	-	-	-	-	ko00000,ko01000,ko01002	-	-	-	Calpain_III,Peptidase_C2
BMN00071	7091.BGIBMGA002015-TA	3.79e-92	269.0	KOG4100@1|root,KOG4100@2759|Eukaryota,3A8MJ@33154|Opisthokonta,3BTYF@33208|Metazoa,3D76D@33213|Bilateria,420Y3@6656|Arthropoda,3SNQY@50557|Insecta,44A29@7088|Lepidoptera	33208|Metazoa	S	Complex1_LYR-like	ACN9	GO:0005575,GO:0005622,GO:0005623,GO:0005737,GO:0005739,GO:0005740,GO:0005758,GO:0006082,GO:0006105,GO:0006109,GO:0006111,GO:0006950,GO:0006979,GO:0006996,GO:0007005,GO:0008150,GO:0008152,GO:0009628,GO:0009889,GO:0009987,GO:0010675,GO:0010906,GO:0016043,GO:0017144,GO:0019222,GO:0019752,GO:0022607,GO:0031323,GO:0031967,GO:0031970,GO:0031974,GO:0031975,GO:0032501,GO:0033108,GO:0034552,GO:0034553,GO:…	-	-	-	-	-	-	-	-	-	-	Complex1_LYR_2
BMN00072	7091.BGIBMGA002014-TA	0.0	1447.0	KOG0667@1|root,KOG2217@1|root,KOG0670@2759|Eukaryota,KOG2217@2759|Eukaryota,38BTX@33154|Opisthokonta,3BFA4@33208|Metazoa,3CT64@33213|Bilateria,41U8K@6656|Arthropoda,3SJUW@50557|Insecta,441RV@7088|Lepidoptera	33208|Metazoa	T	Protein tyrosine kinase	PRPF4B	GO:0000375,GO:0000377,GO:0000398,GO:0003674,GO:0003824,GO:0004672,GO:0005575,GO:0005622,GO:0005623,GO:0005634,GO:0005654,GO:0005681,GO:0005694,GO:0006139,GO:0006396,GO:0006397,GO:0006464,GO:0006468,GO:0006725,GO:0006793,GO:0006796,GO:0006807,GO:0008150,GO:0008152,GO:0008380,GO:0009987,GO:0010467,GO:0016070,GO:0016071,GO:0016301,GO:0016310,GO:0016604,GO:0016607,GO:0016740,GO:0016772,GO:0016773,GO:…	2.7.11.1	ko:K08827	-	-	-	-	ko00000,ko01000,ko01001,ko03041	-	-	-	Pkinase
BMN00073	7091.BGIBMGA002121-TA	1.87e-118	338.0	2FAHX@1|root,2TBQQ@2759|Eukaryota,39712@33154|Opisthokonta,3CBC8@33208|Metazoa,3DSMF@33213|Bilateria,424J6@6656|Arthropoda,3T174@50557|Insecta,449XD@7088|Lepidoptera	33208|Metazoa	-	-	-	-	-	-	-	-	-	-	-	-	-	-	-
BMN00074	13037.EHJ74083	0.0	1563.0	COG4581@1|root,KOG1991@2759|Eukaryota,38C38@33154|Opisthokonta,3BENZ@33208|Metazoa,3CTE1@33213|Bilateria,41UMQ@6656|Arthropoda,3SIE7@50557|Insecta,441GW@7088|Lepidoptera	33208|Metazoa	UY	Ran GTPase binding. It is involved in the biological process described with intracellular protein transport	IPO7	GO:0000079,GO:0001654,GO:0001708,GO:0001736,GO:0001738,GO:0001745,GO:0001751,GO:0001754,GO:0001932,GO:0001933,GO:0002009,GO:0002165,GO:0002376,GO:0003002,GO:0003674,GO:0003676,GO:0003723,GO:0003824,GO:0005215,GO:0005488,GO:0005515,GO:0005575,GO:0005622,GO:0005623,GO:0005634,GO:0005635,GO:0005643,GO:0005654,GO:0005737,GO:0005829,GO:0005886,GO:0005887,GO:0005938,GO:0006469,GO:0006606,GO:0006810,GO:…	-	ko:K18755,ko:K20223	ko04013,map04013	-	-	-	ko00000,ko00001,ko03009,ko03019	1.I.1	-	-	Cse1,IBN_N
BMN00075	7091.BGIBMGA002123-TA	0.0	1908.0	KOG4428@1|root,KOG4428@2759|Eukaryota,38H7J@33154|Opisthokonta,3BB65@33208|Metazoa,3CVR4@33213|Bilateria,41Y1F@6656|Arthropoda,3SJ73@50557|Insecta,444U4@7088|Lepidoptera	33208|Metazoa	T	Protein kinase C conserved region 2 (CalB)	INPP4A	GO:0003674,GO:0003824,GO:0005575,GO:0005622,GO:0005623,GO:0005737,GO:0005829,GO:0006066,GO:0006082,GO:0006629,GO:0006644,GO:0006650,GO:0006661,GO:0006793,GO:0006796,GO:0006797,GO:0006798,GO:0007154,GO:0007165,GO:0008150,GO:0008152,GO:0008610,GO:0008654,GO:0009056,GO:0009058,GO:0009987,GO:0016311,GO:0016312,GO:0016316,GO:0016787,GO:0016788,GO:0016791,GO:0017161,GO:0019637,GO:0019751,GO:0023052,GO:…	3.1.3.66	ko:K01109	ko00562,ko01100,ko04070,map00562,map01100,map04070	M00131	R04372,R07299	RC00078	ko00000,ko00001,ko00002,ko01000	-	-	-	C2,PH
BMN00076	13037.EHJ74085	3.85e-59	191.0	KOG3382@1|root,KOG3382@2759|Eukaryota,395BW@33154|Opisthokonta,3CBH6@33208|Metazoa,3DSSG@33213|Bilateria,428VI@6656|Arthropoda,3SYC3@50557|Insecta,44AN0@7088|Lepidoptera	33208|Metazoa	C	NADH ubiquinone oxidoreductase subunit NDUFA12	-	-	-	ko:K11352	ko00190,ko01100,ko04714,ko04723,ko04932,ko05010,ko05012,ko05016,map00190,map01100,map04714,map04723,map04932,map05010,map05012,map05016	M00146	-	-	ko00000,ko00001,ko00002	3.D.1.6	-	-	NDUFA12
BMN00077	34740.HMEL017925-PA	4.72e-166	474.0	KOG0490@1|root,KOG0490@2759|Eukaryota,38BZF@33154|Opisthokonta,3BD2S@33208|Metazoa,3CTZ6@33213|Bilateria,41YA0@6656|Arthropoda,3SIAI@50557|Insecta,44985@7088|Lepidoptera	33208|Metazoa	K	binding. It is involved in the biological process described with regulation of transcription, DNA-templated	LHX2	GO:0000003,GO:0000902,GO:0000904,GO:0000976,GO:0000977,GO:0000978,GO:0000981,GO:0000982,GO:0000987,GO:0000988,GO:0000989,GO:0001012,GO:0001067,GO:0001076,GO:0001077,GO:0001228,GO:0001558,GO:0001654,GO:0001708,GO:0001838,GO:0001841,GO:0001843,GO:0001942,GO:0002009,GO:0002119,GO:0002164,GO:0002165,GO:0003002,GO:0003006,GO:0003008,GO:0003674,GO:0003676,GO:0003677,GO:0003682,GO:0003690,GO:0003700,GO:…	-	ko:K09373	-	-	-	-	ko00000,ko03000	-	-	-	Homeobox,LIM
BMN00078	7029.ACYPI061088-PA	1.49e-300	900.0	2CMP4@1|root,2QR56@2759|Eukaryota,3AGRF@33154|Opisthokonta,3BXKU@33208|Metazoa,3DEC2@33213|Bilateria	33208|Metazoa	S	Pao retrotransposon peptidase	-	-	-	-	-	-	-	-	-	-	-	-	DUF1758,Peptidase_A17,rve,zf-H2C2
BMN00079	7029.ACYPI064325-PA	1.64e-37	135.0	29K4X@1|root,2RTDW@2759|Eukaryota,38VIZ@33154|Opisthokonta,3CBS7@33208|Metazoa,3E358@33213|Bilateria,42C9V@6656|Arthropoda,3SX0X@50557|Insecta,3EDI0@33342|Paraneoptera	7029.ACYPI064325-PA|-	K	MADF	-	-	-	-	-	-	-	-	-	-	-	-	-
BMN00080	42345.XP_008777011.1	1.17e-18	89.0	COG2801@1|root,KOG0017@2759|Eukaryota,37YYP@33090|Viridiplantae,3GQD7@35493|Streptophyta,3M3FD@4447|Liliopsida	35493|Streptophyta	L	Reverse transcriptase (RNA-dependent DNA polymerase)	-	-	-	-	-	-	-	-	-	-	-	-	RVT_2
BMN00081	34740.HMEL008404-PA	9.47e-205	572.0	KOG0490@1|root,KOG0490@2759|Eukaryota,38BZF@33154|Opisthokonta,3BD2S@33208|Metazoa,3CTZ6@33213|Bilateria,41Y0H@6656|Arthropoda,3SIR5@50557|Insecta,446QG@7088|Lepidoptera	33208|Metazoa	K	Homeobox KN domain	LHX2	GO:0000003,GO:0000902,GO:0000904,GO:0000976,GO:0000977,GO:0000978,GO:0000981,GO:0000982,GO:0000987,GO:0000988,GO:0000989,GO:0001012,GO:0001067,GO:0001076,GO:0001077,GO:0001228,GO:0001558,GO:0001654,GO:0001708,GO:0001838,GO:0001841,GO:0001843,GO:0001942,GO:0002009,GO:0002119,GO:0002164,GO:0003002,GO:0003006,GO:0003008,GO:0003674,GO:0003676,GO:0003677,GO:0003682,GO:0003690,GO:0003700,GO:0003712,GO:…	-	ko:K09373	-	-	-	-	ko00000,ko03000	-	-	-	Homeobox,LIM
BMN00082	34740.HMEL008403-PA	8.33e-226	643.0	KOG0255@1|root,KOG0255@2759|Eukaryota,38FJ1@33154|Opisthokonta,3B9N9@33208|Metazoa,3CT4W@33213|Bilateria,41VPZ@6656|Arthropoda,3SGIB@50557|Insecta,448QI@7088|Lepidoptera	33208|Metazoa	S	Sugar (and other) transporter	-	-	-	ko:K08202	ko05231,map05231	-	-	-	ko00000,ko00001,ko02000	2.A.1.19.2,2.A.1.19.3	-	-	MFS_1,Sugar_tr
BMN00083	7091.BGIBMGA002131-TA	0.0	2051.0	COG0666@1|root,KOG0510@2759|Eukaryota,38G7Q@33154|Opisthokonta,3BCDU@33208|Metazoa,3D0P6@33213|Bilateria,41XIN@6656|Arthropoda,3SIF8@50557|Insecta,444IZ@7088|Lepidoptera	33208|Metazoa	S	Ion transport protein	TRPA1	GO:0000302,GO:0001580,GO:0002791,GO:0002793,GO:0003008,GO:0003012,GO:0003674,GO:0004888,GO:0005034,GO:0005215,GO:0005216,GO:0005217,GO:0005244,GO:0005245,GO:0005261,GO:0005262,GO:0005488,GO:0005515,GO:0005575,GO:0005623,GO:0005886,GO:0005887,GO:0006810,GO:0006811,GO:0006812,GO:0006816,GO:0006873,GO:0006874,GO:0006875,GO:0006936,GO:0006939,GO:0006950,GO:0006979,GO:0007154,GO:0007165,GO:0007166,GO:…	-	ko:K04984	ko04750,map04750	-	-	-	ko00000,ko00001,ko04040	1.A.4.6.1,1.A.4.6.2,1.A.4.6.3,1.A.4.6.5	-	-	Ank,Ank_2,Ank_3,Ank_4,Ion_trans
BMN00084	13037.EHJ74090	1.76e-232	657.0	COG0330@1|root,KOG2621@2759|Eukaryota,39SU2@33154|Opisthokonta,3B94A@33208|Metazoa,3CTJC@33213|Bilateria,41V0R@6656|Arthropoda,3SJRK@50557|Insecta,44B18@7088|Lepidoptera	33208|Metazoa	C	Band 7 protein	STOM	GO:0000323,GO:0001775,GO:0002028,GO:0002252,GO:0002263,GO:0002274,GO:0002275,GO:0002283,GO:0002366,GO:0002376,GO:0002443,GO:0002444,GO:0002446,GO:0003674,GO:0005488,GO:0005515,GO:0005575,GO:0005622,GO:0005623,GO:0005737,GO:0005739,GO:0005764,GO:0005765,GO:0005766,GO:0005773,GO:0005774,GO:0005783,GO:0005856,GO:0005886,GO:0005887,GO:0006810,GO:0006887,GO:0006955,GO:0008150,GO:0009987,GO:0010959,GO:…	-	ko:K17286	-	-	-	-	ko00000,ko04147	-	-	-	Band_7
BMN00085	34740.HMEL012073-PA	2.26e-77	238.0	COG0330@1|root,KOG2621@2759|Eukaryota,39SU2@33154|Opisthokonta,3B94A@33208|Metazoa,3CTJC@33213|Bilateria,41V0R@6656|Arthropoda,3SJRK@50557|Insecta,44B18@7088|Lepidoptera	33208|Metazoa	C	Band 7 protein	STOM	GO:0000323,GO:0001775,GO:0002028,GO:0002252,GO:0002263,GO:0002274,GO:0002275,GO:0002283,GO:0002366,GO:0002376,GO:0002443,GO:0002444,GO:0002446,GO:0003674,GO:0005488,GO:0005515,GO:0005575,GO:0005622,GO:0005623,GO:0005737,GO:0005739,GO:0005764,GO:0005765,GO:0005766,GO:0005773,GO:0005774,GO:0005783,GO:0005856,GO:0005886,GO:0005887,GO:0006810,GO:0006887,GO:0006955,GO:0008150,GO:0009987,GO:0010959,GO:…	-	ko:K17286	-	-	-	-	ko00000,ko04147	-	-	-	Band_7
BMN00086	7091.BGIBMGA002011-TA	1.44e-279	784.0	2E1EW@1|root,2S8S3@2759|Eukaryota	2759|Eukaryota	S	FAM194 protein	-	-	-	-	-	-	-	-	-	-	-	-	FAM194
BMN00087	7091.BGIBMGA002136-TA	0.0	2060.0	KOG4475@1|root,KOG4475@2759|Eukaryota,3A2AW@33154|Opisthokonta,3BQR5@33208|Metazoa,3D7UD@33213|Bilateria,41ZNU@6656|Arthropoda,3SM0W@50557|Insecta,443SU@7088|Lepidoptera	33208|Metazoa	P	Laminin G domain	-	-	-	-	-	-	-	-	-	-	-	-	Laminin_G_1,TSP_1
BMN00088	7091.BGIBMGA002010-TA	4.11e-142	405.0	KOG3211@1|root,KOG3211@2759|Eukaryota,39TQ6@33154|Opisthokonta,3BGRX@33208|Metazoa,3CWMG@33213|Bilateria,41ZYB@6656|Arthropoda,3SMF6@50557|Insecta,446JX@7088|Lepidoptera	33208|Metazoa	S	repeat-containing protein	PQLC3	GO:0006464,GO:0006486,GO:0006487,GO:0006488,GO:0006490,GO:0006629,GO:0006807,GO:0008150,GO:0008152,GO:0009058,GO:0009059,GO:0009100,GO:0009101,GO:0009987,GO:0019538,GO:0034645,GO:0036211,GO:0043170,GO:0043412,GO:0043413,GO:0044237,GO:0044238,GO:0044249,GO:0044255,GO:0044260,GO:0044267,GO:0070085,GO:0071704,GO:1901135,GO:1901137,GO:1901564,GO:1901566,GO:1901576	-	-	-	-	-	-	-	-	-	-	PQ-loop
BMN00089	7091.BGIBMGA002137-TA	1.89e-217	603.0	KOG3656@1|root,KOG3656@2759|Eukaryota,39YH4@33154|Opisthokonta,3BJ7V@33208|Metazoa,3D5A9@33213|Bilateria,41X7F@6656|Arthropoda,3SGM4@50557|Insecta	33208|Metazoa	S	7 transmembrane receptor (rhodopsin family)	-	-	-	-	-	-	-	-	-	-	-	-	7tm_1
BMN00090	7091.BGIBMGA002138-TA	0.0	2331.0	KOG4297@1|root,KOG4297@2759|Eukaryota,38B50@33154|Opisthokonta,3BCEG@33208|Metazoa,3CRUF@33213|Bilateria,41UTC@6656|Arthropoda,3SK8M@50557|Insecta,444WP@7088|Lepidoptera	33208|Metazoa	TV	C-type lectin (CTL) or carbohydrate-recognition domain (CRD)	CTLSE1	GO:0001654,GO:0001736,GO:0001738,GO:0001745,GO:0002009,GO:0002165,GO:0003674,GO:0005488,GO:0005575,GO:0005911,GO:0007155,GO:0007156,GO:0007163,GO:0007164,GO:0007275,GO:0007399,GO:0007423,GO:0007444,GO:0007472,GO:0007476,GO:0007552,GO:0007560,GO:0008150,GO:0008544,GO:0009653,GO:0009791,GO:0009886,GO:0009887,GO:0009888,GO:0009913,GO:0009987,GO:0016043,GO:0022008,GO:0022610,GO:0030030,GO:0030054,GO:…	-	-	-	-	-	-	-	-	-	-	F5_F8_type_C,Lectin_C,Sushi
BMN00091	7091.BGIBMGA002008-TA	3.06e-304	852.0	COG0666@1|root,KOG0505@2759|Eukaryota,38EP8@33154|Opisthokonta,3BECQ@33208|Metazoa,3CTH7@33213|Bilateria,41U3M@6656|Arthropoda,3SHWS@50557|Insecta,44417@7088|Lepidoptera	33208|Metazoa	OT	Ankyrin repeat	PPP1R12C	GO:0000003,GO:0000902,GO:0000904,GO:0001700,GO:0002009,GO:0002165,GO:0003006,GO:0005575,GO:0005622,GO:0005623,GO:0005737,GO:0005911,GO:0005912,GO:0005913,GO:0005938,GO:0007275,GO:0007276,GO:0007281,GO:0007292,GO:0007391,GO:0007399,GO:0007409,GO:0007444,GO:0007472,GO:0007476,GO:0007552,GO:0007560,GO:0008150,GO:0008544,GO:0009653,GO:0009790,GO:0009791,GO:0009792,GO:0009886,GO:0009887,GO:0009888,GO:…	-	ko:K06270,ko:K17457	ko04022,ko04024,ko04270,ko04510,ko04611,ko04810,ko04921,ko05205,map04022,map04024,map04270,map04510,map04611,map04810,map04921,map05205	-	-	-	ko00000,ko00001,ko01009	-	-	-	Ank_2,Ank_4,PRKG1_interact
BMN00092	7070.TC012973-PA	3.14e-122	419.0	COG2801@1|root,KOG0017@2759|Eukaryota,38F42@33154|Opisthokonta,3BA5H@33208|Metazoa,3CWAK@33213|Bilateria,41WI3@6656|Arthropoda,3SQDU@50557|Insecta	33208|Metazoa	L	zinc finger	-	-	-	-	-	-	-	-	-	-	-	-	Baculo_F,RVT_1,gag-asp_proteas,rve,zf-CCHC,zf-H2C2
BMN00093	13037.EHJ74101	0.0	2835.0	COG0318@1|root,KOG3628@2759|Eukaryota,38C0H@33154|Opisthokonta,3BC8R@33208|Metazoa,3CTY7@33213|Bilateria,41WJC@6656|Arthropoda,3SH8M@50557|Insecta,442U9@7088|Lepidoptera	33208|Metazoa	IQ	catalytic activity. It is involved in the biological process described with metabolic process	DIP2	GO:0003674,GO:0005488,GO:0005515	-	-	-	-	-	-	-	-	-	-	AMP-binding,DMAP_binding
BMN00094	34740.HMEL013865-PA	0.0	1454.0	COG5347@1|root,KOG1117@2759|Eukaryota,38F8M@33154|Opisthokonta,3BA0T@33208|Metazoa,3CTZI@33213|Bilateria,41VIG@6656|Arthropoda,3SGPA@50557|Insecta,442ZJ@7088|Lepidoptera	33208|Metazoa	TZ	It is involved in the biological process described with signal transduction	ARAP1	GO:0000139,GO:0001067,GO:0001664,GO:0001726,GO:0001919,GO:0001921,GO:0002009,GO:0002165,GO:0003674,GO:0003676,GO:0003677,GO:0003700,GO:0005096,GO:0005102,GO:0005488,GO:0005515,GO:0005543,GO:0005547,GO:0005575,GO:0005622,GO:0005623,GO:0005634,GO:0005654,GO:0005737,GO:0005794,GO:0005795,GO:0005802,GO:0005829,GO:0005886,GO:0006355,GO:0006810,GO:0006996,GO:0007010,GO:0007015,GO:0007049,GO:0007154,GO:…	-	ko:K12490,ko:K18439,ko:K18440	ko04015,ko04024,ko04144,map04015,map04024,map04144	-	-	-	ko00000,ko00001,ko04131	-	-	-	ArfGap,PH,RA,RhoGAP,SAM_1,SAM_2
BMN00095	7091.BGIBMGA002144-TA	0.0	1955.0	COG5245@1|root,KOG3595@2759|Eukaryota,38E73@33154|Opisthokonta,3BDY4@33208|Metazoa,3CTKP@33213|Bilateria,41TP3@6656|Arthropoda,3SIMH@50557|Insecta,4417H@7088|Lepidoptera	33208|Metazoa	Z	Dynein heavy chain, N-terminal region 1	DNAH5	GO:0000226,GO:0001578,GO:0003008,GO:0003341,GO:0003674,GO:0003774,GO:0003777,GO:0003824,GO:0005488,GO:0005515,GO:0005575,GO:0005622,GO:0005623,GO:0005737,GO:0005856,GO:0005858,GO:0005875,GO:0005929,GO:0005930,GO:0006928,GO:0006996,GO:0007010,GO:0007017,GO:0007018,GO:0007275,GO:0007368,GO:0007389,GO:0007399,GO:0007417,GO:0007420,GO:0007507,GO:0007600,GO:0007605,GO:0008150,GO:0008569,GO:0009799,GO:…	-	ko:K10408	ko05016,map05016	-	-	-	ko00000,ko00001,ko04812	-	-	-	AAA_5,AAA_6,AAA_7,AAA_8,AAA_9,DHC_N1,DHC_N2,Dynein_heavy,MT
BMN00096	59538.XP_005958724.1	6.62e-132	433.0	COG5245@1|root,KOG3595@2759|Eukaryota,38E73@33154|Opisthokonta,3BDY4@33208|Metazoa,3CTKP@33213|Bilateria,480TQ@7711|Chordata,491MU@7742|Vertebrata,3JC63@40674|Mammalia	33208|Metazoa	Z	ATP-dependent microtubule motor activity, minus-end-directed	DNAH5	GO:0000226,GO:0001578,GO:0003008,GO:0003341,GO:0003674,GO:0003774,GO:0003777,GO:0003824,GO:0005488,GO:0005515,GO:0005575,GO:0005622,GO:0005623,GO:0005737,GO:0005856,GO:0005858,GO:0005875,GO:0005929,GO:0005930,GO:0006928,GO:0006996,GO:0007010,GO:0007017,GO:0007018,GO:0007275,GO:0007368,GO:0007389,GO:0007399,GO:0007417,GO:0007420,GO:0007507,GO:0007600,GO:0007605,GO:0008150,GO:0008569,GO:0009799,GO:…	-	ko:K10408	ko05016,map05016	-	-	-	ko00000,ko00001,ko04812	-	-	-	AAA_5,AAA_6,AAA_7,AAA_8,AAA_9,DHC_N1,DHC_N2,Dynein_heavy,MT
BMN00097	7091.BGIBMGA002148-TA	0.0	6155.0	COG5245@1|root,KOG3595@2759|Eukaryota,38E73@33154|Opisthokonta,3BDY4@33208|Metazoa,3CTKP@33213|Bilateria,41TP3@6656|Arthropoda,3SIMH@50557|Insecta,444K0@7088|Lepidoptera	33208|Metazoa	Z	Dynein heavy chain, N-terminal region 2	DNAH5	GO:0000226,GO:0001578,GO:0003008,GO:0003341,GO:0003674,GO:0003774,GO:0003777,GO:0003824,GO:0005488,GO:0005515,GO:0005575,GO:0005622,GO:0005623,GO:0005737,GO:0005856,GO:0005858,GO:0005875,GO:0005929,GO:0005930,GO:0006928,GO:0006996,GO:0007010,GO:0007017,GO:0007018,GO:0007275,GO:0007368,GO:0007389,GO:0007399,GO:0007417,GO:0007420,GO:0007507,GO:0007600,GO:0007605,GO:0008150,GO:0008569,GO:0009799,GO:…	-	ko:K10408	ko05016,map05016	-	-	-	ko00000,ko00001,ko04812	-	-	-	AAA_5,AAA_6,AAA_7,AAA_8,AAA_9,DHC_N1,DHC_N2,Dynein_heavy,MT
BMN00098	7091.BGIBMGA002005-TA	1.61e-218	603.0	KOG0749@1|root,KOG0749@2759|Eukaryota,38B82@33154|Opisthokonta,3B9K3@33208|Metazoa,3CTAF@33213|Bilateria,41TUM@6656|Arthropoda,3SK6U@50557|Insecta,444CX@7088|Lepidoptera	33208|Metazoa	C	Mitochondrial carrier protein	slc25a4	GO:0000295,GO:0003674,GO:0005215,GO:0005346,GO:0005347,GO:0005471,GO:0005575,GO:0005622,GO:0005623,GO:0005737,GO:0005739,GO:0005740,GO:0005743,GO:0006810,GO:0006811,GO:0006820,GO:0006839,GO:0006855,GO:0006862,GO:0006996,GO:0007005,GO:0007006,GO:0008150,GO:0008509,GO:0008514,GO:0009987,GO:0015075,GO:0015215,GO:0015216,GO:0015217,GO:0015238,GO:0015291,GO:0015297,GO:0015301,GO:0015605,GO:0015711,GO:…	-	ko:K05863	ko04020,ko04022,ko04217,ko04218,ko05012,ko05016,ko05166,map04020,map04022,map04217,map04218,map05012,map05016,map05166	-	-	-	ko00000,ko00001,ko02000,ko03029	2.A.29.1	-	-	Mito_carr
BMN00099	7091.BGIBMGA002004-TA	0.0	1246.0	COG0488@1|root,KOG0927@2759|Eukaryota,38D7Z@33154|Opisthokonta,3BDRJ@33208|Metazoa,3CSZD@33213|Bilateria,41VWG@6656|Arthropoda,3SIM3@50557|Insecta,445MN@7088|Lepidoptera	33208|Metazoa	S	ABC transporter	ABCF2	GO:0000166,GO:0003674,GO:0005215,GO:0005488,GO:0005524,GO:0005575,GO:0005622,GO:0005623,GO:0005737,GO:0005739,GO:0005740,GO:0008144,GO:0017076,GO:0030554,GO:0031967,GO:0031975,GO:0032553,GO:0032555,GO:0032559,GO:0035639,GO:0036094,GO:0043167,GO:0043168,GO:0043226,GO:0043227,GO:0043229,GO:0043231,GO:0044422,GO:0044424,GO:0044429,GO:0044444,GO:0044446,GO:0044464,GO:0097159,GO:0097367,GO:1901265,GO:…	-	ko:K06185	-	-	-	-	ko00000,ko03009	-	-	-	ABC_tran,ABC_tran_Xtn
BMN00100	7159.AAEL004589-PA	5.07e-240	672.0	KOG0036@1|root,KOG0036@2759|Eukaryota,38B6F@33154|Opisthokonta,3BD3M@33208|Metazoa,3CS5J@33213|Bilateria,41U1R@6656|Arthropoda,3SHH7@50557|Insecta,450GP@7147|Diptera,45CK8@7148|Nematocera	33208|Metazoa	C	Belongs to the mitochondrial carrier (TC 2.A.29) family	SLC25A25	GO:0000295,GO:0001654,GO:0002021,GO:0002082,GO:0003674,GO:0005215,GO:0005346,GO:0005347,GO:0005488,GO:0005509,GO:0005575,GO:0005622,GO:0005623,GO:0005737,GO:0005739,GO:0005740,GO:0005743,GO:0006091,GO:0006139,GO:0006140,GO:0006163,GO:0006725,GO:0006753,GO:0006793,GO:0006796,GO:0006807,GO:0006810,GO:0006811,GO:0006812,GO:0006816,GO:0006820,GO:0006839,GO:0006851,GO:0006855,GO:0006862,GO:0006950,GO:…	-	ko:K14684	-	-	-	-	ko00000,ko02000	2.A.29.23	-	-	EF-hand_5,EF-hand_6,EF-hand_7,EF-hand_8,Mito_carr
BMN00101	7091.BGIBMGA002000-TA	1.72e-277	759.0	KOG3575@1|root,KOG3575@2759|Eukaryota,38EYK@33154|Opisthokonta,3BC6Q@33208|Metazoa,3CWKU@33213|Bilateria,41U42@6656|Arthropoda,3SJWN@50557|Insecta,441XC@7088|Lepidoptera	33208|Metazoa	K	c4 zinc finger in nuclear hormone receptors	tll	GO:0000003,GO:0000578,GO:0000976,GO:0000977,GO:0000981,GO:0001012,GO:0001067,GO:0001654,GO:0001708,GO:0001746,GO:0001748,GO:0002118,GO:0002121,GO:0003002,GO:0003006,GO:0003674,GO:0003676,GO:0003677,GO:0003690,GO:0003700,GO:0003705,GO:0004879,GO:0005488,GO:0005515,GO:0005575,GO:0005622,GO:0005623,GO:0005634,GO:0006139,GO:0006351,GO:0006355,GO:0006357,GO:0006725,GO:0006807,GO:0006810,GO:0007154,GO:…	-	ko:K08545	ko04013,map04013	-	-	-	ko00000,ko00001,ko03000,ko03310	-	-	-	Hormone_recep,zf-C4
BMN00102	13037.EHJ77062	1.38e-132	377.0	COG1100@1|root,KOG0395@2759|Eukaryota,39XQU@33154|Opisthokonta,3BP9W@33208|Metazoa,3D3DC@33213|Bilateria,41VTZ@6656|Arthropoda,3SGIX@50557|Insecta,4418A@7088|Lepidoptera	33208|Metazoa	S	Ras family	-	-	-	ko:K07852,ko:K17198	-	-	-	-	ko00000,ko04031	-	-	-	Ras
BMN00103	7091.BGIBMGA001998-TA	1.13e-253	704.0	KOG2569@1|root,KOG2569@2759|Eukaryota,38C9N@33154|Opisthokonta,3BCQH@33208|Metazoa,3CZQP@33213|Bilateria,41U7A@6656|Arthropoda,3SK0Z@50557|Insecta,441U7@7088|Lepidoptera	33208|Metazoa	T	Lung seven transmembrane receptor	GPR107	GO:0003674,GO:0005488,GO:0005515,GO:0005575,GO:0005622,GO:0005623,GO:0005634,GO:0005654,GO:0005737,GO:0005768,GO:0005769,GO:0005794,GO:0006810,GO:0006897,GO:0006898,GO:0008150,GO:0012505,GO:0016020,GO:0016192,GO:0030135,GO:0030136,GO:0030276,GO:0031410,GO:0031974,GO:0031981,GO:0031982,GO:0032050,GO:0043226,GO:0043227,GO:0043229,GO:0043231,GO:0043233,GO:0044422,GO:0044424,GO:0044428,GO:0044444,GO:…	-	-	-	-	-	-	-	-	-	-	Lung_7-TM_R
BMN00104	7091.BGIBMGA002149-TA	0.0	2023.0	COG0661@1|root,KOG1553@1|root,KOG1234@2759|Eukaryota,KOG1553@2759|Eukaryota,38G6I@33154|Opisthokonta,3BANJ@33208|Metazoa,3CUW1@33213|Bilateria,41VAA@6656|Arthropoda,3SH7Q@50557|Insecta,444AJ@7088|Lepidoptera	33208|Metazoa	S	ABC1 family	ADCK3	GO:0000166,GO:0001655,GO:0001822,GO:0002064,GO:0003674,GO:0003824,GO:0004672,GO:0005488,GO:0005575,GO:0005622,GO:0005623,GO:0005737,GO:0005739,GO:0006091,GO:0006119,GO:0006122,GO:0006139,GO:0006163,GO:0006464,GO:0006468,GO:0006725,GO:0006732,GO:0006733,GO:0006743,GO:0006744,GO:0006753,GO:0006793,GO:0006796,GO:0006807,GO:0007275,GO:0007399,GO:0007417,GO:0007420,GO:0008150,GO:0008152,GO:0009058,GO:…	-	ko:K08869	-	-	-	-	ko00000,ko01001	-	-	-	ABC1
BMN00105	7091.BGIBMGA001997-TA	1.11e-41	139.0	KOG3565@1|root,KOG3565@2759|Eukaryota,38BZA@33154|Opisthokonta,3BCXU@33208|Metazoa,3D06J@33213|Bilateria,41V6A@6656|Arthropoda,3SJ3R@50557|Insecta,445GM@7088|Lepidoptera	33208|Metazoa	Z	neuromuscular synaptic transmission	FCHSD2	GO:0001881,GO:0003674,GO:0005488,GO:0005515,GO:0005543,GO:0005575,GO:0005622,GO:0005623,GO:0005737,GO:0005768,GO:0007154,GO:0007267,GO:0007268,GO:0007274,GO:0008064,GO:0008150,GO:0008152,GO:0008289,GO:0008582,GO:0009987,GO:0012505,GO:0016043,GO:0023051,GO:0023052,GO:0030832,GO:0030833,GO:0031410,GO:0031594,GO:0031982,GO:0032271,GO:0032535,GO:0032956,GO:0032970,GO:0033043,GO:0040008,GO:0043112,GO:…	-	ko:K20125	-	-	-	-	ko00000,ko04131	-	-	-	FCH,SH3_1,SH3_9
BMN00106	7091.BGIBMGA001996-TA	0.0	1275.0	KOG3565@1|root,KOG3565@2759|Eukaryota,38BZA@33154|Opisthokonta,3BCXU@33208|Metazoa,3D06J@33213|Bilateria,41V6A@6656|Arthropoda,3SJ3R@50557|Insecta,445GM@7088|Lepidoptera	33208|Metazoa	Z	neuromuscular synaptic transmission	FCHSD2	GO:0001881,GO:0003674,GO:0005488,GO:0005515,GO:0005543,GO:0005575,GO:0005622,GO:0005623,GO:0005737,GO:0005768,GO:0007154,GO:0007267,GO:0007268,GO:0007274,GO:0008064,GO:0008150,GO:0008152,GO:0008289,GO:0008582,GO:0009987,GO:0012505,GO:0016043,GO:0023051,GO:0023052,GO:0030832,GO:0030833,GO:0031410,GO:0031594,GO:0031982,GO:0032271,GO:0032535,GO:0032956,GO:0032970,GO:0033043,GO:0040008,GO:0043112,GO:…	-	ko:K20125	-	-	-	-	ko00000,ko04131	-	-	-	FCH,SH3_1,SH3_9
BMN00107	7091.BGIBMGA001994-TA	0.0	3363.0	COG5141@1|root,KOG0954@2759|Eukaryota,38DSU@33154|Opisthokonta,3BBJP@33208|Metazoa,3CUFP@33213|Bilateria,41VME@6656|Arthropoda,3SJPP@50557|Insecta,444I0@7088|Lepidoptera	33208|Metazoa	S	Zinc ion binding	JADE2	GO:0000123,GO:0000209,GO:0000902,GO:0001558,GO:0001654,GO:0001745,GO:0001751,GO:0001754,GO:0003674,GO:0003712,GO:0003713,GO:0003824,GO:0004842,GO:0005575,GO:0005622,GO:0005623,GO:0005634,GO:0005654,GO:0005737,GO:0005815,GO:0005829,GO:0005856,GO:0005886,GO:0005929,GO:0006325,GO:0006464,GO:0006473,GO:0006475,GO:0006807,GO:0006915,GO:0006996,GO:0007154,GO:0007165,GO:0007166,GO:0007167,GO:0007178,GO:…	2.3.2.27	ko:K11347,ko:K22155,ko:K22156	-	-	-	-	ko00000,ko01000,ko03036,ko04121	-	-	-	EPL1,PHD_2,zf-HC5HC2H_2
BMN00108	13037.EHJ77056	1.11e-271	753.0	KOG4406@1|root,KOG4406@2759|Eukaryota,38DDC@33154|Opisthokonta,3BCGA@33208|Metazoa,3CRHD@33213|Bilateria,41Y7S@6656|Arthropoda,3SHRF@50557|Insecta,445EX@7088|Lepidoptera	33208|Metazoa	TZ	It is involved in the biological process described with signal transduction	ARHGAP1	GO:0000041,GO:0001703,GO:0001726,GO:0001932,GO:0001934,GO:0002009,GO:0002165,GO:0003674,GO:0005070,GO:0005096,GO:0005488,GO:0005515,GO:0005575,GO:0005622,GO:0005623,GO:0005737,GO:0005768,GO:0005769,GO:0005829,GO:0005886,GO:0006810,GO:0006811,GO:0006812,GO:0006826,GO:0006996,GO:0007010,GO:0007154,GO:0007165,GO:0007264,GO:0007265,GO:0007266,GO:0007275,GO:0007369,GO:0007370,GO:0007444,GO:0007478,GO:…	-	ko:K18470,ko:K20411,ko:K20633	ko04150,map04150	-	-	-	ko00000,ko00001,ko04131	-	-	-	CRAL_TRIO_2,HbrB,RhoGAP
BMN00109	13037.EHJ77055	8.78e-115	329.0	COG0652@1|root,KOG0881@2759|Eukaryota,3A07C@33154|Opisthokonta,3BPDU@33208|Metazoa,3D2AK@33213|Bilateria,41UMH@6656|Arthropoda,3SJAE@50557|Insecta,4448H@7088|Lepidoptera	33208|Metazoa	O	PPIases accelerate the folding of proteins. It catalyzes the cis-trans isomerization of proline imidic peptide bonds in oligopeptides	PPIL1	GO:0000375,GO:0000377,GO:0000398,GO:0000413,GO:0003674,GO:0003755,GO:0003824,GO:0005488,GO:0005515,GO:0005575,GO:0005622,GO:0005623,GO:0005634,GO:0005654,GO:0005681,GO:0005684,GO:0006139,GO:0006396,GO:0006397,GO:0006464,GO:0006725,GO:0006807,GO:0008144,GO:0008150,GO:0008152,GO:0008380,GO:0009987,GO:0010467,GO:0016018,GO:0016070,GO:0016071,GO:0016853,GO:0016859,GO:0018193,GO:0018208,GO:0019538,GO:…	5.2.1.8	ko:K12733	ko03040,map03040	M00355	-	-	ko00000,ko00001,ko00002,ko01000,ko03041,ko03110	-	-	-	Pro_isomerase
BMN00110	7091.BGIBMGA002152-TA	0.0	2001.0	KOG4719@1|root,KOG4719@2759|Eukaryota,39R35@33154|Opisthokonta,3BHEU@33208|Metazoa,3CTHI@33213|Bilateria,41VJ4@6656|Arthropoda,3SJKN@50557|Insecta,443J7@7088|Lepidoptera	33208|Metazoa	UY	Zinc finger domain	NUP153	GO:0000228,GO:0000278,GO:0000785,GO:0000790,GO:0000791,GO:0003674,GO:0003676,GO:0003677,GO:0003682,GO:0003690,GO:0005048,GO:0005198,GO:0005488,GO:0005515,GO:0005575,GO:0005622,GO:0005623,GO:0005634,GO:0005635,GO:0005642,GO:0005643,GO:0005654,GO:0005694,GO:0005719,GO:0005730,GO:0005737,GO:0005829,GO:0006325,GO:0006338,GO:0006355,GO:0006357,GO:0006403,GO:0006405,GO:0006406,GO:0006606,GO:0006607,GO:…	-	ko:K14296	ko03013,map03013	M00427	-	-	ko00000,ko00001,ko00002,ko03019	1.I.1	-	-	Nup153,Nup_retrotrp_bd,zf-RanBP
BMN00111	7091.BGIBMGA001989-TA	4.23e-274	747.0	28TRY@1|root,2R0GF@2759|Eukaryota,39HPX@33154|Opisthokonta,3CMHP@33208|Metazoa,3E34Q@33213|Bilateria,421B5@6656|Arthropoda,3SP92@50557|Insecta,442XJ@7088|Lepidoptera	33208|Metazoa	-	-	-	-	-	-	-	-	-	-	-	-	-	-	SHIPPO-rpt
BMN00112	7091.BGIBMGA000604-TA	9.73e-89	276.0	KOG2462@1|root,KOG2462@2759|Eukaryota,3A0C7@33154|Opisthokonta,3BQ2S@33208|Metazoa,3D6TZ@33213|Bilateria,429WH@6656|Arthropoda,3SKEJ@50557|Insecta,44B0T@7088|Lepidoptera	33208|Metazoa	K	C2H2-type zinc finger	-	-	-	ko:K09219	-	-	-	-	ko00000,ko03000	-	-	-	zf-C2H2,zf-C2H2_6
BMN00113	7091.BGIBMGA000606-TA	5.53e-18	80.5	2D7UN@1|root,2T7I7@2759|Eukaryota,391V0@33154|Opisthokonta,3C7BN@33208|Metazoa,3DNBR@33213|Bilateria,424R2@6656|Arthropoda,3SU07@50557|Insecta,44AES@7088|Lepidoptera	33208|Metazoa	-	-	-	-	-	-	-	-	-	-	-	-	-	-	-
BMN00114	7955.ENSDARP00000110119	7.93e-277	818.0	COG2801@1|root,KOG0017@2759|Eukaryota,38F42@33154|Opisthokonta,3BA5H@33208|Metazoa,3CZSS@33213|Bilateria,48AQP@7711|Chordata,48YUZ@7742|Vertebrata,4A6U4@7898|Actinopterygii	33208|Metazoa	L	K02A2.6-like	-	-	3.1.4.17	ko:K13755	ko00230,ko04020,ko04740,ko04742,ko04924,ko05032,map00230,map04020,map04740,map04742,map04924,map05032	-	R00191,R01234	RC00296	ko00000,ko00001,ko01000	-	-	-	RVT_1,rve
BMN00115	7091.BGIBMGA000607-TA	6.68e-131	383.0	KOG2462@1|root,KOG2462@2759|Eukaryota,38FRK@33154|Opisthokonta,3BA3Q@33208|Metazoa,3CS0U@33213|Bilateria,41WMT@6656|Arthropoda,3SHIU@50557|Insecta,4436B@7088|Lepidoptera	33208|Metazoa	K	C2H2-type zinc finger	SCRT2	GO:0000122,GO:0000228,GO:0000785,GO:0000790,GO:0000976,GO:0000977,GO:0000981,GO:0000982,GO:0001012,GO:0001067,GO:0001078,GO:0001227,GO:0003674,GO:0003676,GO:0003677,GO:0003690,GO:0003700,GO:0005488,GO:0005515,GO:0005575,GO:0005622,GO:0005623,GO:0005634,GO:0005654,GO:0005694,GO:0006355,GO:0006357,GO:0007275,GO:0007399,GO:0008150,GO:0009889,GO:0009890,GO:0009892,GO:0009966,GO:0009968,GO:0009987,GO:…	-	ko:K09219	-	-	-	-	ko00000,ko03000	-	-	-	zf-C2H2,zf-C2H2_6
BMN00116	7091.BGIBMGA000603-TA	0.0	1974.0	KOG2077@1|root,KOG2077@2759|Eukaryota,38BAW@33154|Opisthokonta,3BB0Y@33208|Metazoa,3CT9C@33213|Bilateria,41WHJ@6656|Arthropoda,3SKVH@50557|Insecta,441QR@7088|Lepidoptera	33208|Metazoa	T	JNK-interacting protein leucine zipper II	SPAG9	GO:0000003,GO:0000139,GO:0000165,GO:0000187,GO:0000902,GO:0000904,GO:0001669,GO:0001701,GO:0001932,GO:0001934,GO:0003008,GO:0003674,GO:0005078,GO:0005198,GO:0005488,GO:0005515,GO:0005575,GO:0005622,GO:0005623,GO:0005737,GO:0005783,GO:0005790,GO:0005794,GO:0005798,GO:0005815,GO:0005829,GO:0005856,GO:0005886,GO:0006464,GO:0006468,GO:0006793,GO:0006796,GO:0006807,GO:0006810,GO:0006928,GO:0006935,GO:…	-	ko:K04436,ko:K20317	ko04010,map04010	-	-	-	ko00000,ko00001,ko04131	-	-	-	JIP_LZII,Jnk-SapK_ap_N
BMN00117	7091.BGIBMGA000608-TA	5.59e-277	755.0	COG0484@1|root,KOG0714@2759|Eukaryota,38E8D@33154|Opisthokonta,3BDYV@33208|Metazoa,3D0BF@33213|Bilateria,41V4Y@6656|Arthropoda,3SI6V@50557|Insecta,442C7@7088|Lepidoptera	33208|Metazoa	O	DnaJ molecular chaperone homology domain	DNAJC22	GO:0005575,GO:0005622,GO:0005623,GO:0005737,GO:0005768,GO:0005769,GO:0005886,GO:0006810,GO:0006897,GO:0007275,GO:0007424,GO:0008150,GO:0009987,GO:0012505,GO:0016020,GO:0016043,GO:0016192,GO:0030198,GO:0031410,GO:0031982,GO:0032501,GO:0032502,GO:0035002,GO:0035150,GO:0035151,GO:0035152,GO:0035159,GO:0042044,GO:0042045,GO:0043062,GO:0043226,GO:0043227,GO:0043229,GO:0044424,GO:0044444,GO:0044464,GO:…	-	ko:K19370	-	-	-	-	ko00000,ko03110	-	-	-	DnaJ,TM2
BMN00118	7091.BGIBMGA000602-TA	0.0	2656.0	KOG1025@1|root,KOG1025@2759|Eukaryota,38CH9@33154|Opisthokonta,3BBNC@33208|Metazoa,3CSNN@33213|Bilateria,41W3S@6656|Arthropoda,3SKRG@50557|Insecta,4419B@7088|Lepidoptera	33208|Metazoa	T	Furin-like cysteine rich region	ERBB2	GO:0000003,GO:0000079,GO:0000086,GO:0000165,GO:0000186,GO:0000278,GO:0000302,GO:0000578,GO:0000902,GO:0000904,GO:0001042,GO:0001067,GO:0001101,GO:0001503,GO:0001558,GO:0001654,GO:0001655,GO:0001667,GO:0001700,GO:0001701,GO:0001708,GO:0001709,GO:0001736,GO:0001738,GO:0001742,GO:0001745,GO:0001751,GO:0001752,GO:0001754,GO:0001755,GO:0001775,GO:0001889,GO:0001890,GO:0001892,GO:0001894,GO:0001932,GO:…	2.7.10.1	ko:K04361,ko:K05083,ko:K05084,ko:K05085	ko01521,ko01522,ko01524,ko04010,ko04012,ko04013,ko04014,ko04015,ko04020,ko04060,ko04066,ko04068,ko04072,ko04144,ko04151,ko04214,ko04320,ko04510,ko04520,ko04530,ko04540,ko04630,ko04810,ko04912,ko04915,ko04921,ko04926,ko04934,ko05120,ko05160,ko05165,ko05200,ko05205,ko05206,ko05210,ko05212,ko05213,ko05214,ko05215,ko05218,ko05219,ko05223,ko05224,ko05225,ko05226,ko05230,ko05231,map01521,map01522,map01…	-	-	-	ko00000,ko00001,ko01000,ko01001,ko01020,ko04050,ko04090,ko04147,ko04516	-	-	-	Furin-like,GF_recep_IV,Pkinase_Tyr,Recep_L_domain
BMN00119	7091.BGIBMGA000610-TA	7.55e-306	832.0	2AMXB@1|root,2RXUB@2759|Eukaryota,3A0CG@33154|Opisthokonta,3BPG9@33208|Metazoa,3D6V3@33213|Bilateria,41Z10@6656|Arthropoda,3SJGJ@50557|Insecta,441KS@7088|Lepidoptera	33208|Metazoa	S	ZnF_C4 abd HLH domain containing kinases domain	-	-	-	-	-	-	-	-	-	-	-	-	DUF1679,EcKinase
BMN00120	34740.HMEL013040-PA	4.47e-296	857.0	COG5022@1|root,KOG0161@2759|Eukaryota,39QBA@33154|Opisthokonta,3BBF6@33208|Metazoa,3CWRZ@33213|Bilateria,41YH3@6656|Arthropoda,3SI5S@50557|Insecta,445MH@7088|Lepidoptera	33208|Metazoa	Z	Myosin tail	unc-15	GO:0003674,GO:0005488,GO:0005515,GO:0005575,GO:0005622,GO:0005623,GO:0005737,GO:0005856,GO:0006996,GO:0007010,GO:0007498,GO:0008092,GO:0008150,GO:0009653,GO:0009888,GO:0009987,GO:0010638,GO:0010720,GO:0010927,GO:0014866,GO:0015629,GO:0016043,GO:0016459,GO:0017124,GO:0019899,GO:0019900,GO:0019901,GO:0019904,GO:0022603,GO:0022607,GO:0030016,GO:0030017,GO:0030029,GO:0030036,GO:0030154,GO:0030239,GO:…	-	ko:K17751	ko04260,ko04261,ko05416,map04260,map04261,map05416	-	-	-	ko00000,ko00001,ko04812	-	-	-	Myosin_tail_1
BMN00121	34740.HMEL013041-PA	0.0	1478.0	KOG1924@1|root,KOG1925@2759|Eukaryota,38C07@33154|Opisthokonta,3BF1N@33208|Metazoa,3CUGG@33213|Bilateria,41UHV@6656|Arthropoda,3SH92@50557|Insecta,442II@7088|Lepidoptera	33208|Metazoa	TZ	Formin Homology 2 Domain	FHOD1	GO:0002009,GO:0002011,GO:0002165,GO:0003008,GO:0003012,GO:0003674,GO:0003779,GO:0005488,GO:0005515,GO:0005575,GO:0005622,GO:0005623,GO:0005634,GO:0005737,GO:0005829,GO:0005856,GO:0005865,GO:0005911,GO:0006355,GO:0006357,GO:0006810,GO:0006928,GO:0006950,GO:0006996,GO:0007010,GO:0007015,GO:0007097,GO:0007275,GO:0007431,GO:0007435,GO:0007444,GO:0007472,GO:0007476,GO:0007507,GO:0007552,GO:0007560,GO:…	-	-	-	-	-	-	-	-	-	-	FH2
BMN00122	7091.BGIBMGA000615-TA	1.23e-277	792.0	KOG1924@1|root,KOG1925@2759|Eukaryota,38C07@33154|Opisthokonta,3BF1N@33208|Metazoa,3CUGG@33213|Bilateria,41UHV@6656|Arthropoda,3SH92@50557|Insecta,442II@7088|Lepidoptera	33208|Metazoa	TZ	Formin Homology 2 Domain	FHOD1	GO:0002009,GO:0002011,GO:0002165,GO:0003008,GO:0003012,GO:0003674,GO:0003779,GO:0005488,GO:0005515,GO:0005575,GO:0005622,GO:0005623,GO:0005634,GO:0005737,GO:0005829,GO:0005856,GO:0005865,GO:0005911,GO:0006355,GO:0006357,GO:0006810,GO:0006928,GO:0006950,GO:0006996,GO:0007010,GO:0007015,GO:0007097,GO:0007275,GO:0007431,GO:0007435,GO:0007444,GO:0007472,GO:0007476,GO:0007507,GO:0007552,GO:0007560,GO:…	-	-	-	-	-	-	-	-	-	-	FH2
BMN00123	7091.BGIBMGA000616-TA	8.62e-102	294.0	2DZZT@1|root,2S7FW@2759|Eukaryota,3A8VU@33154|Opisthokonta,3BV3C@33208|Metazoa,3DAMR@33213|Bilateria,4210N@6656|Arthropoda,3SNRT@50557|Insecta,446HG@7088|Lepidoptera	33208|Metazoa	-	-	-	-	-	-	-	-	-	-	-	-	-	-	-
BMN00124	7370.XP_005180351.1	6.82e-12	60.8	2E4Z3@1|root,2SBTT@2759|Eukaryota,3AD5S@33154|Opisthokonta,3BW25@33208|Metazoa,3DCG7@33213|Bilateria,421GZ@6656|Arthropoda,3SQ30@50557|Insecta,454FE@7147|Diptera	33208|Metazoa	-	-	-	-	-	-	-	-	-	-	-	-	-	-	-
BMN00125	7091.BGIBMGA000601-TA	0.0	895.0	COG0515@1|root,KOG2052@2759|Eukaryota,38CA3@33154|Opisthokonta,3BCPK@33208|Metazoa,3CRFY@33213|Bilateria,41XGY@6656|Arthropoda,3SJ6F@50557|Insecta,441TX@7088|Lepidoptera	33208|Metazoa	T	Activin types I and II receptor domain	ACVR1C	GO:0000003,GO:0000082,GO:0000122,GO:0000166,GO:0000186,GO:0000278,GO:0000902,GO:0000904,GO:0001101,GO:0001501,GO:0001525,GO:0001541,GO:0001558,GO:0001568,GO:0001654,GO:0001655,GO:0001666,GO:0001667,GO:0001701,GO:0001775,GO:0001822,GO:0001824,GO:0001832,GO:0001834,GO:0001837,GO:0001932,GO:0001934,GO:0001936,GO:0001937,GO:0001938,GO:0001942,GO:0001944,GO:0002009,GO:0002021,GO:0002088,GO:0002119,GO:…	2.7.11.30	ko:K04674,ko:K04675,ko:K13567,ko:K13568,ko:K13578	ko04010,ko04013,ko04060,ko04068,ko04144,ko04218,ko04350,ko04360,ko04371,ko04380,ko04390,ko04520,ko04550,ko04659,ko04926,ko04933,ko05142,ko05161,ko05166,ko05200,ko05210,ko05212,ko05220,ko05225,ko05226,ko05418,map04010,map04013,map04060,map04068,map04144,map04218,map04350,map04360,map04371,map04380,map04390,map04520,map04550,map04659,map04926,map04933,map05142,map05161,map05166,map05200,map05210,ma…	M00679,M00680,M00681	-	-	ko00000,ko00001,ko00002,ko01000,ko01001,ko01020,ko04050,ko04090	-	-	-	Activin_recp,Pkinase,Pkinase_Tyr,TGF_beta_GS
BMN00126	7091.BGIBMGA000600-TA	0.0	2461.0	KOG0169@1|root,KOG1264@2759|Eukaryota,38F9A@33154|Opisthokonta,3BCKY@33208|Metazoa,3CYZY@33213|Bilateria,41THN@6656|Arthropoda,3SGHW@50557|Insecta,444FD@7088|Lepidoptera	33208|Metazoa	I	Phospholipase C, catalytic domain (part); domain X	PLCG2	GO:0000003,GO:0000302,GO:0000902,GO:0000904,GO:0001558,GO:0001667,GO:0001701,GO:0001726,GO:0001775,GO:0001784,GO:0001817,GO:0001819,GO:0001936,GO:0001938,GO:0002064,GO:0002065,GO:0002066,GO:0002090,GO:0002092,GO:0002218,GO:0002220,GO:0002223,GO:0002237,GO:0002252,GO:0002253,GO:0002263,GO:0002285,GO:0002312,GO:0002313,GO:0002316,GO:0002335,GO:0002366,GO:0002376,GO:0002429,GO:0002431,GO:0002433,GO:…	3.1.4.11	ko:K01116,ko:K05859	ko00562,ko01100,ko01521,ko04012,ko04014,ko04015,ko04020,ko04064,ko04066,ko04070,ko04072,ko04360,ko04370,ko04380,ko04611,ko04650,ko04658,ko04659,ko04660,ko04662,ko04664,ko04666,ko04670,ko04722,ko04750,ko04919,ko04933,ko05110,ko05120,ko05167,ko05169,ko05200,ko05205,ko05206,ko05214,ko05223,ko05225,ko05231,map00562,map01100,map01521,map04012,map04014,map04015,map04020,map04064,map04066,map04070,map04…	M00130	R03332,R03435,R10952	RC00017,RC00425	ko00000,ko00001,ko00002,ko01000,ko04131	-	-	-	C2,PI-PLC-X,PI-PLC-Y,SH2,SH3_1
BMN00127	7091.BGIBMGA000599-TA	0.0	883.0	KOG3741@1|root,KOG3741@2759|Eukaryota,38BJY@33154|Opisthokonta,3BADX@33208|Metazoa,3D05X@33213|Bilateria,41U5A@6656|Arthropoda,3SJGV@50557|Insecta,447FQ@7088|Lepidoptera	33208|Metazoa	A	Regulatory subunit of the poly(A)-nuclease (PAN) deadenylation complex, one of two cytoplasmic mRNA deadenylases involved in general and miRNA-mediated mRNA turnover. PAN specifically shortens poly(A) tails of RNA and the activity is stimulated by poly(A)-binding protein (PABP). PAN deadenylation is followed by rapid degradation of the shortened mRNA tails by the CCR4-NOT complex. Deadenylated mR…	PAN3	GO:0000003,GO:0000288,GO:0000289,GO:0000290,GO:0000932,GO:0000956,GO:0003674,GO:0005488,GO:0005515,GO:0005575,GO:0005622,GO:0005623,GO:0005737,GO:0005829,GO:0006139,GO:0006401,GO:0006402,GO:0006605,GO:0006725,GO:0006807,GO:0006810,GO:0006886,GO:0008104,GO:0008150,GO:0008152,GO:0009056,GO:0009057,GO:0009892,GO:0009987,GO:0010468,GO:0010603,GO:0010605,GO:0010606,GO:0010629,GO:0010638,GO:0015031,GO:…	-	ko:K12572	ko03018,map03018	-	-	-	ko00000,ko00001,ko03019	-	-	-	DUF4797
BMN00128	7091.BGIBMGA000617-TA	3.44e-138	394.0	COG5325@1|root,KOG0811@2759|Eukaryota,38ERX@33154|Opisthokonta,3CNN6@33208|Metazoa,3E4TN@33213|Bilateria,41YQS@6656|Arthropoda,3SMBX@50557|Insecta,4466S@7088|Lepidoptera	33208|Metazoa	U	Syntaxin-like protein	STX7	-	-	ko:K08488,ko:K13813	ko04130,ko04145,map04130,map04145	-	-	-	ko00000,ko00001,ko04131,ko04147	-	-	-	SNARE,Syntaxin_2
BMN00129	7091.BGIBMGA000597-TA	8.11e-152	429.0	KOG2931@1|root,KOG2931@2759|Eukaryota,39RFU@33154|Opisthokonta,3BH9F@33208|Metazoa,3CYQN@33213|Bilateria,41UJJ@6656|Arthropoda,3SIDB@50557|Insecta,44420@7088|Lepidoptera	33208|Metazoa	S	Ndr family	NDRG3	GO:0000003,GO:0001558,GO:0001655,GO:0001666,GO:0001775,GO:0001822,GO:0002274,GO:0002376,GO:0003674,GO:0005488,GO:0005515,GO:0005575,GO:0005622,GO:0005623,GO:0005634,GO:0005737,GO:0005768,GO:0005813,GO:0005815,GO:0005829,GO:0005856,GO:0005874,GO:0005886,GO:0005911,GO:0005912,GO:0005913,GO:0006950,GO:0006974,GO:0007009,GO:0007154,GO:0007165,GO:0007272,GO:0007275,GO:0007276,GO:0007283,GO:0007399,GO:…	-	ko:K18266	-	-	-	-	ko00000,ko04147	-	-	-	Ndr
BMN00130	13037.EHJ65563	2.11e-137	390.0	COG0545@1|root,KOG0549@2759|Eukaryota,38B3W@33154|Opisthokonta,3BFDQ@33208|Metazoa,3CSBF@33213|Bilateria,41U1Y@6656|Arthropoda,3SHJW@50557|Insecta,446GS@7088|Lepidoptera	33208|Metazoa	O	FKBP-type peptidyl-prolyl cis-trans isomerase	FKBP14	GO:0000413,GO:0003674,GO:0003755,GO:0003824,GO:0005488,GO:0005527,GO:0005528,GO:0005575,GO:0005622,GO:0005623,GO:0005737,GO:0005783,GO:0005788,GO:0006457,GO:0006464,GO:0006807,GO:0006950,GO:0006986,GO:0007154,GO:0007165,GO:0008144,GO:0008150,GO:0008152,GO:0009987,GO:0010033,GO:0012505,GO:0016853,GO:0016859,GO:0018193,GO:0018208,GO:0019538,GO:0023052,GO:0030968,GO:0031974,GO:0033554,GO:0034620,GO:…	5.2.1.8	ko:K09577	-	-	-	-	ko00000,ko01000,ko03110	-	-	-	EF-hand_7,FKBP_C
BMN00131	7091.BGIBMGA000620-TA	0.0	1075.0	28IFX@1|root,2QQST@2759|Eukaryota,38CR7@33154|Opisthokonta,3BE35@33208|Metazoa,3CRIP@33213|Bilateria,41V8X@6656|Arthropoda,3SGWJ@50557|Insecta,443V6@7088|Lepidoptera	33208|Metazoa	S	Glycosyl hydrolase family 79, N-terminal domain	HPSE	GO:0000323,GO:0001525,GO:0001568,GO:0001775,GO:0001817,GO:0001819,GO:0001944,GO:0002252,GO:0002263,GO:0002274,GO:0002275,GO:0002283,GO:0002366,GO:0002376,GO:0002443,GO:0002444,GO:0002446,GO:0003674,GO:0003824,GO:0004553,GO:0004566,GO:0005488,GO:0005515,GO:0005575,GO:0005576,GO:0005622,GO:0005623,GO:0005634,GO:0005654,GO:0005737,GO:0005764,GO:0005765,GO:0005773,GO:0005774,GO:0005775,GO:0005886,GO:…	3.2.1.166	ko:K07964,ko:K07965	ko00531,ko01100,ko05205,map00531,map01100,map05205	M00078	R07811	-	ko00000,ko00001,ko00002,ko00536,ko01000	-	GH79	-	Glyco_hydro_79n
BMN00132	7091.BGIBMGA000593-TA	7.07e-250	692.0	KOG4297@1|root,KOG4297@2759|Eukaryota,38EM6@33154|Opisthokonta,3BNDJ@33208|Metazoa,3CYP3@33213|Bilateria,41XUZ@6656|Arthropoda,3SK3R@50557|Insecta,442DM@7088|Lepidoptera	33208|Metazoa	TV	Domain abundant in complement control proteins; SUSHI repeat; short complement-like repeat (SCR)	hig	GO:0005575,GO:0005576,GO:0005623,GO:0007275,GO:0007399,GO:0008037,GO:0008038,GO:0008039,GO:0008150,GO:0009987,GO:0022008,GO:0030154,GO:0030182,GO:0032501,GO:0032502,GO:0036477,GO:0043025,GO:0043083,GO:0044297,GO:0044456,GO:0044464,GO:0045202,GO:0048468,GO:0048666,GO:0048699,GO:0048731,GO:0048856,GO:0048869,GO:0097458	-	-	-	-	-	-	-	-	-	-	Sushi
BMN00133	7091.BGIBMGA000621-TA	1.38e-282	780.0	KOG4179@1|root,KOG4179@2759|Eukaryota,38BZB@33154|Opisthokonta,3BB9G@33208|Metazoa,3CT83@33213|Bilateria,41Y8I@6656|Arthropoda,3SHNB@50557|Insecta,444QK@7088|Lepidoptera	33208|Metazoa	O	Glycosyltransferase family 25 (LPS biosynthesis protein)	CERCAM	GO:0003674,GO:0003824,GO:0005575,GO:0005622,GO:0005623,GO:0005737,GO:0005783,GO:0005788,GO:0005886,GO:0007155,GO:0007159,GO:0008150,GO:0008194,GO:0008378,GO:0012505,GO:0016020,GO:0016740,GO:0016757,GO:0016758,GO:0022610,GO:0031974,GO:0035250,GO:0043226,GO:0043227,GO:0043229,GO:0043231,GO:0043233,GO:0044422,GO:0044424,GO:0044432,GO:0044444,GO:0044446,GO:0044464,GO:0048518,GO:0048522,GO:0050211,GO:…	2.4.1.50	ko:K11703	ko00310,ko00514,map00310,map00514	-	R03380	RC00005,RC00397	ko00000,ko00001,ko01000,ko01003	-	GT25	-	Glyco_tranf_2_4,Glyco_transf_25
BMN00134	7091.BGIBMGA000592-TA	0.0	926.0	COG0260@1|root,KOG2597@2759|Eukaryota,38DPB@33154|Opisthokonta,3BD62@33208|Metazoa,3CXT6@33213|Bilateria,41V6W@6656|Arthropoda,3SHWU@50557|Insecta,448D1@7088|Lepidoptera	33208|Metazoa	E	Cytosol aminopeptidase family, N-terminal domain	LAP3	GO:0003674,GO:0003824,GO:0004177,GO:0005488,GO:0005515,GO:0005575,GO:0005622,GO:0005623,GO:0005634,GO:0005654,GO:0005737,GO:0005739,GO:0005794,GO:0005802,GO:0005829,GO:0006508,GO:0006807,GO:0007275,GO:0007399,GO:0007417,GO:0007420,GO:0008150,GO:0008152,GO:0008233,GO:0008235,GO:0008237,GO:0008238,GO:0012505,GO:0016319,GO:0016787,GO:0019538,GO:0019904,GO:0030496,GO:0031974,GO:0031981,GO:0031984,GO:…	3.4.11.1,3.4.11.5	ko:K11142	ko00330,ko00480,ko01100,map00330,map00480,map01100	-	R00135,R00899,R04951	RC00096,RC00141	ko00000,ko00001,ko01000,ko01002	-	-	-	Peptidase_M17,Peptidase_M17_N
BMN00135	7091.BGIBMGA000591-TA	0.0	2058.0	KOG0613@1|root,KOG0613@2759|Eukaryota,39SWY@33154|Opisthokonta,3BI6E@33208|Metazoa,3D3XD@33213|Bilateria,41U98@6656|Arthropoda,3SK5S@50557|Insecta,445CD@7088|Lepidoptera	33208|Metazoa	Z	Fibronectin type 3 domain	-	GO:0003008,GO:0003012,GO:0003674,GO:0003779,GO:0005198,GO:0005488,GO:0005515,GO:0005575,GO:0005622,GO:0005623,GO:0005737,GO:0005856,GO:0005859,GO:0006936,GO:0006941,GO:0006996,GO:0007010,GO:0007015,GO:0008092,GO:0008150,GO:0008307,GO:0009653,GO:0009987,GO:0010927,GO:0015629,GO:0016043,GO:0016459,GO:0016460,GO:0022607,GO:0030016,GO:0030017,GO:0030018,GO:0030029,GO:0030036,GO:0030154,GO:0030239,GO:…	2.7.11.1	ko:K12567	ko05410,ko05414,map05410,map05414	-	-	-	ko00000,ko00001,ko01000,ko01001,ko04131,ko04147,ko04812	-	-	-	I-set,fn3
BMN00136	7070.TC001491-PA	0.0	993.0	COG2801@1|root,KOG0017@2759|Eukaryota,38F42@33154|Opisthokonta,3BA5H@33208|Metazoa,3CWAK@33213|Bilateria,41WI3@6656|Arthropoda,3SIRK@50557|Insecta	33208|Metazoa	O	K02A2.6-like	-	-	-	-	-	-	-	-	-	-	-	-	Baculo_F,RVT_1,rve
BMN00137	7091.BGIBMGA000622-TA	0.0	9581.0	KOG0613@1|root,KOG0613@2759|Eukaryota,38BAS@33154|Opisthokonta,3B9IR@33208|Metazoa,3CRJW@33213|Bilateria,41TW3@6656|Arthropoda,3SJ0H@50557|Insecta,445F7@7088|Lepidoptera	33208|Metazoa	T	Repeat of unknown function (DUF1136)	sls	GO:0000070,GO:0000228,GO:0000278,GO:0000280,GO:0000768,GO:0000793,GO:0000794,GO:0000819,GO:0002682,GO:0003674,GO:0003779,GO:0005198,GO:0005488,GO:0005515,GO:0005575,GO:0005622,GO:0005623,GO:0005634,GO:0005694,GO:0005737,GO:0005856,GO:0005859,GO:0005863,GO:0006323,GO:0006949,GO:0006996,GO:0007010,GO:0007049,GO:0007059,GO:0007062,GO:0007076,GO:0007275,GO:0007498,GO:0007517,GO:0007519,GO:0007520,GO:…	2.7.11.1	ko:K12567	ko05410,ko05414,map05410,map05414	-	-	-	ko00000,ko00001,ko01000,ko01001,ko04131,ko04147,ko04812	-	-	-	DUF1136,I-set,Ig_3,Pkinase,SH3_1,SH3_9,fn3
BMN00138	7091.BGIBMGA000624-TA	0.0	3611.0	KOG0613@1|root,KOG0613@2759|Eukaryota,38BAS@33154|Opisthokonta,3B9IR@33208|Metazoa,3CRJW@33213|Bilateria,41TW3@6656|Arthropoda,3SJ0H@50557|Insecta,445F7@7088|Lepidoptera	33208|Metazoa	T	Repeat of unknown function (DUF1136)	ketn-1	GO:0000070,GO:0000228,GO:0000278,GO:0000280,GO:0000768,GO:0000793,GO:0000794,GO:0000819,GO:0002682,GO:0003674,GO:0003779,GO:0005198,GO:0005488,GO:0005515,GO:0005575,GO:0005622,GO:0005623,GO:0005634,GO:0005694,GO:0005737,GO:0005856,GO:0005859,GO:0005863,GO:0006323,GO:0006949,GO:0006996,GO:0007010,GO:0007049,GO:0007059,GO:0007062,GO:0007076,GO:0007275,GO:0007498,GO:0007517,GO:0007519,GO:0007520,GO:…	2.7.11.1,2.7.11.18	ko:K00907,ko:K12567	ko04020,ko04022,ko04270,ko04371,ko04510,ko04611,ko04810,ko04921,ko04971,ko05410,ko05414,map04020,map04022,map04270,map04371,map04510,map04611,map04810,map04921,map04971,map05410,map05414	-	-	-	ko00000,ko00001,ko01000,ko01001,ko04131,ko04147,ko04812	-	-	-	DUF1136,I-set,Ig_3,SH3_1,SH3_9,fn3
BMN00139	7091.BGIBMGA000590-TA	3.31e-63	196.0	2D544@1|root,2S541@2759|Eukaryota,3A68B@33154|Opisthokonta,3BSWR@33208|Metazoa,3D9V6@33213|Bilateria,420BF@6656|Arthropoda,3SNXH@50557|Insecta,44792@7088|Lepidoptera	33208|Metazoa	S	PTN/MK heparin-binding protein family, C-terminal domain	-	GO:0003674,GO:0005488,GO:0005539,GO:0005575,GO:0005576,GO:0007275,GO:0007498,GO:0007568,GO:0008150,GO:0008201,GO:0008340,GO:0009653,GO:0009888,GO:0010259,GO:0032501,GO:0032502,GO:0043167,GO:0043168,GO:0048332,GO:0048729,GO:0048856,GO:0097367,GO:1901681	-	-	-	-	-	-	-	-	-	-	PTN_MK_C
BMN00140	7091.BGIBMGA000625-TA	2.97e-137	389.0	2FASH@1|root,2TBZN@2759|Eukaryota,397CH@33154|Opisthokonta,3CBNP@33208|Metazoa,3DSY8@33213|Bilateria,42918@6656|Arthropoda,3SYI4@50557|Insecta,447FA@7088|Lepidoptera	33208|Metazoa	-	-	-	-	-	-	-	-	-	-	-	-	-	-	-
BMN00141	34740.HMEL011793-PA	7.75e-81	244.0	KOG3202@1|root,KOG3202@2759|Eukaryota,39RFV@33154|Opisthokonta,3BGJZ@33208|Metazoa,3CWKM@33213|Bilateria,41YRE@6656|Arthropoda,3SIQ6@50557|Insecta,447M7@7088|Lepidoptera	33208|Metazoa	U	It is involved in the biological process described with Golgi vesicle transport	STX6	GO:0000138,GO:0000139,GO:0000149,GO:0001505,GO:0003674,GO:0005484,GO:0005488,GO:0005515,GO:0005575,GO:0005622,GO:0005623,GO:0005634,GO:0005654,GO:0005737,GO:0005768,GO:0005769,GO:0005794,GO:0005795,GO:0005802,GO:0005829,GO:0005886,GO:0006810,GO:0006836,GO:0006886,GO:0006887,GO:0006904,GO:0006906,GO:0006996,GO:0007030,GO:0007032,GO:0007154,GO:0007267,GO:0007268,GO:0007269,GO:0008021,GO:0008104,GO:…	-	ko:K08498	ko04130,map04130	-	-	-	ko00000,ko00001,ko04131	-	-	-	SNARE,Syntaxin-6_N
BMN00142	7091.BGIBMGA000626-TA	0.0	1400.0	COG0349@1|root,KOG2206@2759|Eukaryota,38D24@33154|Opisthokonta,3BK12@33208|Metazoa,3CT1K@33213|Bilateria,41UFW@6656|Arthropoda,3SKBH@50557|Insecta,4438I@7088|Lepidoptera	33208|Metazoa	J	3'-5' exonuclease	EXOSC10	GO:0000175,GO:0000176,GO:0000178,GO:0000278,GO:0000460,GO:0000737,GO:0000785,GO:0000956,GO:0002252,GO:0002376,GO:0003674,GO:0003676,GO:0003723,GO:0003824,GO:0004518,GO:0004527,GO:0004532,GO:0004540,GO:0005488,GO:0005575,GO:0005622,GO:0005623,GO:0005634,GO:0005652,GO:0005654,GO:0005694,GO:0005730,GO:0005737,GO:0005829,GO:0006139,GO:0006259,GO:0006308,GO:0006309,GO:0006364,GO:0006378,GO:0006396,GO:…	-	ko:K12591	ko03018,map03018	-	-	-	ko00000,ko00001,ko01000,ko03019	-	-	-	DNA_pol_A_exo1,HRDC,PMC2NT
BMN00143	7091.BGIBMGA000588-TA	1.32e-253	698.0	2FAGW@1|root,2TBPN@2759|Eukaryota,396ZM@33154|Opisthokonta,3CBAZ@33208|Metazoa,3DSK4@33213|Bilateria,428PI@6656|Arthropoda,3SY5X@50557|Insecta,446R5@7088|Lepidoptera	33208|Metazoa	-	-	-	-	-	-	-	-	-	-	-	-	-	-	-
BMN00144	7091.BGIBMGA000587-TA	0.0	1669.0	KOG1094@1|root,KOG1094@2759|Eukaryota,38E80@33154|Opisthokonta,3BB69@33208|Metazoa,3CYAH@33213|Bilateria,41WFQ@6656|Arthropoda,3SHNT@50557|Insecta,4433H@7088|Lepidoptera	33208|Metazoa	T	ATP binding. It is involved in the biological process described with protein phosphorylation	DDR2	GO:0000003,GO:0000902,GO:0000904,GO:0001558,GO:0001763,GO:0001932,GO:0001934,GO:0001952,GO:0002009,GO:0002011,GO:0003416,GO:0003674,GO:0003824,GO:0004672,GO:0004713,GO:0004714,GO:0004888,GO:0005488,GO:0005515,GO:0005518,GO:0005575,GO:0005622,GO:0005623,GO:0005737,GO:0005856,GO:0005886,GO:0005887,GO:0005903,GO:0006355,GO:0006464,GO:0006468,GO:0006793,GO:0006796,GO:0006807,GO:0006928,GO:0006935,GO:…	1.8.3.5,1.8.3.6,2.7.10.1	ko:K05124,ko:K05125,ko:K05906	ko00900,ko01130,map00900,map01130	-	R09562	RC00069,RC02012	ko00000,ko00001,ko01000,ko01001,ko01020,ko04050,ko04090	-	-	-	F5_F8_type_C,Pkinase_Tyr
BMN00145	7091.BGIBMGA000627-TA	9.58e-144	405.0	COG5078@1|root,KOG0418@2759|Eukaryota,38KYZ@33154|Opisthokonta,3BBCM@33208|Metazoa,3CSE7@33213|Bilateria,41WTU@6656|Arthropoda,3SHMB@50557|Insecta,44340@7088|Lepidoptera	33208|Metazoa	O	Ubiquitin associated domain	UBE2K	GO:0000209,GO:0001932,GO:0001934,GO:0001959,GO:0001961,GO:0002682,GO:0002684,GO:0003674,GO:0003824,GO:0004842,GO:0005488,GO:0005515,GO:0005575,GO:0005622,GO:0005623,GO:0005634,GO:0005737,GO:0005829,GO:0006464,GO:0006508,GO:0006511,GO:0006807,GO:0006915,GO:0006950,GO:0007154,GO:0007165,GO:0008150,GO:0008152,GO:0008219,GO:0009056,GO:0009057,GO:0009893,GO:0009894,GO:0009966,GO:0009967,GO:0009987,GO:…	2.3.2.23	ko:K04649	ko04120,map04120	-	-	-	ko00000,ko00001,ko01000,ko04121	-	-	-	UBA,UQ_con
BMN00146	13037.EHJ79024	0.0	1226.0	KOG3547@1|root,KOG3547@2759|Eukaryota,38DHP@33154|Opisthokonta,3B96Y@33208|Metazoa,3CS5T@33213|Bilateria,41YKJ@6656|Arthropoda,3SHY0@50557|Insecta,4483R@7088|Lepidoptera	33208|Metazoa	P	Forms chloride channels	Best2	GO:0003674,GO:0005215,GO:0005216,GO:0005253,GO:0005254,GO:0005575,GO:0005622,GO:0005623,GO:0005737,GO:0005777,GO:0005886,GO:0005887,GO:0006810,GO:0006811,GO:0006820,GO:0006821,GO:0008150,GO:0008509,GO:0015075,GO:0015103,GO:0015108,GO:0015267,GO:0015318,GO:0015698,GO:0016020,GO:0016021,GO:0022803,GO:0022838,GO:0022857,GO:0031224,GO:0031226,GO:0034220,GO:0042579,GO:0043226,GO:0043227,GO:0043229,GO:…	-	ko:K22204	-	-	-	-	ko00000,ko02000	1.A.46.1	-	-	Bestrophin
BMN00147	7091.BGIBMGA000629-TA	0.0	1489.0	28K4H@1|root,2QSJ1@2759|Eukaryota,38BWF@33154|Opisthokonta,3BGBV@33208|Metazoa,3CWXT@33213|Bilateria,41TH3@6656|Arthropoda,3SGZG@50557|Insecta,445W9@7088|Lepidoptera	33208|Metazoa	S	Cold shock protein domain	CSDE1	GO:0000003,GO:0000956,GO:0003006,GO:0003674,GO:0003676,GO:0003723,GO:0003729,GO:0003730,GO:0005488,GO:0005515,GO:0005575,GO:0005622,GO:0005623,GO:0005737,GO:0005794,GO:0005829,GO:0005886,GO:0006139,GO:0006401,GO:0006402,GO:0006417,GO:0006725,GO:0006807,GO:0007275,GO:0007548,GO:0007549,GO:0008150,GO:0008152,GO:0008406,GO:0008584,GO:0009047,GO:0009056,GO:0009057,GO:0009889,GO:0009890,GO:0009892,GO:…	-	-	-	-	-	-	-	-	-	-	CSD,SUZ-C
BMN00148	1561998.Csp11.Scaffold511.g2555.t1	4.28e-41	147.0	KOG4740@1|root,KOG4740@2759|Eukaryota,3A4S6@33154|Opisthokonta,3BUQE@33208|Metazoa,3E551@33213|Bilateria,40FH4@6231|Nematoda,1KYF2@119089|Chromadorea,414KC@6236|Rhabditida	33208|Metazoa	S	proton channel activity	-	-	-	-	-	-	-	-	-	-	-	-	-
BMN00149	7091.BGIBMGA000583-TA	1.04e-90	280.0	COG5479@1|root,2S2KY@2759|Eukaryota,3A1DX@33154|Opisthokonta,3BS3D@33208|Metazoa,3D1KA@33213|Bilateria,4204Z@6656|Arthropoda,3SN3E@50557|Insecta	33208|Metazoa	O	Belongs to the N-acetylmuramoyl-L-alanine amidase 2 family	PGLYRP1	GO:0000270,GO:0001775,GO:0001817,GO:0001818,GO:0001906,GO:0002218,GO:0002221,GO:0002225,GO:0002237,GO:0002252,GO:0002253,GO:0002263,GO:0002274,GO:0002275,GO:0002283,GO:0002366,GO:0002376,GO:0002443,GO:0002444,GO:0002446,GO:0002682,GO:0002683,GO:0002684,GO:0002694,GO:0002695,GO:0002697,GO:0002698,GO:0002699,GO:0002700,GO:0002702,GO:0002757,GO:0002758,GO:0002759,GO:0002760,GO:0002764,GO:0002784,GO:…	-	ko:K01446	-	-	R04112	RC00064,RC00141	ko00000	-	-	-	Amidase_2
BMN00150	13037.EHJ66967	3.49e-29	113.0	KOG1075@1|root,KOG1075@2759|Eukaryota,392IN@33154|Opisthokonta,3C7XE@33208|Metazoa,3DNY0@33213|Bilateria,4226Y@6656|Arthropoda	2759|Eukaryota	S	Reverse transcriptase (RNA-dependent DNA polymerase)	-	GO:0000003,GO:0003006,GO:0003674,GO:0003824,GO:0004659,GO:0005575,GO:0005622,GO:0005623,GO:0005737,GO:0005739,GO:0006732,GO:0006733,GO:0006743,GO:0006744,GO:0007275,GO:0008150,GO:0008152,GO:0009058,GO:0009108,GO:0009507,GO:0009536,GO:0009790,GO:0009791,GO:0009793,GO:0009987,GO:0010154,GO:0016740,GO:0016765,GO:0022414,GO:0032501,GO:0032502,GO:0042180,GO:0042181,GO:0043226,GO:0043227,GO:0043229,GO:…	-	-	-	-	-	-	-	-	-	-	RVT_1
BMN00151	7091.BGIBMGA000584-TA	7.95e-105	319.0	2D90J@1|root,2TCD2@2759|Eukaryota,397V4@33154|Opisthokonta,3CC4D@33208|Metazoa,3DTE7@33213|Bilateria,429H2@6656|Arthropoda,3SXRJ@50557|Insecta,445KS@7088|Lepidoptera	33208|Metazoa	S	N-acetylmuramoyl-L-alanine amidase	-	-	-	ko:K01446	-	-	R04112	RC00064,RC00141	ko00000	-	-	-	Amidase_2
BMN00152	7091.BGIBMGA000583-TA	4.09e-220	607.0	COG5479@1|root,2S2KY@2759|Eukaryota,3A1DX@33154|Opisthokonta,3BS3D@33208|Metazoa,3D1KA@33213|Bilateria,4204Z@6656|Arthropoda,3SN3E@50557|Insecta	33208|Metazoa	O	Belongs to the N-acetylmuramoyl-L-alanine amidase 2 family	PGLYRP1	GO:0000270,GO:0001775,GO:0001817,GO:0001818,GO:0001906,GO:0002218,GO:0002221,GO:0002225,GO:0002237,GO:0002252,GO:0002253,GO:0002263,GO:0002274,GO:0002275,GO:0002283,GO:0002366,GO:0002376,GO:0002443,GO:0002444,GO:0002446,GO:0002682,GO:0002683,GO:0002684,GO:0002694,GO:0002695,GO:0002697,GO:0002698,GO:0002699,GO:0002700,GO:0002702,GO:0002757,GO:0002758,GO:0002759,GO:0002760,GO:0002764,GO:0002784,GO:…	-	ko:K01446	-	-	R04112	RC00064,RC00141	ko00000	-	-	-	Amidase_2
BMN00153	7091.BGIBMGA000582-TA	0.0	1064.0	KOG3097@1|root,KOG3097@2759|Eukaryota,39NH3@33154|Opisthokonta,3BCBB@33208|Metazoa,3CYBR@33213|Bilateria,41VW6@6656|Arthropoda,3SG3N@50557|Insecta,443IA@7088|Lepidoptera	33208|Metazoa	S	Ion channel regulatory protein UNC-93	unc-93	GO:0003674,GO:0005575,GO:0005622,GO:0005623,GO:0005737,GO:0005886,GO:0005887,GO:0006937,GO:0008150,GO:0010959,GO:0015459,GO:0016020,GO:0016021,GO:0016247,GO:0031224,GO:0031226,GO:0032879,GO:0043226,GO:0043228,GO:0043229,GO:0043232,GO:0043266,GO:0043269,GO:0043292,GO:0044057,GO:0044422,GO:0044424,GO:0044425,GO:0044444,GO:0044449,GO:0044459,GO:0044464,GO:0050789,GO:0051049,GO:0051239,GO:0055120,GO:…	-	-	-	-	-	-	-	-	-	-	MFS_1,UNC-93
BMN00154	7091.BGIBMGA000581-TA	0.0	947.0	COG0484@1|root,KOG0718@2759|Eukaryota,38FBU@33154|Opisthokonta,3BD5C@33208|Metazoa,3CYHX@33213|Bilateria,41VQE@6656|Arthropoda,3SJMB@50557|Insecta,44552@7088|Lepidoptera	33208|Metazoa	O	Domain of unknown function (DUF3395)	DNAJC11	GO:0001671,GO:0003674,GO:0005575,GO:0005622,GO:0005623,GO:0005634,GO:0005737,GO:0005739,GO:0005740,GO:0005741,GO:0006605,GO:0006626,GO:0006810,GO:0006839,GO:0006886,GO:0006996,GO:0007005,GO:0007006,GO:0007007,GO:0008047,GO:0008104,GO:0008150,GO:0009987,GO:0015031,GO:0015833,GO:0016020,GO:0016043,GO:0017038,GO:0019867,GO:0030150,GO:0030234,GO:0031090,GO:0031966,GO:0031967,GO:0031968,GO:0031975,GO:…	-	ko:K09531	-	-	-	-	ko00000,ko03110	-	-	-	DUF3395,DnaJ
BMN00155	69319.XP_008556164.1	0.0	1047.0	KOG0641@1|root,KOG0641@2759|Eukaryota,38EMU@33154|Opisthokonta,3BFE1@33208|Metazoa,3CSR5@33213|Bilateria,41UC7@6656|Arthropoda,3SKUY@50557|Insecta,46G0V@7399|Hymenoptera	33208|Metazoa	S	C-terminal to LisH motif.	WDR47	-	-	-	-	-	-	-	-	-	-	-	WD40
BMN00156	13037.EHJ79014	3.27e-162	459.0	2B7XC@1|root,2TJD0@2759|Eukaryota,3914W@33154|Opisthokonta,3C6V3@33208|Metazoa,3DMUK@33213|Bilateria,42BC9@6656|Arthropoda,3T12D@50557|Insecta,44911@7088|Lepidoptera	33208|Metazoa	S	Domain of unknown function (DUF4728)	-	-	-	-	-	-	-	-	-	-	-	-	-
BMN00157	34740.HMEL012191-PA	0.0	1110.0	KOG3569@1|root,KOG3569@2759|Eukaryota,38CRM@33154|Opisthokonta,3BAX8@33208|Metazoa,3CR8F@33213|Bilateria,41W5F@6656|Arthropoda,3SGYI@50557|Insecta,443GK@7088|Lepidoptera	33208|Metazoa	T	DENN (AEX-3) domain	DENND1A	GO:0001816,GO:0002250,GO:0002252,GO:0002253,GO:0002367,GO:0002369,GO:0002376,GO:0002429,GO:0002440,GO:0002443,GO:0002449,GO:0002456,GO:0002460,GO:0002682,GO:0002684,GO:0002757,GO:0002764,GO:0002768,GO:0003674,GO:0005085,GO:0005088,GO:0005488,GO:0005515,GO:0005543,GO:0005575,GO:0005622,GO:0005623,GO:0005634,GO:0005654,GO:0005737,GO:0005829,GO:0005905,GO:0006810,GO:0006897,GO:0006955,GO:0007154,GO:…	-	ko:K20160,ko:K20161	-	-	-	-	ko00000,ko04131	-	-	-	DENN,dDENN,uDENN
BMN00158	7091.BGIBMGA000578-TA	0.0	1093.0	KOG3762@1|root,KOG3762@2759|Eukaryota,39V1X@33154|Opisthokonta,3BM5A@33208|Metazoa,3D3C0@33213|Bilateria,41WA8@6656|Arthropoda,3SGGJ@50557|Insecta,442BZ@7088|Lepidoptera	33208|Metazoa	S	Nucleoside H+ symporter	-	-	-	-	-	-	-	-	-	-	-	-	MFS_1_like,Nuc_H_symport
BMN00159	13037.EHJ65541	6.49e-144	429.0	COG5025@1|root,KOG2294@2759|Eukaryota,38HCB@33154|Opisthokonta,3BD7X@33208|Metazoa,3CT22@33213|Bilateria,41ZIV@6656|Arthropoda,3SMTZ@50557|Insecta,4461V@7088|Lepidoptera	33208|Metazoa	K	FORKHEAD	FOXL2	GO:0000003,GO:0000122,GO:0000737,GO:0000976,GO:0000977,GO:0000978,GO:0000981,GO:0000982,GO:0000987,GO:0001012,GO:0001067,GO:0001077,GO:0001228,GO:0001541,GO:0001654,GO:0002074,GO:0003006,GO:0003674,GO:0003676,GO:0003677,GO:0003690,GO:0003700,GO:0005102,GO:0005488,GO:0005515,GO:0005575,GO:0005576,GO:0005622,GO:0005623,GO:0005634,GO:0005654,GO:0006139,GO:0006259,GO:0006308,GO:0006309,GO:0006351,GO:…	-	ko:K09398,ko:K09405	-	-	-	-	ko00000,ko03000	-	-	-	Forkhead
BMN00160	7091.BGIBMGA006113-TA	6.23e-68	233.0	COG2801@1|root,KOG0017@2759|Eukaryota,39TC6@33154|Opisthokonta,3BHT2@33208|Metazoa,3D2MB@33213|Bilateria,41VKT@6656|Arthropoda,3SQJD@50557|Insecta,44AFY@7088|Lepidoptera	33208|Metazoa	L	Protein of unknown function (DUF1759)	-	-	-	-	-	-	-	-	-	-	-	-	DUF1758,DUF1759,Peptidase_A17,rve
BMN00161	7234.FBpp0176974	3.67e-18	82.4	COG2801@1|root,KOG0017@2759|Eukaryota,39TC6@33154|Opisthokonta,3BHT2@33208|Metazoa,3D2MB@33213|Bilateria,41VKT@6656|Arthropoda,3SQCE@50557|Insecta,455QK@7147|Diptera	33208|Metazoa	L	nucleic acid binding	-	-	-	-	-	-	-	-	-	-	-	-	DUF1758,DUF1759,Peptidase_A17,rve
BMN00162	13037.EHJ65540	0.0	1106.0	KOG0500@1|root,KOG0500@2759|Eukaryota,38CC1@33154|Opisthokonta,3BAEP@33208|Metazoa,3CUYQ@33213|Bilateria,41XA4@6656|Arthropoda,3SGJ5@50557|Insecta,444KC@7088|Lepidoptera	33208|Metazoa	P	C-terminal leucine zipper domain of cyclic nucleotide-gated channels	CNGA2	GO:0000003,GO:0000139,GO:0000166,GO:0001654,GO:0001666,GO:0001750,GO:0001754,GO:0003008,GO:0003407,GO:0003674,GO:0005215,GO:0005216,GO:0005217,GO:0005221,GO:0005222,GO:0005223,GO:0005244,GO:0005249,GO:0005261,GO:0005267,GO:0005488,GO:0005515,GO:0005575,GO:0005622,GO:0005623,GO:0005737,GO:0005794,GO:0005798,GO:0005886,GO:0005887,GO:0005929,GO:0006810,GO:0006811,GO:0006812,GO:0006813,GO:0006873,GO:…	-	ko:K04948,ko:K04949,ko:K04950,ko:K04951	ko04022,ko04024,ko04740,ko04744,map04022,map04024,map04740,map04744	M00694	-	-	ko00000,ko00001,ko00002,ko04040	1.A.1.5.1,1.A.1.5.12,1.A.1.5.13,1.A.1.5.18,1.A.1.5.20,1.A.1.5.3,1.A.1.5.4	-	-	CLZ,Ion_trans,cNMP_binding
BMN00163	7091.BGIBMGA000574-TA	2.01e-157	442.0	COG0666@1|root,KOG0504@2759|Eukaryota,3AAHS@33154|Opisthokonta,3BU4R@33208|Metazoa,3DBA7@33213|Bilateria,41ZYY@6656|Arthropoda,3SNF5@50557|Insecta,44429@7088|Lepidoptera	33208|Metazoa	S	Ankyrin repeat	-	-	-	-	-	-	-	-	-	-	-	-	Ank,Ank_2,Ank_4
BMN00164	7091.BGIBMGA000573-TA	8.84e-161	455.0	COG0666@1|root,KOG0504@2759|Eukaryota,3A6W1@33154|Opisthokonta,3BUID@33208|Metazoa,3DB0V@33213|Bilateria,42148@6656|Arthropoda,3SNN8@50557|Insecta,446KE@7088|Lepidoptera	33208|Metazoa	S	protein ubiquitination	-	-	-	-	-	-	-	-	-	-	-	-	-
BMN00165	34740.HMEL006370-PA	2.46e-55	184.0	2D7U6@1|root,2T7GZ@2759|Eukaryota,391T6@33154|Opisthokonta,3C7A7@33208|Metazoa,3DNAA@33213|Bilateria,42A2D@6656|Arthropoda,3SSJ0@50557|Insecta	34740.HMEL006370-PA|-	-	-	-	-	-	-	-	-	-	-	-	-	-	-	-
BMN00166	34740.HMEL012162-PA	1.05e-289	838.0	COG2110@1|root,KOG1075@1|root,KOG1075@2759|Eukaryota,KOG2633@2759|Eukaryota,38FDD@33154|Opisthokonta,3BB0M@33208|Metazoa,3CW6H@33213|Bilateria,41U7K@6656|Arthropoda,3SI3Z@50557|Insecta,448DX@7088|Lepidoptera	33208|Metazoa	BK	Divergent CRAL/TRIO domain	GDAP2	GO:0001101,GO:0008150,GO:0010033,GO:0032526,GO:0033993,GO:0042221,GO:0050896,GO:1901700	-	-	-	-	-	-	-	-	-	-	CRAL_TRIO_2,Macro
BMN00167	34740.HMEL008471-PA	8.4e-259	722.0	KOG0773@1|root,KOG0773@2759|Eukaryota,39VGJ@33154|Opisthokonta,3BJAP@33208|Metazoa,3CZN6@33213|Bilateria,41UYE@6656|Arthropoda,3SKPT@50557|Insecta,444XX@7088|Lepidoptera	33208|Metazoa	K	sequence-specific DNA binding. It is involved in the biological process described with regulation of transcription, DNA-templated	IRX4	GO:0000902,GO:0000904,GO:0000981,GO:0001654,GO:0001708,GO:0001736,GO:0001738,GO:0001745,GO:0002009,GO:0002165,GO:0003002,GO:0003674,GO:0003700,GO:0003705,GO:0005575,GO:0005622,GO:0005623,GO:0005634,GO:0005667,GO:0006355,GO:0006357,GO:0007163,GO:0007164,GO:0007275,GO:0007346,GO:0007389,GO:0007399,GO:0007423,GO:0007444,GO:0007472,GO:0007474,GO:0007476,GO:0007507,GO:0007552,GO:0007560,GO:0008150,GO:…	-	-	-	-	-	-	-	-	-	-	Homeobox_KN
BMN00168	34740.HMEL002096-PA	1.8e-200	567.0	KOG0773@1|root,KOG0773@2759|Eukaryota,38X8A@33154|Opisthokonta,3BF7U@33208|Metazoa,3CZG4@33213|Bilateria,41UH9@6656|Arthropoda,3SJA2@50557|Insecta,441BI@7088|Lepidoptera	33208|Metazoa	K	Motif in Iroquois-class homeodomain proteins (only). Unknown function.	mirr	GO:0000003,GO:0000122,GO:0000902,GO:0000904,GO:0000981,GO:0001654,GO:0001700,GO:0001736,GO:0001738,GO:0001745,GO:0002009,GO:0002064,GO:0002065,GO:0002066,GO:0002165,GO:0003006,GO:0003674,GO:0003700,GO:0005488,GO:0005515,GO:0006355,GO:0006357,GO:0006928,GO:0006935,GO:0007154,GO:0007163,GO:0007164,GO:0007165,GO:0007166,GO:0007224,GO:0007275,GO:0007276,GO:0007281,GO:0007292,GO:0007304,GO:0007306,GO:…	-	-	-	-	-	-	-	-	-	-	Homeobox_KN
BMN00169	7091.BGIBMGA000572-TA	1.66e-307	842.0	COG0554@1|root,KOG2517@2759|Eukaryota,38DGY@33154|Opisthokonta,3B9PY@33208|Metazoa,3CVSP@33213|Bilateria,41VT7@6656|Arthropoda,3SGKN@50557|Insecta,44904@7088|Lepidoptera	33208|Metazoa	G	FGGY family of carbohydrate kinases, C-terminal domain	GK	GO:0003674,GO:0003824,GO:0004370,GO:0005488,GO:0005515,GO:0005575,GO:0005622,GO:0005623,GO:0005634,GO:0005737,GO:0005739,GO:0005740,GO:0005741,GO:0005829,GO:0005975,GO:0006066,GO:0006071,GO:0006072,GO:0006629,GO:0006638,GO:0006639,GO:0006641,GO:0006793,GO:0006796,GO:0006950,GO:0008150,GO:0008152,GO:0008610,GO:0009058,GO:0009266,GO:0009409,GO:0009628,GO:0009636,GO:0009987,GO:0010033,GO:0010565,GO:…	2.7.1.30	ko:K00864	ko00561,ko01100,ko03320,ko04626,map00561,map01100,map03320,map04626	-	R00847	RC00002,RC00017	ko00000,ko00001,ko01000,ko04147	-	-	-	FGGY_C,FGGY_N
BMN00170	7091.BGIBMGA000640-TA	3.51e-293	805.0	COG2124@1|root,KOG0156@2759|Eukaryota,39SXI@33154|Opisthokonta,3BG1W@33208|Metazoa,3D50Q@33213|Bilateria,41W2D@6656|Arthropoda,3SH03@50557|Insecta,448VN@7088|Lepidoptera	33208|Metazoa	Q	Cytochrome P450	-	-	-	ko:K17855	-	-	-	-	ko00000,ko00199	-	-	-	p450
BMN00171	13037.EHJ65528	3.75e-102	325.0	2FBBM@1|root,2TCJ4@2759|Eukaryota,3982X@33154|Opisthokonta,3CCBW@33208|Metazoa,3DTMZ@33213|Bilateria,429R4@6656|Arthropoda,3STVA@50557|Insecta,44A1Z@7088|Lepidoptera	33208|Metazoa	P	Sodium:neurotransmitter symporter family	-	-	-	ko:K05038	-	-	-	-	ko00000,ko02000	2.A.22.2	-	-	SNF
BMN00172	13037.EHJ65581	2.48e-294	810.0	KOG3644@1|root,KOG3643@2759|Eukaryota,39V52@33154|Opisthokonta,3BE6R@33208|Metazoa,3D81W@33213|Bilateria,41UDA@6656|Arthropoda,3SJ11@50557|Insecta,448CH@7088|Lepidoptera	33208|Metazoa	T	Neurotransmitter-gated ion-channel transmembrane region	Rdl	GO:0001505,GO:0002118,GO:0002121,GO:0003674,GO:0004888,GO:0004890,GO:0005215,GO:0005216,GO:0005230,GO:0005253,GO:0005254,GO:0005488,GO:0005515,GO:0005575,GO:0005622,GO:0005623,GO:0005737,GO:0005886,GO:0006810,GO:0006811,GO:0006820,GO:0006821,GO:0006836,GO:0007154,GO:0007165,GO:0007186,GO:0007214,GO:0007610,GO:0007626,GO:0007635,GO:0008021,GO:0008150,GO:0008503,GO:0008509,GO:0009605,GO:0009612,GO:…	-	ko:K05181	ko04080,ko04723,ko04726,ko04727,ko05032,ko05033,map04080,map04723,map04726,map04727,map05032,map05033	-	-	-	ko00000,ko00001,ko04040	1.A.9.5	-	-	Neur_chan_LBD,Neur_chan_memb
BMN00173	7091.BGIBMGA000570-TA	3.04e-306	835.0	KOG3775@1|root,KOG3775@2759|Eukaryota,39BXW@33154|Opisthokonta,3B9JR@33208|Metazoa,3CZ1D@33213|Bilateria,41XIU@6656|Arthropoda,3SK49@50557|Insecta,441DW@7088|Lepidoptera	33208|Metazoa	T	Phosphotyrosine-binding domain, phosphotyrosine-interaction (PI) domain	MAPK8IP1	GO:0000165,GO:0001932,GO:0001933,GO:0001934,GO:0002682,GO:0002694,GO:0003674,GO:0004857,GO:0004860,GO:0005078,GO:0005198,GO:0005488,GO:0005515,GO:0005575,GO:0005622,GO:0005623,GO:0005737,GO:0005739,GO:0005740,GO:0005783,GO:0005789,GO:0005829,GO:0005886,GO:0006355,GO:0006464,GO:0006468,GO:0006469,GO:0006793,GO:0006796,GO:0006807,GO:0006810,GO:0006928,GO:0006950,GO:0007017,GO:0007018,GO:0007154,GO:…	-	ko:K04434	ko04010,map04010	-	-	-	ko00000,ko00001,ko04131	-	-	-	PID,SH3_9
BMN00174	7091.BGIBMGA000642-TA	0.0	1018.0	COG3186@1|root,KOG3820@2759|Eukaryota,38G6R@33154|Opisthokonta,3BB8B@33208|Metazoa,3CUNE@33213|Bilateria,41TMG@6656|Arthropoda,3SGZE@50557|Insecta,441TJ@7088|Lepidoptera	33208|Metazoa	E	Biopterin-dependent aromatic amino acid hydroxylase	Trh	GO:0001505,GO:0003674,GO:0003824,GO:0004497,GO:0004505,GO:0004510,GO:0006725,GO:0006807,GO:0008150,GO:0008152,GO:0009058,GO:0009987,GO:0016491,GO:0016705,GO:0016714,GO:0018130,GO:0018958,GO:0019438,GO:0030431,GO:0032501,GO:0034641,GO:0042133,GO:0042136,GO:0042427,GO:0042428,GO:0042430,GO:0042435,GO:0042749,GO:0042752,GO:0044237,GO:0044249,GO:0044271,GO:0045187,GO:0046189,GO:0046483,GO:0050789,GO:…	1.14.16.4	ko:K00502	ko00380,ko00790,ko01100,ko04726,map00380,map00790,map01100,map04726	M00037	R01814,R07213	RC00490	ko00000,ko00001,ko00002,ko01000	-	-	-	ACT,Biopterin_H
BMN00175	7091.BGIBMGA000643-TA	0.0	1009.0	COG3914@1|root,KOG4626@2759|Eukaryota,38EM5@33154|Opisthokonta,3BC3N@33208|Metazoa,3CWN6@33213|Bilateria,41VJW@6656|Arthropoda,3SGP8@50557|Insecta,4450K@7088|Lepidoptera	33208|Metazoa	GOT	Glycosyl transferase family 41	OGT	GO:0000003,GO:0000123,GO:0000785,GO:0000791,GO:0001678,GO:0001932,GO:0001933,GO:0001934,GO:0002119,GO:0002164,GO:0002237,GO:0003674,GO:0003824,GO:0004721,GO:0004722,GO:0005488,GO:0005515,GO:0005543,GO:0005547,GO:0005575,GO:0005622,GO:0005623,GO:0005634,GO:0005654,GO:0005694,GO:0005737,GO:0005739,GO:0005829,GO:0005886,GO:0005975,GO:0005976,GO:0005977,GO:0006040,GO:0006041,GO:0006047,GO:0006048,GO:…	2.4.1.255	ko:K09667	ko00514,ko04931,map00514,map04931	-	R09304,R09676	RC00005,RC00059	ko00000,ko00001,ko01000,ko01003,ko03036	-	GT41	-	Glyco_transf_41,TPR_1,TPR_11,TPR_2,TPR_8
BMN00176	34740.HMEL003497-PA	4.61e-310	851.0	KOG3644@1|root,KOG3643@2759|Eukaryota,39V52@33154|Opisthokonta,3BE6R@33208|Metazoa,3D81W@33213|Bilateria,41UDA@6656|Arthropoda,3SJ11@50557|Insecta,441T0@7088|Lepidoptera	33208|Metazoa	T	Neurotransmitter-gated ion-channel transmembrane region	Rdl	GO:0001505,GO:0002118,GO:0002121,GO:0003674,GO:0004888,GO:0004890,GO:0005215,GO:0005216,GO:0005230,GO:0005253,GO:0005254,GO:0005488,GO:0005515,GO:0005575,GO:0005622,GO:0005623,GO:0005737,GO:0005886,GO:0006810,GO:0006811,GO:0006820,GO:0006821,GO:0006836,GO:0007154,GO:0007165,GO:0007186,GO:0007214,GO:0007610,GO:0007626,GO:0007635,GO:0008021,GO:0008150,GO:0008503,GO:0008509,GO:0009605,GO:0009612,GO:…	-	ko:K05181	ko04080,ko04723,ko04726,ko04727,ko05032,ko05033,map04080,map04723,map04726,map04727,map05032,map05033	-	-	-	ko00000,ko00001,ko04040	1.A.9.5	-	-	Neur_chan_LBD,Neur_chan_memb
BMN00177	13037.EHJ65575	0.0	967.0	KOG1052@1|root,KOG1054@2759|Eukaryota,39MCC@33154|Opisthokonta,3CNZE@33208|Metazoa,3DEZ0@33213|Bilateria,41TZ2@6656|Arthropoda,3SH28@50557|Insecta,448T6@7088|Lepidoptera	33208|Metazoa	P	Ligated ion channel L-glutamate- and glycine-binding site	GRIA2	GO:0000149,GO:0001101,GO:0001508,GO:0001540,GO:0001664,GO:0001919,GO:0001965,GO:0003008,GO:0003674,GO:0004888,GO:0004970,GO:0004971,GO:0005102,GO:0005215,GO:0005216,GO:0005230,GO:0005231,GO:0005234,GO:0005261,GO:0005267,GO:0005272,GO:0005488,GO:0005515,GO:0005575,GO:0005576,GO:0005622,GO:0005623,GO:0005737,GO:0005768,GO:0005769,GO:0005783,GO:0005789,GO:0005793,GO:0005798,GO:0005829,GO:0005886,GO:…	-	ko:K05197,ko:K05198,ko:K05199,ko:K05200,ko:K05313	ko04024,ko04080,ko04713,ko04720,ko04723,ko04724,ko04728,ko04730,ko05014,ko05030,ko05031,ko05033,ko05202,map04024,map04080,map04713,map04720,map04723,map04724,map04728,map04730,map05014,map05030,map05031,map05033,map05202	-	-	-	ko00000,ko00001,ko04040	1.A.10.1.1,1.A.10.1.13,1.A.10.1.14,1.A.10.1.15,1.A.10.1.16,1.A.10.1.17,1.A.10.1.2,1.A.10.1.4	-	-	ANF_receptor,Lig_chan,Lig_chan-Glu_bd
BMN00178	13037.EHJ65574	7.99e-53	172.0	KOG1052@1|root,KOG1054@2759|Eukaryota,396ND@33154|Opisthokonta,3CB0R@33208|Metazoa,3DS98@33213|Bilateria,422EP@6656|Arthropoda,3SR2D@50557|Insecta,449SN@7088|Lepidoptera	33208|Metazoa	EPT	Receptor family ligand binding region	-	-	-	-	-	-	-	-	-	-	-	-	ANF_receptor
BMN00179	7091.BGIBMGA000645-TA	0.0	1288.0	KOG1052@1|root,KOG1054@2759|Eukaryota,39MCC@33154|Opisthokonta,3CNZE@33208|Metazoa,3DEZ0@33213|Bilateria,41TZ2@6656|Arthropoda,3SH28@50557|Insecta,448T6@7088|Lepidoptera	33208|Metazoa	P	Ligated ion channel L-glutamate- and glycine-binding site	GRIA2	GO:0000149,GO:0001101,GO:0001508,GO:0001540,GO:0001664,GO:0001919,GO:0001965,GO:0003008,GO:0003674,GO:0004888,GO:0004970,GO:0004971,GO:0005102,GO:0005215,GO:0005216,GO:0005230,GO:0005231,GO:0005234,GO:0005261,GO:0005267,GO:0005272,GO:0005488,GO:0005515,GO:0005575,GO:0005576,GO:0005622,GO:0005623,GO:0005737,GO:0005768,GO:0005769,GO:0005783,GO:0005789,GO:0005793,GO:0005798,GO:0005829,GO:0005886,GO:…	-	ko:K05197,ko:K05198,ko:K05199,ko:K05200,ko:K05313	ko04024,ko04080,ko04713,ko04720,ko04723,ko04724,ko04728,ko04730,ko05014,ko05030,ko05031,ko05033,ko05202,map04024,map04080,map04713,map04720,map04723,map04724,map04728,map04730,map05014,map05030,map05031,map05033,map05202	-	-	-	ko00000,ko00001,ko04040	1.A.10.1.1,1.A.10.1.13,1.A.10.1.14,1.A.10.1.15,1.A.10.1.16,1.A.10.1.17,1.A.10.1.2,1.A.10.1.4	-	-	ANF_receptor,Lig_chan,Lig_chan-Glu_bd
BMN00180	7091.BGIBMGA000565-TA	6.07e-185	515.0	COG1834@1|root,2QWPA@2759|Eukaryota,397GW@33154|Opisthokonta,3BFNA@33208|Metazoa,3CV93@33213|Bilateria,41UKH@6656|Arthropoda,3SKJ8@50557|Insecta,445XN@7088|Lepidoptera	33208|Metazoa	E	dimethylaminohydrolase 1	DDAH1	GO:0000052,GO:0001505,GO:0003008,GO:0003013,GO:0003018,GO:0003073,GO:0003674,GO:0003824,GO:0005488,GO:0005575,GO:0005622,GO:0005623,GO:0005737,GO:0005829,GO:0006082,GO:0006464,GO:0006520,GO:0006525,GO:0006527,GO:0006807,GO:0006809,GO:0007154,GO:0007165,GO:0007263,GO:0008015,GO:0008150,GO:0008152,GO:0008217,GO:0008270,GO:0008285,GO:0009056,GO:0009058,GO:0009063,GO:0009064,GO:0009065,GO:0009889,GO:…	3.5.3.18	ko:K01482	-	-	-	-	ko00000,ko01000,ko04147	-	-	-	Amidinotransf
BMN00181	7029.ACYPI000268-PA	1.7e-126	400.0	KOG1075@1|root,KOG1075@2759|Eukaryota,39Y6T@33154|Opisthokonta,3BEGN@33208|Metazoa,3CZ7K@33213|Bilateria,4221Z@6656|Arthropoda,3SQ77@50557|Insecta	33208|Metazoa	L	Reverse transcriptase (RNA-dependent DNA polymerase)	-	-	-	-	-	-	-	-	-	-	-	-	Exo_endo_phos_2,RVT_1
BMN00182	7091.BGIBMGA000646-TA	1.04e-268	736.0	COG5414@1|root,KOG4011@2759|Eukaryota,39BZ6@33154|Opisthokonta,3BI12@33208|Metazoa,3CWSD@33213|Bilateria,41UKI@6656|Arthropoda,3SFZP@50557|Insecta,442X3@7088|Lepidoptera	33208|Metazoa	K	TAFII55 protein conserved region	TAF7	GO:0000122,GO:0000123,GO:0000296,GO:0000428,GO:0001067,GO:0001932,GO:0001933,GO:0003674,GO:0003676,GO:0003677,GO:0003700,GO:0003712,GO:0003713,GO:0005102,GO:0005488,GO:0005515,GO:0005575,GO:0005622,GO:0005623,GO:0005634,GO:0005654,GO:0005667,GO:0005669,GO:0005737,GO:0005794,GO:0006139,GO:0006351,GO:0006352,GO:0006355,GO:0006357,GO:0006366,GO:0006367,GO:0006469,GO:0006725,GO:0006807,GO:0006810,GO:…	-	ko:K03132	ko03022,map03022	-	-	-	ko00000,ko00001,ko03021,ko03036	-	-	-	TAFII55_N
BMN00183	7091.BGIBMGA000647-TA	0.0	902.0	KOG3866@1|root,KOG3866@2759|Eukaryota,38EQC@33154|Opisthokonta,3BF4Z@33208|Metazoa,3CTET@33213|Bilateria,41TUE@6656|Arthropoda,3SJMA@50557|Insecta,444N3@7088|Lepidoptera	33208|Metazoa	S	EF-hand domain pair	NUCB2	GO:0000139,GO:0001965,GO:0002791,GO:0002792,GO:0003674,GO:0003676,GO:0003677,GO:0005102,GO:0005126,GO:0005164,GO:0005488,GO:0005509,GO:0005515,GO:0005575,GO:0005576,GO:0005615,GO:0005622,GO:0005623,GO:0005634,GO:0005635,GO:0005640,GO:0005737,GO:0005768,GO:0005769,GO:0005783,GO:0005788,GO:0005791,GO:0005793,GO:0005794,GO:0005795,GO:0005797,GO:0005798,GO:0005801,GO:0005802,GO:0005829,GO:0005886,GO:…	-	ko:K20371	-	-	-	-	ko00000,ko04131	-	-	-	EF-hand_7
BMN00184	7091.BGIBMGA000648-TA	2.41e-295	806.0	COG3325@1|root,KOG2806@2759|Eukaryota,39YU3@33154|Opisthokonta,3BMU9@33208|Metazoa,3D50D@33213|Bilateria,41U3Y@6656|Arthropoda,3SJDE@50557|Insecta,441GZ@7088|Lepidoptera	33208|Metazoa	G	Glyco_18	-	GO:0003674,GO:0003824,GO:0004553,GO:0004568,GO:0005102,GO:0005488,GO:0005515,GO:0005575,GO:0005576,GO:0006022,GO:0006026,GO:0006030,GO:0006032,GO:0006040,GO:0006807,GO:0006950,GO:0007275,GO:0007444,GO:0008061,GO:0008084,GO:0008144,GO:0008150,GO:0008152,GO:0009056,GO:0009057,GO:0009611,GO:0009888,GO:0009987,GO:0016787,GO:0016798,GO:0017144,GO:0032501,GO:0032502,GO:0035295,GO:0040003,GO:0042060,GO:…	-	-	-	-	-	-	-	-	-	-	Glyco_hydro_18
BMN00185	7091.BGIBMGA000649-TA	9.39e-87	262.0	KOG3976@1|root,KOG3976@2759|Eukaryota,38FAC@33154|Opisthokonta,3BF80@33208|Metazoa,3CRV5@33213|Bilateria,41YFF@6656|Arthropoda,3SGW8@50557|Insecta,4487M@7088|Lepidoptera	33208|Metazoa	C	Mitochondrial ATP synthase B chain precursor (ATP-synt_B)	ATP5F1	GO:0000276,GO:0003674,GO:0005215,GO:0005575,GO:0005622,GO:0005623,GO:0005634,GO:0005654,GO:0005737,GO:0005739,GO:0005740,GO:0005743,GO:0005753,GO:0005759,GO:0005929,GO:0006091,GO:0006119,GO:0006139,GO:0006163,GO:0006164,GO:0006725,GO:0006753,GO:0006754,GO:0006793,GO:0006796,GO:0006807,GO:0006810,GO:0006811,GO:0006812,GO:0006839,GO:0006996,GO:0007005,GO:0007006,GO:0007007,GO:0008150,GO:0008152,GO:…	-	ko:K02127	ko00190,ko01100,ko04714,ko05010,ko05012,ko05016,map00190,map01100,map04714,map05010,map05012,map05016	M00158	-	-	ko00000,ko00001,ko00002	3.A.2.1	-	-	Mt_ATP-synt_B
BMN00186	7091.BGIBMGA001246-TA	1.12e-11	66.2	KOG4295@1|root,KOG4295@2759|Eukaryota	2759|Eukaryota	S	serine-type endopeptidase inhibitor activity	-	-	-	-	-	-	-	-	-	-	-	-	Kunitz_BPTI
BMN00187	132113.XP_003484696.1	3.89e-100	321.0	KOG4815@1|root,KOG4458@2759|Eukaryota,KOG4815@2759|Eukaryota,38CCY@33154|Opisthokonta,3BA10@33208|Metazoa,3CS8T@33213|Bilateria,41Y65@6656|Arthropoda,3SGSC@50557|Insecta,46GCF@7399|Hymenoptera	33208|Metazoa	T	pdz ligand of neuronal nitric oxide synthase	NOS1AP	GO:0001505,GO:0002020,GO:0002027,GO:0003062,GO:0003674,GO:0005198,GO:0005488,GO:0005515,GO:0005575,GO:0005622,GO:0005623,GO:0005634,GO:0005737,GO:0005739,GO:0005783,GO:0005789,GO:0005829,GO:0005886,GO:0006810,GO:0006836,GO:0006937,GO:0006942,GO:0006950,GO:0006996,GO:0007010,GO:0007154,GO:0007267,GO:0007268,GO:0007269,GO:0007275,GO:0007399,GO:0007610,GO:0007626,GO:0008016,GO:0008150,GO:0008307,GO:…	-	ko:K16513	ko04713,map04713	-	-	-	ko00000,ko00001,ko04131	-	-	-	DUF4628,PID
BMN00188	34740.HMEL007716-PA	1.06e-21	94.7	2FBF6@1|root,2TCNR@2759|Eukaryota,39877@33154|Opisthokonta,3CCFV@33208|Metazoa,3DTS6@33213|Bilateria,42CBI@6656|Arthropoda,3SU3H@50557|Insecta,44AJH@7088|Lepidoptera	33208|Metazoa	-	-	-	-	-	-	-	-	-	-	-	-	-	-	-
BMN00189	7091.BGIBMGA000564-TA	0.0	1080.0	KOG2431@1|root,KOG2431@2759|Eukaryota,38CSI@33154|Opisthokonta,3BAGZ@33208|Metazoa,3CR5J@33213|Bilateria,41WH4@6656|Arthropoda,3SIBT@50557|Insecta,44887@7088|Lepidoptera	33208|Metazoa	G	Glycosyl hydrolase family 47	MAN1B1	GO:0000139,GO:0002252,GO:0002376,GO:0003674,GO:0003824,GO:0004553,GO:0004559,GO:0004571,GO:0005488,GO:0005509,GO:0005575,GO:0005622,GO:0005623,GO:0005737,GO:0005783,GO:0005789,GO:0005794,GO:0005975,GO:0006464,GO:0006491,GO:0006508,GO:0006511,GO:0006516,GO:0006517,GO:0006807,GO:0006950,GO:0008150,GO:0008152,GO:0009056,GO:0009057,GO:0009100,GO:0009311,GO:0009987,GO:0010033,GO:0010243,GO:0010498,GO:…	3.2.1.113	ko:K01230	ko00510,ko00513,ko01100,ko04141,map00510,map00513,map01100,map04141	M00073,M00074	R05982,R06722	-	ko00000,ko00001,ko00002,ko01000,ko04131	-	GH47	-	Glyco_hydro_47
BMN00190	7091.BGIBMGA000655-TA	7.88e-144	417.0	2C2NA@1|root,2QUXQ@2759|Eukaryota,38ES1@33154|Opisthokonta,3BHSN@33208|Metazoa,3D01W@33213|Bilateria,42ASB@6656|Arthropoda,3T05N@50557|Insecta	33208|Metazoa	S	spermatogenesis	ODF2	GO:0000003,GO:0000086,GO:0000226,GO:0000278,GO:0001520,GO:0003006,GO:0003674,GO:0005198,GO:0005200,GO:0005488,GO:0005515,GO:0005575,GO:0005622,GO:0005623,GO:0005737,GO:0005813,GO:0005814,GO:0005815,GO:0005829,GO:0005856,GO:0005929,GO:0006996,GO:0007010,GO:0007017,GO:0007049,GO:0007098,GO:0007276,GO:0007281,GO:0007283,GO:0007286,GO:0007346,GO:0008104,GO:0008150,GO:0009987,GO:0010389,GO:0010457,GO:…	-	ko:K16479	-	-	-	-	ko00000,ko03036	-	-	-	-
BMN00191	7091.BGIBMGA000563-TA	0.0	1109.0	COG3186@1|root,KOG3820@2759|Eukaryota,3953T@33154|Opisthokonta,3BFSA@33208|Metazoa,3CSQA@33213|Bilateria,41USA@6656|Arthropoda,3SGF0@50557|Insecta,444YY@7088|Lepidoptera	33208|Metazoa	E	Biopterin-dependent aromatic amino acid hydroxylase	TH	GO:0000003,GO:0001101,GO:0001654,GO:0001666,GO:0001678,GO:0001754,GO:0001963,GO:0001975,GO:0002237,GO:0003007,GO:0003008,GO:0003674,GO:0003824,GO:0004497,GO:0004511,GO:0005488,GO:0005506,GO:0005515,GO:0005575,GO:0005622,GO:0005623,GO:0005634,GO:0005737,GO:0005739,GO:0005783,GO:0005790,GO:0005829,GO:0005886,GO:0006082,GO:0006520,GO:0006570,GO:0006584,GO:0006585,GO:0006629,GO:0006631,GO:0006643,GO:…	1.14.16.2	ko:K00501	ko00350,ko00790,ko00950,ko01100,ko04728,ko04917,ko05012,ko05030,ko05031,ko05034,map00350,map00790,map00950,map01100,map04728,map04917,map05012,map05030,map05031,map05034	M00042	R01815,R07212	RC00046	ko00000,ko00001,ko00002,ko01000	-	-	-	Biopterin_H,TOH_N
BMN00192	7091.BGIBMGA000657-TA	0.0	1314.0	KOG3561@1|root,KOG3561@2759|Eukaryota,39VXK@33154|Opisthokonta,3BIRQ@33208|Metazoa,3D45B@33213|Bilateria,41TID@6656|Arthropoda,3SIYF@50557|Insecta,4497E@7088|Lepidoptera	33208|Metazoa	K	PAS domain	Met	GO:0000981,GO:0003674,GO:0003700,GO:0004879,GO:0004880,GO:0005488,GO:0005500,GO:0005515,GO:0005575,GO:0005622,GO:0005623,GO:0005634,GO:0006355,GO:0006357,GO:0007154,GO:0007165,GO:0008134,GO:0008150,GO:0008289,GO:0009719,GO:0009725,GO:0009755,GO:0009889,GO:0009891,GO:0009893,GO:0009987,GO:0010033,GO:0010468,GO:0010556,GO:0010557,GO:0010604,GO:0010628,GO:0010941,GO:0019219,GO:0019222,GO:0019840,GO:…	-	ko:K09026	ko04710,map04710	-	-	-	ko00000,ko00001,ko03000	-	-	-	HLH,PAS,PAS_11
BMN00193	7091.BGIBMGA000562-TA	1.71e-102	300.0	KOG2723@1|root,KOG2723@2759|Eukaryota,38EBT@33154|Opisthokonta,3BA0Z@33208|Metazoa,3CX3D@33213|Bilateria,41VV0@6656|Arthropoda,3SKG0@50557|Insecta,446SY@7088|Lepidoptera	33208|Metazoa	S	BTB/POZ domain	KCTD15	GO:0000003,GO:0002118,GO:0002121,GO:0003674,GO:0005488,GO:0005515,GO:0007154,GO:0007165,GO:0007166,GO:0007267,GO:0007275,GO:0007610,GO:0007617,GO:0007618,GO:0007619,GO:0007626,GO:0007631,GO:0008049,GO:0008150,GO:0008343,GO:0008344,GO:0009790,GO:0009792,GO:0009888,GO:0009889,GO:0009966,GO:0009968,GO:0009987,GO:0010556,GO:0010646,GO:0010648,GO:0014033,GO:0016055,GO:0019098,GO:0019219,GO:0019222,GO:…	-	ko:K21754	-	-	-	-	ko00000,ko04121	-	-	-	BTB_2
BMN00194	7091.BGIBMGA000561-TA	9.11e-38	127.0	2D7GM@1|root,2T64S@2759|Eukaryota,397KA@33154|Opisthokonta,3CBW1@33208|Metazoa,3DT5K@33213|Bilateria,4298I@6656|Arthropoda,3SYRW@50557|Insecta,447UF@7088|Lepidoptera	33208|Metazoa	-	-	-	-	-	ko:K12383	ko04142,map04142	-	-	-	ko00000,ko00001,ko04147	-	-	-	-
BMN00195	7091.BGIBMGA000560-TA	9.9e-234	673.0	KOG0582@1|root,KOG0582@2759|Eukaryota,38BXD@33154|Opisthokonta,3BFDP@33208|Metazoa,3CS0T@33213|Bilateria,41VDE@6656|Arthropoda,3SGAQ@50557|Insecta,445SY@7088|Lepidoptera	33208|Metazoa	T	Oxidative-stress-responsive kinase 1 C-terminal domain	STK39	GO:0000166,GO:0000187,GO:0000287,GO:0001885,GO:0001894,GO:0001932,GO:0001933,GO:0001934,GO:0002009,GO:0002028,GO:0002064,GO:0003008,GO:0003013,GO:0003158,GO:0003674,GO:0003824,GO:0004672,GO:0004674,GO:0005488,GO:0005515,GO:0005524,GO:0005575,GO:0005622,GO:0005623,GO:0005634,GO:0005654,GO:0005737,GO:0005829,GO:0005856,GO:0005886,GO:0006355,GO:0006357,GO:0006464,GO:0006468,GO:0006793,GO:0006796,GO:…	2.7.11.1	ko:K08835	-	-	-	-	ko00000,ko01000,ko01001	-	-	-	OSR1_C,Pkinase
BMN00196	7091.BGIBMGA000659-TA	1.92e-299	832.0	COG3320@1|root,KOG1221@2759|Eukaryota,39Z71@33154|Opisthokonta,3BCQ2@33208|Metazoa,3D528@33213|Bilateria,41V4T@6656|Arthropoda,3SIW0@50557|Insecta,441K0@7088|Lepidoptera	33208|Metazoa	I	Catalyzes the reduction of fatty acyl-CoA to fatty alcohols	-	GO:0003674,GO:0003824,GO:0005575,GO:0005622,GO:0005623,GO:0005737,GO:0005777,GO:0006139,GO:0006163,GO:0006637,GO:0006725,GO:0006732,GO:0006753,GO:0006790,GO:0006793,GO:0006796,GO:0006807,GO:0007275,GO:0007568,GO:0008150,GO:0008152,GO:0008340,GO:0009058,GO:0009117,GO:0009150,GO:0009259,GO:0009987,GO:0010025,GO:0010166,GO:0010259,GO:0016491,GO:0016620,GO:0016903,GO:0019637,GO:0019693,GO:0032501,GO:…	1.2.1.84	ko:K13356	ko00073,ko04146,ko04212,map00073,map04146,map04212	-	R09470	RC00004	ko00000,ko00001,ko01000	-	-	-	NAD_binding_4,Sterile
BMN00197	34740.HMEL009810-PA	2.24e-153	434.0	COG0149@1|root,KOG1643@2759|Eukaryota,38ETQ@33154|Opisthokonta,3B9YV@33208|Metazoa,3CW21@33213|Bilateria,41WCW@6656|Arthropoda,3SG75@50557|Insecta,445XP@7088|Lepidoptera	33208|Metazoa	G	Triosephosphate isomerase	TPI1	GO:0000768,GO:0003008,GO:0003674,GO:0003824,GO:0004807,GO:0005488,GO:0005515,GO:0005575,GO:0005622,GO:0005623,GO:0005634,GO:0005737,GO:0005829,GO:0005975,GO:0005996,GO:0006006,GO:0006007,GO:0006066,GO:0006071,GO:0006081,GO:0006082,GO:0006090,GO:0006091,GO:0006094,GO:0006096,GO:0006139,GO:0006163,GO:0006164,GO:0006165,GO:0006725,GO:0006732,GO:0006733,GO:0006734,GO:0006735,GO:0006753,GO:0006754,GO:…	5.3.1.1	ko:K01803	ko00010,ko00051,ko00562,ko00710,ko01100,ko01110,ko01120,ko01130,ko01200,ko01230,map00010,map00051,map00562,map00710,map01100,map01110,map01120,map01130,map01200,map01230	M00001,M00002,M00003	R01015	RC00423	ko00000,ko00001,ko00002,ko01000,ko04147	-	-	-	TIM
BMN00198	7091.BGIBMGA000660-TA	3.5e-107	309.0	2C45P@1|root,2SDC5@2759|Eukaryota,39W7Z@33154|Opisthokonta,3BPCI@33208|Metazoa,3DBCP@33213|Bilateria,4214U@6656|Arthropoda,3SP6B@50557|Insecta,449T2@7088|Lepidoptera	33208|Metazoa	S	Geminin	GMNN	GO:0000003,GO:0000082,GO:0000278,GO:0002064,GO:0002065,GO:0002066,GO:0003006,GO:0003674,GO:0003682,GO:0003712,GO:0003714,GO:0005488,GO:0005515,GO:0005575,GO:0005622,GO:0005623,GO:0005634,GO:0005654,GO:0005737,GO:0005829,GO:0006139,GO:0006259,GO:0006260,GO:0006261,GO:0006275,GO:0006277,GO:0006355,GO:0006725,GO:0006807,GO:0007049,GO:0007113,GO:0007275,GO:0007276,GO:0007281,GO:0007292,GO:0007304,GO:…	-	ko:K10749	-	-	-	-	ko00000,ko03032	-	-	-	Geminin
BMN00199	7091.BGIBMGA000661-TA	0.0	1259.0	COG0526@1|root,KOG0190@2759|Eukaryota,KOG0191@2759|Eukaryota,38CSG@33154|Opisthokonta,3B9B7@33208|Metazoa,3CUM4@33213|Bilateria,41VXQ@6656|Arthropoda,3SI3C@50557|Insecta,4428U@7088|Lepidoptera	33208|Metazoa	O	Thioredoxin	PDIA5	GO:0003674,GO:0003756,GO:0003824,GO:0005575,GO:0005622,GO:0005623,GO:0005737,GO:0005783,GO:0005788,GO:0005789,GO:0006457,GO:0006950,GO:0006986,GO:0007154,GO:0007165,GO:0008150,GO:0008152,GO:0009987,GO:0010033,GO:0012505,GO:0015036,GO:0015037,GO:0016020,GO:0016491,GO:0016667,GO:0016853,GO:0016860,GO:0016864,GO:0023052,GO:0030968,GO:0031974,GO:0031984,GO:0033554,GO:0034620,GO:0034976,GO:0035966,GO:…	5.3.4.1	ko:K01829,ko:K09583,ko:K13984	ko04141,map04141	-	-	-	ko00000,ko00001,ko01000,ko03110,ko04131	-	-	-	Thioredoxin
BMN00200	7091.BGIBMGA000662-TA	9.76e-12	75.9	29K6P@1|root,2RTFK@2759|Eukaryota,38VKE@33154|Opisthokonta,3C5XJ@33208|Metazoa,3DKZH@33213|Bilateria,42BTX@6656|Arthropoda,3SYVD@50557|Insecta,4480G@7088|Lepidoptera	33208|Metazoa	-	-	-	-	-	-	-	-	-	-	-	-	-	-	-
BMN00201	7091.BGIBMGA000558-TA	0.0	1313.0	2F62W@1|root,2T74P@2759|Eukaryota,391AY@33154|Opisthokonta,3C6Z9@33208|Metazoa,3DMZB@33213|Bilateria,424F7@6656|Arthropoda,3STP5@50557|Insecta,449CT@7088|Lepidoptera	33208|Metazoa	-	-	-	-	-	-	-	-	-	-	-	-	-	-	-
BMN00202	7091.BGIBMGA000663-TA	4.4e-39	134.0	2CJJN@1|root,2T7D5@2759|Eukaryota,391N3@33154|Opisthokonta,3C76B@33208|Metazoa,3DN6D@33213|Bilateria,42970@6656|Arthropoda,3STVK@50557|Insecta,44A3D@7088|Lepidoptera	33208|Metazoa	-	-	-	-	-	-	-	-	-	-	-	-	-	-	-
BMN00203	7091.BGIBMGA000557-TA	9.71e-142	410.0	2D5SK@1|root,2SZHH@2759|Eukaryota,3ATSE@33154|Opisthokonta,3C3Q2@33208|Metazoa,3DJ3R@33213|Bilateria,423RT@6656|Arthropoda,3SSC1@50557|Insecta,44ANT@7088|Lepidoptera	33208|Metazoa	-	-	-	-	-	-	-	-	-	-	-	-	-	-	-
BMN00204	7091.BGIBMGA000557-TA	1.86e-56	188.0	2D5SK@1|root,2SZHH@2759|Eukaryota,3ATSE@33154|Opisthokonta,3C3Q2@33208|Metazoa,3DJ3R@33213|Bilateria,423RT@6656|Arthropoda,3SSC1@50557|Insecta,44ANT@7088|Lepidoptera	33208|Metazoa	-	-	-	-	-	-	-	-	-	-	-	-	-	-	-
BMN00205	7091.BGIBMGA000556-TA	7.75e-103	298.0	2F5K7@1|root,2T6M4@2759|Eukaryota,390PB@33154|Opisthokonta,3C6HT@33208|Metazoa,3DMGB@33213|Bilateria,4242K@6656|Arthropoda,3SY9P@50557|Insecta,446Z4@7088|Lepidoptera	33208|Metazoa	-	-	-	-	-	-	-	-	-	-	-	-	-	-	-
BMN00206	7091.BGIBMGA000664-TA	5.9e-120	343.0	KOG3269@1|root,KOG3269@2759|Eukaryota,39SX4@33154|Opisthokonta,3BIN0@33208|Metazoa,3CRG6@33213|Bilateria,41Z6W@6656|Arthropoda,3SMER@50557|Insecta,4474A@7088|Lepidoptera	33208|Metazoa	S	Protein of unknown function (DUF788)	TMEM208	GO:0006508,GO:0006624,GO:0006807,GO:0008150,GO:0008152,GO:0009987,GO:0010467,GO:0016485,GO:0019538,GO:0043170,GO:0044237,GO:0044238,GO:0044260,GO:0044267,GO:0051604,GO:0071704,GO:1901564	-	-	-	-	-	-	-	-	-	-	DUF788
BMN00207	7091.BGIBMGA000665-TA	4.8e-130	372.0	2D7X1@1|root,2T7T4@2759|Eukaryota,39264@33154|Opisthokonta,3CC6F@33208|Metazoa,3DTGA@33213|Bilateria,429J3@6656|Arthropoda,3SRTN@50557|Insecta,44A2K@7088|Lepidoptera	33208|Metazoa	-	-	-	-	-	-	-	-	-	-	-	-	-	-	-
BMN00208	7091.BGIBMGA000666-TA	1.17e-172	486.0	KOG1471@1|root,KOG1471@2759|Eukaryota,39VQ4@33154|Opisthokonta,3BFF3@33208|Metazoa,3CZHC@33213|Bilateria,41UD7@6656|Arthropoda,3SX9I@50557|Insecta,446J3@7088|Lepidoptera	33208|Metazoa	I	transporter activity. It is involved in the biological process described with transport	-	GO:0003674,GO:0005488,GO:0005501,GO:0008289,GO:0016918,GO:0019840,GO:0019842,GO:0036094	-	-	-	-	-	-	-	-	-	-	CRAL_TRIO,CRAL_TRIO_N
BMN00209	7091.BGIBMGA000667-TA	7.1e-84	249.0	2F5YP@1|root,2T70C@2759|Eukaryota,3915K@33154|Opisthokonta,3C6VM@33208|Metazoa,3DMV4@33213|Bilateria,42CQ6@6656|Arthropoda,3SU6Z@50557|Insecta,44AQW@7088|Lepidoptera	33208|Metazoa	O	Insulin / insulin-like growth factor / relaxin family.	-	-	-	ko:K04526	ko04010,ko04014,ko04015,ko04022,ko04066,ko04068,ko04072,ko04114,ko04140,ko04150,ko04151,ko04152,ko04211,ko04213,ko04810,ko04910,ko04911,ko04913,ko04914,ko04917,ko04923,ko04930,ko04931,ko04932,ko04940,ko04950,ko04960,ko05215,map04010,map04014,map04015,map04022,map04066,map04068,map04072,map04114,map04140,map04150,map04151,map04152,map04211,map04213,map04810,map04910,map04911,map04913,map04914,map0…	-	-	-	ko00000,ko00001	-	-	-	Insulin
BMN00210	7091.BGIBMGA000554-TA	5.56e-104	322.0	28P9N@1|root,2QVWU@2759|Eukaryota,39R40@33154|Opisthokonta,3B9PS@33208|Metazoa,3D4MD@33213|Bilateria,41W63@6656|Arthropoda,3SFSB@50557|Insecta,443K3@7088|Lepidoptera	33208|Metazoa	S	Domain of unknown function (DUF4816)	-	-	-	-	-	-	-	-	-	-	-	-	DUF4816
BMN00211	13037.EHJ70148	7.24e-75	226.0	COG2050@1|root,KOG3328@2759|Eukaryota,39ZWT@33154|Opisthokonta,3BQMZ@33208|Metazoa,3D78R@33213|Bilateria,420UQ@6656|Arthropoda,3SNW8@50557|Insecta,44735@7088|Lepidoptera	33208|Metazoa	Q	Thioesterase superfamily	ACOT13	GO:0003674,GO:0003824,GO:0005488,GO:0005515,GO:0005575,GO:0005622,GO:0005623,GO:0005737,GO:0005739,GO:0005829,GO:0006139,GO:0006163,GO:0006637,GO:0006725,GO:0006732,GO:0006753,GO:0006790,GO:0006793,GO:0006796,GO:0006807,GO:0008150,GO:0008152,GO:0009117,GO:0009150,GO:0009259,GO:0009987,GO:0016043,GO:0016289,GO:0016787,GO:0016788,GO:0016790,GO:0019637,GO:0019693,GO:0022607,GO:0033865,GO:0033875,GO:…	-	ko:K17362	-	-	-	-	ko00000,ko01000,ko01004	-	-	-	4HBT
BMN00212	7091.BGIBMGA000553-TA	0.0	2471.0	KOG2408@1|root,KOG2408@2759|Eukaryota,38C9T@33154|Opisthokonta,3BEQJ@33208|Metazoa,3CRD4@33213|Bilateria,41UC9@6656|Arthropoda,3SGBP@50557|Insecta,4420Q@7088|Lepidoptera	33208|Metazoa	T	Leucine rich repeat C-terminal domain	PXDN	GO:0000902,GO:0000904,GO:0001959,GO:0001960,GO:0002376,GO:0003674,GO:0003824,GO:0004601,GO:0005102,GO:0005126,GO:0005152,GO:0005198,GO:0005201,GO:0005488,GO:0005515,GO:0005575,GO:0005576,GO:0005604,GO:0005615,GO:0005622,GO:0005623,GO:0005737,GO:0005783,GO:0006810,GO:0006897,GO:0006909,GO:0006928,GO:0006935,GO:0006955,GO:0007275,GO:0007399,GO:0007409,GO:0007411,GO:0007517,GO:0008150,GO:0008152,GO:…	1.11.1.7	ko:K19511	-	-	-	-	ko00000,ko01000	-	-	-	An_peroxidase,I-set,LRR_8,VWC
BMN00213	13037.EHJ70150	2.64e-177	504.0	KOG4244@1|root,KOG4244@2759|Eukaryota,39T6N@33154|Opisthokonta,3BGJ2@33208|Metazoa,3CXV0@33213|Bilateria,41UY4@6656|Arthropoda,3SI64@50557|Insecta,444RA@7088|Lepidoptera	33208|Metazoa	T	Glutathione S-transferase N-terminal domain	fax	GO:0000902,GO:0000904,GO:0007275,GO:0007399,GO:0007409,GO:0008150,GO:0009653,GO:0009987,GO:0016043,GO:0022008,GO:0030030,GO:0030154,GO:0030182,GO:0031175,GO:0032501,GO:0032502,GO:0032989,GO:0032990,GO:0048468,GO:0048666,GO:0048667,GO:0048699,GO:0048731,GO:0048812,GO:0048856,GO:0048858,GO:0048869,GO:0061564,GO:0071840,GO:0120036,GO:0120039	-	-	-	-	-	-	-	-	-	-	GST_C_6,GST_N_4
BMN00214	13037.EHJ70151	0.0	2405.0	KOG1883@1|root,KOG1883@2759|Eukaryota,38X8Y@33154|Opisthokonta,3BD4U@33208|Metazoa,3D1RI@33213|Bilateria,41VW5@6656|Arthropoda,3SJCH@50557|Insecta,4455E@7088|Lepidoptera	33208|Metazoa	K	Mediator complex subunit 23	MED23	GO:0000151,GO:0002682,GO:0002684,GO:0002685,GO:0002687,GO:0002691,GO:0002693,GO:0003674,GO:0003712,GO:0003713,GO:0005488,GO:0005515,GO:0005575,GO:0005622,GO:0005623,GO:0005634,GO:0005654,GO:0005667,GO:0006139,GO:0006351,GO:0006352,GO:0006355,GO:0006357,GO:0006366,GO:0006367,GO:0006464,GO:0006725,GO:0006807,GO:0006950,GO:0006952,GO:0007275,GO:0007399,GO:0008150,GO:0008152,GO:0009058,GO:0009059,GO:…	-	ko:K15166	-	-	-	-	ko00000,ko03021	-	-	-	Med23
BMN00215	7091.BGIBMGA000669-TA	0.0	1232.0	KOG4566@1|root,KOG4566@2759|Eukaryota,39SY6@33154|Opisthokonta,3BB4W@33208|Metazoa,3CXJR@33213|Bilateria,41U0D@6656|Arthropoda,3SFQY@50557|Insecta,448Q3@7088|Lepidoptera	33208|Metazoa	T	Src homology 2 domains	SOCS7	GO:0001932,GO:0001933,GO:0003674,GO:0004857,GO:0004860,GO:0005488,GO:0005515,GO:0005575,GO:0005622,GO:0005623,GO:0005634,GO:0005737,GO:0005829,GO:0005886,GO:0006464,GO:0006469,GO:0006807,GO:0006928,GO:0007154,GO:0007165,GO:0007166,GO:0007167,GO:0007169,GO:0007275,GO:0007399,GO:0007417,GO:0007420,GO:0008092,GO:0008150,GO:0008152,GO:0008286,GO:0008347,GO:0009653,GO:0009719,GO:0009725,GO:0009892,GO:…	-	ko:K04699	ko04630,ko04917,map04630,map04917	M00388,M00684	-	-	ko00000,ko00001,ko00002,ko04121	-	-	-	SH2,SOCS_box
BMN00216	7091.BGIBMGA000670-TA	6.8e-162	469.0	KOG3575@1|root,KOG3575@2759|Eukaryota,3A7MG@33154|Opisthokonta,3BTB1@33208|Metazoa,3D9YM@33213|Bilateria,429W9@6656|Arthropoda,3SZB9@50557|Insecta,446VZ@7088|Lepidoptera	33208|Metazoa	K	c4 zinc finger in nuclear hormone receptors	nhr-236	-	-	ko:K08545,ko:K08546	ko04013,map04013	-	-	-	ko00000,ko00001,ko03000,ko03310	-	-	-	Hormone_recep,zf-C4
BMN00217	13037.EHJ67824	3.35e-247	690.0	KOG2816@1|root,KOG2816@2759|Eukaryota,38CQZ@33154|Opisthokonta,3BGVZ@33208|Metazoa,3CRKZ@33213|Bilateria,41XZR@6656|Arthropoda,3SFX9@50557|Insecta,446PH@7088|Lepidoptera	33208|Metazoa	S	Major Facilitator Superfamily	-	GO:0003674,GO:0003824,GO:0004016,GO:0009975,GO:0016829,GO:0016849	-	ko:K20840	-	-	-	-	ko00000,ko02000	2.A.1.50.3	-	-	MFS_1
BMN00218	7091.BGIBMGA000549-TA	1.41e-310	849.0	KOG2182@1|root,KOG2182@2759|Eukaryota,38H6D@33154|Opisthokonta,3BBCG@33208|Metazoa,3CS02@33213|Bilateria,41TM2@6656|Arthropoda,3SGEQ@50557|Insecta,444BE@7088|Lepidoptera	33208|Metazoa	O	Serine carboxypeptidase S28	prss16	GO:0003674,GO:0003824,GO:0004177,GO:0006508,GO:0006807,GO:0008150,GO:0008152,GO:0008233,GO:0008238,GO:0008239,GO:0016787,GO:0019538,GO:0043170,GO:0044238,GO:0070011,GO:0071704,GO:0140096,GO:1901564	-	-	-	-	-	-	-	-	-	-	Peptidase_S28
BMN00219	7070.TC001405-PA	0.0	1002.0	COG2801@1|root,KOG0017@2759|Eukaryota,38F42@33154|Opisthokonta,3CNFK@33208|Metazoa,3E4K9@33213|Bilateria	33208|Metazoa	L	retrotransposable element Tf2 155 kDa protein type 1-like	-	-	-	-	-	-	-	-	-	-	-	-	PNMA,RVT_1,rve,zf-H2C2
BMN00220	7091.BGIBMGA000672-TA	0.0	937.0	COG0372@1|root,KOG2617@2759|Eukaryota,38CK5@33154|Opisthokonta,3BCNS@33208|Metazoa,3CZN5@33213|Bilateria,41WA3@6656|Arthropoda,3SG56@50557|Insecta,445KE@7088|Lepidoptera	33208|Metazoa	C	Citrate synthase, C-terminal domain	CS	GO:0003674,GO:0003824,GO:0004108,GO:0005575,GO:0005622,GO:0005623,GO:0005737,GO:0005739,GO:0005759,GO:0005975,GO:0006082,GO:0006084,GO:0006091,GO:0006099,GO:0006101,GO:0006107,GO:0006139,GO:0006163,GO:0006637,GO:0006725,GO:0006732,GO:0006753,GO:0006790,GO:0006793,GO:0006796,GO:0006807,GO:0008150,GO:0008152,GO:0009060,GO:0009117,GO:0009150,GO:0009259,GO:0009987,GO:0014823,GO:0015980,GO:0016740,GO:…	2.3.3.1	ko:K01647	ko00020,ko00630,ko01100,ko01110,ko01120,ko01130,ko01200,ko01210,ko01230,map00020,map00630,map01100,map01110,map01120,map01130,map01200,map01210,map01230	M00009,M00010,M00012,M00740	R00351	RC00004,RC00067	br01601,ko00000,ko00001,ko00002,ko01000	-	-	-	Citrate_synt
BMN00221	7091.BGIBMGA000548-TA	4.83e-289	797.0	KOG4249@1|root,KOG4249@2759|Eukaryota,393FI@33154|Opisthokonta,3BF9N@33208|Metazoa,3D1RS@33213|Bilateria,41THD@6656|Arthropoda,3SIBY@50557|Insecta,4468R@7088|Lepidoptera	33208|Metazoa	S	Vitamin B6 photo-protection and homoeostasis	C16orf58	-	-	-	-	-	-	-	-	-	-	-	DUF647
BMN00222	13037.EHJ67829	4.48e-105	323.0	2A0E6@1|root,2RXYD@2759|Eukaryota,3A10V@33154|Opisthokonta,3BQ65@33208|Metazoa,3D68G@33213|Bilateria,42AR4@6656|Arthropoda,3SZE1@50557|Insecta,4473E@7088|Lepidoptera	33208|Metazoa	S	N-acetylmuramoyl-L-alanine amidase	PGRPLC	-	-	ko:K01446	-	-	R04112	RC00064,RC00141	ko00000	-	-	-	Amidase_2
BMN00223	7091.BGIBMGA000674-TA	8.03e-218	610.0	KOG4294@1|root,KOG4294@2759|Eukaryota,398XH@33154|Opisthokonta,3CD4G@33208|Metazoa,3DUFD@33213|Bilateria,429QE@6656|Arthropoda,3STUK@50557|Insecta,449ZQ@7088|Lepidoptera	33208|Metazoa	PT	Amiloride-sensitive sodium channel	-	-	-	ko:K03440	-	-	-	-	ko00000,ko04040	1.A.6.1.4,1.A.6.2,1.A.6.4,1.A.6.5	-	-	ASC
BMN00224	7091.BGIBMGA000675-TA	1.57e-261	725.0	COG0530@1|root,KOG1307@2759|Eukaryota,39Y1H@33154|Opisthokonta,3BMG4@33208|Metazoa,3D2VK@33213|Bilateria,41WS5@6656|Arthropoda,3SGQ2@50557|Insecta,444T8@7088|Lepidoptera	33208|Metazoa	PT	Sodium/calcium exchanger protein	-	GO:0003674,GO:0005215,GO:0005216,GO:0005261,GO:0005262,GO:0005488,GO:0005509,GO:0005575,GO:0005623,GO:0005886,GO:0005887,GO:0006810,GO:0006811,GO:0006812,GO:0006813,GO:0006814,GO:0006816,GO:0006873,GO:0006874,GO:0006875,GO:0008150,GO:0008273,GO:0008324,GO:0009987,GO:0015075,GO:0015077,GO:0015079,GO:0015081,GO:0015085,GO:0015267,GO:0015291,GO:0015297,GO:0015298,GO:0015318,GO:0015368,GO:0015491,GO:…	-	-	-	-	-	-	-	-	-	-	Na_Ca_ex
BMN00225	13037.EHJ67831	1.76e-147	432.0	KOG4564@1|root,KOG4564@2759|Eukaryota,38EUZ@33154|Opisthokonta,3BIY2@33208|Metazoa,3CX86@33213|Bilateria,41TJM@6656|Arthropoda,3SHM0@50557|Insecta,444TI@7088|Lepidoptera	33208|Metazoa	T	Domain present in hormone receptors	CALCRL	GO:0000003,GO:0000323,GO:0001525,GO:0001568,GO:0001605,GO:0001635,GO:0001653,GO:0001669,GO:0001756,GO:0001932,GO:0001934,GO:0001944,GO:0002376,GO:0002520,GO:0002521,GO:0002573,GO:0003002,GO:0003674,GO:0004888,GO:0004930,GO:0004948,GO:0005215,GO:0005488,GO:0005575,GO:0005622,GO:0005623,GO:0005737,GO:0005764,GO:0005768,GO:0005773,GO:0005783,GO:0005886,GO:0005887,GO:0005929,GO:0006810,GO:0006811,GO:…	-	ko:K04576,ko:K04577	ko04080,ko04270,ko04380,map04080,map04270,map04380	-	-	-	ko00000,ko00001,ko04030	-	-	-	7tm_2,HRM
BMN00226	13037.EHJ67832	1e-145	412.0	COG5126@1|root,KOG0044@2759|Eukaryota,3A78D@33154|Opisthokonta,3BTSB@33208|Metazoa,3D9P9@33213|Bilateria,420QG@6656|Arthropoda,3SX29@50557|Insecta,447NX@7088|Lepidoptera	33208|Metazoa	T	EF-hand calcium-binding domain-containing protein	-	-	-	-	-	-	-	-	-	-	-	-	EF-hand_7
BMN00227	13037.EHJ67834	1.07e-294	847.0	KOG2137@1|root,KOG2137@2759|Eukaryota,38GKZ@33154|Opisthokonta,3BGD8@33208|Metazoa,3D0VT@33213|Bilateria,41V10@6656|Arthropoda,3SHXS@50557|Insecta,445FW@7088|Lepidoptera	33208|Metazoa	T	ATP binding. It is involved in the biological process described with protein phosphorylation	-	-	-	ko:K17541	-	-	-	-	ko00000,ko01001,ko04131	-	-	-	Pkinase
BMN00228	7091.BGIBMGA000546-TA	0.0	1821.0	KOG4248@1|root,KOG4248@2759|Eukaryota,38F8G@33154|Opisthokonta,3BHQ8@33208|Metazoa,3CZVK@33213|Bilateria,41UVW@6656|Arthropoda,3SGGY@50557|Insecta,44746@7088|Lepidoptera	33208|Metazoa	O	Domain of unknown function (DUF3538)	BAG6	GO:0000003,GO:0000280,GO:0001655,GO:0001775,GO:0001822,GO:0002020,GO:0002253,GO:0002376,GO:0002429,GO:0002474,GO:0002682,GO:0002684,GO:0002757,GO:0002764,GO:0002768,GO:0003674,GO:0005102,GO:0005488,GO:0005515,GO:0005575,GO:0005576,GO:0005615,GO:0005622,GO:0005623,GO:0005634,GO:0005654,GO:0005737,GO:0005829,GO:0006464,GO:0006473,GO:0006475,GO:0006508,GO:0006511,GO:0006515,GO:0006807,GO:0006915,GO:…	-	-	-	-	-	-	-	-	-	-	DUF3538,ubiquitin
BMN00229	13037.EHJ67836	5.31e-82	246.0	COG0760@1|root,KOG3259@2759|Eukaryota,3A05V@33154|Opisthokonta,3BGXQ@33208|Metazoa,3CUS1@33213|Bilateria,41YZC@6656|Arthropoda,3SKXF@50557|Insecta,449TW@7088|Lepidoptera	33208|Metazoa	O	PPIC-type PPIASE domain	PIN1	GO:0000413,GO:0001558,GO:0001817,GO:0001818,GO:0001932,GO:0001933,GO:0001934,GO:0003674,GO:0003755,GO:0003774,GO:0003824,GO:0005488,GO:0005515,GO:0005575,GO:0005622,GO:0005623,GO:0005634,GO:0005654,GO:0005737,GO:0005739,GO:0005829,GO:0006355,GO:0006357,GO:0006464,GO:0006807,GO:0007088,GO:0007154,GO:0007165,GO:0007166,GO:0007167,GO:0007169,GO:0007173,GO:0007275,GO:0007346,GO:0007399,GO:0008013,GO:…	5.2.1.8	ko:K09578	ko04622,map04622	-	-	-	ko00000,ko00001,ko01000,ko03021,ko03110	-	-	-	Rotamase,WW
BMN00230	59538.XP_005980196.1	6.02e-26	117.0	KOG1075@1|root,KOG4776@1|root,KOG1075@2759|Eukaryota,KOG4776@2759|Eukaryota,3A2BJ@33154|Opisthokonta,3BR1K@33208|Metazoa,3D7JS@33213|Bilateria,48GGU@7711|Chordata,49DSU@7742|Vertebrata,3JQE2@40674|Mammalia	33208|Metazoa	K	Endonuclease/Exonuclease/phosphatase family	-	-	-	-	-	-	-	-	-	-	-	-	Exo_endo_phos,Exo_endo_phos_2
BMN00231	7091.BGIBMGA000680-TA	1.21e-291	796.0	COG0174@1|root,KOG0683@2759|Eukaryota,38F54@33154|Opisthokonta,3BCP8@33208|Metazoa,3CVDC@33213|Bilateria,41WB1@6656|Arthropoda,3SH7Y@50557|Insecta,4434U@7088|Lepidoptera	33208|Metazoa	E	Glutamine synthetase, catalytic domain	GLUL	GO:0003674,GO:0003824,GO:0004356,GO:0005575,GO:0005622,GO:0005623,GO:0005737,GO:0005739,GO:0006082,GO:0006520,GO:0006536,GO:0006538,GO:0006541,GO:0006542,GO:0006807,GO:0006810,GO:0006897,GO:0006909,GO:0006996,GO:0007005,GO:0007275,GO:0007399,GO:0007416,GO:0008150,GO:0008152,GO:0008652,GO:0009056,GO:0009058,GO:0009063,GO:0009064,GO:0009065,GO:0009084,GO:0009987,GO:0016043,GO:0016053,GO:0016054,GO:…	6.3.1.2	ko:K01915	ko00220,ko00250,ko00630,ko00910,ko01100,ko01120,ko01230,ko02020,ko04217,ko04724,ko04727,map00220,map00250,map00630,map00910,map01100,map01120,map01230,map02020,map04217,map04724,map04727	-	R00253	RC00010,RC02798	ko00000,ko00001,ko01000,ko04147	-	-	-	Gln-synt_C,Gln-synt_N
BMN00232	7091.BGIBMGA000545-TA	0.0	1539.0	KOG3665@1|root,KOG3665@2759|Eukaryota,38DFJ@33154|Opisthokonta,3BAQN@33208|Metazoa,3CT45@33213|Bilateria,41TS4@6656|Arthropoda,3SH9K@50557|Insecta,4459H@7088|Lepidoptera	33208|Metazoa	S	regulation of ligase activity	ZER1	GO:0000151,GO:0003674,GO:0003824,GO:0004842,GO:0005488,GO:0005515,GO:0005575,GO:0005622,GO:0005623,GO:0006464,GO:0006807,GO:0008150,GO:0008152,GO:0009987,GO:0016567,GO:0016740,GO:0019222,GO:0019538,GO:0019787,GO:0031323,GO:0031396,GO:0031399,GO:0031461,GO:0031462,GO:0032268,GO:0032446,GO:0032991,GO:0036211,GO:0043170,GO:0043412,GO:0044237,GO:0044238,GO:0044260,GO:0044267,GO:0044424,GO:0044464,GO:…	-	ko:K10350	-	-	-	-	ko00000,ko04121	-	-	-	-
BMN00233	7091.BGIBMGA000544-TA	4.49e-277	777.0	COG4886@1|root,KOG0619@2759|Eukaryota,38E70@33154|Opisthokonta,3BIK3@33208|Metazoa,3CX5R@33213|Bilateria,41US6@6656|Arthropoda,3SJX9@50557|Insecta,44336@7088|Lepidoptera	33208|Metazoa	S	Leucine rich repeat	-	GO:0002009,GO:0002165,GO:0003002,GO:0005575,GO:0005576,GO:0005615,GO:0007275,GO:0007389,GO:0007444,GO:0007472,GO:0007474,GO:0007476,GO:0007552,GO:0007560,GO:0008150,GO:0009653,GO:0009791,GO:0009886,GO:0009887,GO:0009888,GO:0032501,GO:0032502,GO:0035107,GO:0035114,GO:0035120,GO:0035220,GO:0035239,GO:0035295,GO:0044421,GO:0048513,GO:0048563,GO:0048569,GO:0048707,GO:0048729,GO:0048731,GO:0048736,GO:…	-	-	-	-	-	-	-	-	-	-	LRR_5,LRR_8
BMN00234	7091.BGIBMGA000681-TA	9.06e-255	710.0	2AX5Q@1|root,2TBIQ@2759|Eukaryota,396TD@33154|Opisthokonta,3CB57@33208|Metazoa,3DSDW@33213|Bilateria,428GZ@6656|Arthropoda,3SY1E@50557|Insecta,446BH@7088|Lepidoptera	33208|Metazoa	S	Domain of unknown function (DUF243)	-	-	-	-	-	-	-	-	-	-	-	-	DUF243
BMN00235	13037.EHJ67842	1.52e-118	342.0	KOG0088@1|root,KOG0088@2759|Eukaryota,38ECK@33154|Opisthokonta,3B9SU@33208|Metazoa,3CYXB@33213|Bilateria,41X9U@6656|Arthropoda,3SKV7@50557|Insecta,449U1@7088|Lepidoptera	33208|Metazoa	U	Ras family	RAB21	GO:0000139,GO:0000166,GO:0001558,GO:0001882,GO:0001883,GO:0003674,GO:0003824,GO:0003924,GO:0005488,GO:0005515,GO:0005525,GO:0005575,GO:0005622,GO:0005623,GO:0005737,GO:0005768,GO:0005769,GO:0005794,GO:0005795,GO:0005802,GO:0005829,GO:0005886,GO:0006810,GO:0006928,GO:0006996,GO:0007010,GO:0007017,GO:0007018,GO:0007154,GO:0007165,GO:0007264,GO:0007265,GO:0007275,GO:0007399,GO:0008088,GO:0008089,GO:…	-	ko:K07890	-	-	-	-	ko00000,ko04031,ko04131,ko04147	-	-	-	Ras
BMN00236	7091.BGIBMGA000542-TA	0.0	1156.0	COG1223@1|root,KOG0742@2759|Eukaryota,38FE1@33154|Opisthokonta,3B9BW@33208|Metazoa,3CSRI@33213|Bilateria,41TIB@6656|Arthropoda,3SG5X@50557|Insecta,445CR@7088|Lepidoptera	33208|Metazoa	O	Domain of unknown function (DUF3523)	ATAD3A	GO:0001558,GO:0001775,GO:0002252,GO:0002263,GO:0002274,GO:0002275,GO:0002283,GO:0002366,GO:0002376,GO:0002443,GO:0002444,GO:0002446,GO:0005575,GO:0005622,GO:0005623,GO:0005737,GO:0005739,GO:0005886,GO:0006810,GO:0006887,GO:0006955,GO:0006996,GO:0007005,GO:0008150,GO:0009987,GO:0010941,GO:0012505,GO:0012506,GO:0016020,GO:0016043,GO:0016192,GO:0030141,GO:0030659,GO:0030667,GO:0031090,GO:0031410,GO:…	-	ko:K17681	-	-	-	-	ko00000,ko03029	-	-	-	AAA,DUF3523
BMN00237	7091.BGIBMGA000683-TA	2.83e-261	716.0	KOG3631@1|root,KOG3631@2759|Eukaryota,38C16@33154|Opisthokonta,3BEDQ@33208|Metazoa,3CSSI@33213|Bilateria,41TC9@6656|Arthropoda,3SHD0@50557|Insecta,4447G@7088|Lepidoptera	33208|Metazoa	Z	Calponin homology domain	PARVA	GO:0000902,GO:0000904,GO:0001525,GO:0001568,GO:0001944,GO:0002009,GO:0002040,GO:0002165,GO:0003007,GO:0003148,GO:0003151,GO:0003205,GO:0003206,GO:0003279,GO:0003674,GO:0003779,GO:0005488,GO:0005515,GO:0005575,GO:0005622,GO:0005623,GO:0005634,GO:0005737,GO:0005829,GO:0005856,GO:0005886,GO:0005912,GO:0005924,GO:0005925,GO:0006928,GO:0006935,GO:0006996,GO:0007010,GO:0007155,GO:0007163,GO:0007275,GO:…	-	ko:K06275	ko04510,map04510	-	-	-	ko00000,ko00001,ko04147,ko04812	-	-	-	CH
BMN00238	7091.BGIBMGA000540-TA	0.0	1313.0	KOG4436@1|root,KOG4436@2759|Eukaryota,3AM61@33154|Opisthokonta,3BEDT@33208|Metazoa,3CR7Q@33213|Bilateria,41U9N@6656|Arthropoda,3SJ44@50557|Insecta,442MD@7088|Lepidoptera	33208|Metazoa	S	Rab GTPase activator activity. It is involved in the biological process described with regulation of Rab GTPase activity	EVI5L	GO:0000003,GO:0001667,GO:0002064,GO:0002065,GO:0002066,GO:0003006,GO:0003674,GO:0005096,GO:0005488,GO:0005515,GO:0005575,GO:0005622,GO:0005623,GO:0005634,GO:0005737,GO:0005794,GO:0005815,GO:0005819,GO:0005829,GO:0005856,GO:0006810,GO:0006886,GO:0006928,GO:0007275,GO:0007276,GO:0007281,GO:0007292,GO:0007297,GO:0007298,GO:0008047,GO:0008104,GO:0008150,GO:0008283,GO:0009888,GO:0009987,GO:0010631,GO:…	-	ko:K20242	-	-	-	-	ko00000,ko04131	-	-	-	RabGAP-TBC
BMN00239	7091.BGIBMGA000684-TA	1.13e-218	624.0	COG4886@1|root,KOG0619@2759|Eukaryota,39WAB@33154|Opisthokonta,3BN8H@33208|Metazoa,3D2S8@33213|Bilateria,41X4B@6656|Arthropoda,3SK89@50557|Insecta,444VW@7088|Lepidoptera	33208|Metazoa	S	Leucine Rich Repeat	-	GO:0000902,GO:0000904,GO:0001558,GO:0002020,GO:0003674,GO:0005488,GO:0005515,GO:0005575,GO:0005623,GO:0005886,GO:0006928,GO:0006935,GO:0007275,GO:0007399,GO:0007423,GO:0007444,GO:0008037,GO:0008038,GO:0008056,GO:0008150,GO:0009605,GO:0009653,GO:0009888,GO:0009987,GO:0010720,GO:0010769,GO:0010770,GO:0010975,GO:0010976,GO:0016020,GO:0016043,GO:0016358,GO:0019899,GO:0022008,GO:0022603,GO:0022604,GO:…	-	ko:K13023	-	-	-	-	ko00000,ko01002	-	-	-	LRR_6,LRR_8
BMN00240	34740.HMEL007977-PA	1.25e-106	314.0	COG1143@1|root,KOG3256@2759|Eukaryota,38HK4@33154|Opisthokonta,3BBQ9@33208|Metazoa,3CU2A@33213|Bilateria,41WQY@6656|Arthropoda,3SJMM@50557|Insecta,443HR@7088|Lepidoptera	33208|Metazoa	C	4Fe-4S dicluster domain	NDUFS8	GO:0003674,GO:0003824,GO:0003954,GO:0005575,GO:0005622,GO:0005623,GO:0005737,GO:0005739,GO:0005740,GO:0005743,GO:0005746,GO:0005747,GO:0005759,GO:0006091,GO:0006119,GO:0006120,GO:0006139,GO:0006163,GO:0006725,GO:0006753,GO:0006793,GO:0006796,GO:0006807,GO:0006950,GO:0006979,GO:0006996,GO:0007005,GO:0008137,GO:0008150,GO:0008152,GO:0009117,GO:0009123,GO:0009126,GO:0009141,GO:0009144,GO:0009150,GO:…	1.6.5.3,1.6.99.3	ko:K03941	ko00190,ko01100,ko04714,ko04723,ko04932,ko05010,ko05012,ko05016,map00190,map01100,map04714,map04723,map04932,map05010,map05012,map05016	M00143	R11945	RC00061	ko00000,ko00001,ko00002,ko01000	3.D.1.6	-	-	Fer4
BMN00241	7091.BGIBMGA000539-TA	0.0	1194.0	2CMD8@1|root,2QQ0S@2759|Eukaryota,38BR3@33154|Opisthokonta,3BDSP@33208|Metazoa,3D1BT@33213|Bilateria,420GP@6656|Arthropoda,3SNWT@50557|Insecta,4446D@7088|Lepidoptera	33208|Metazoa	S	PEHE	MSL1	GO:0000123,GO:0000228,GO:0000803,GO:0000805,GO:0001067,GO:0003674,GO:0003676,GO:0003677,GO:0003682,GO:0005488,GO:0005515,GO:0005575,GO:0005622,GO:0005623,GO:0005634,GO:0005654,GO:0005694,GO:0006325,GO:0006355,GO:0006464,GO:0006473,GO:0006475,GO:0006807,GO:0006996,GO:0007549,GO:0008150,GO:0008152,GO:0009047,GO:0009889,GO:0009891,GO:0009893,GO:0009987,GO:0010468,GO:0010556,GO:0010557,GO:0010604,GO:…	-	ko:K13163,ko:K14820	-	-	-	-	ko00000,ko03009,ko03036,ko03041	-	-	-	MSL1_dimer,PEHE
BMN00242	34740.HMEL025038-PA	0.0	887.0	COG0667@1|root,KOG1575@2759|Eukaryota,38D0J@33154|Opisthokonta,3BC6Y@33208|Metazoa,3CSS5@33213|Bilateria,41VMW@6656|Arthropoda,3SGH8@50557|Insecta,442X1@7088|Lepidoptera	33208|Metazoa	C	Aldo/keto reductase family	KCNAB2	GO:0000166,GO:0001775,GO:0002244,GO:0002252,GO:0002263,GO:0002274,GO:0002275,GO:0002283,GO:0002366,GO:0002376,GO:0002443,GO:0002444,GO:0002446,GO:0002520,GO:0003008,GO:0003674,GO:0003824,GO:0004033,GO:0005215,GO:0005216,GO:0005244,GO:0005249,GO:0005261,GO:0005267,GO:0005488,GO:0005515,GO:0005575,GO:0005622,GO:0005623,GO:0005737,GO:0005829,GO:0005886,GO:0005887,GO:0006139,GO:0006725,GO:0006732,GO:…	-	ko:K04882,ko:K04883,ko:K04884	-	-	-	-	ko00000,ko04040	8.A.5.1,8.A.5.1.1,8.A.5.1.2,8.A.5.1.3	-	-	Aldo_ket_red
BMN00243	13037.EHJ77042	0.0	970.0	COG0591@1|root,KOG2349@2759|Eukaryota,38EY4@33154|Opisthokonta,3BAZ5@33208|Metazoa,3CW54@33213|Bilateria,41U13@6656|Arthropoda,3SK0E@50557|Insecta,44423@7088|Lepidoptera	33208|Metazoa	P	Sodium:solute symporter family	-	-	-	ko:K14388,ko:K17391	ko05206,map05206	-	-	-	ko00000,ko00001,ko02000,ko03041	2.A.21.5.3,2.A.21.5.4,2.A.21.5.5	-	-	SSF
BMN00244	7091.BGIBMGA000538-TA	0.0	912.0	COG0530@1|root,KOG1307@2759|Eukaryota,38CGX@33154|Opisthokonta,3B994@33208|Metazoa,3CRWG@33213|Bilateria,41XA3@6656|Arthropoda,3SI6B@50557|Insecta,441HR@7088|Lepidoptera	33208|Metazoa	PT	Sodium/calcium exchanger protein	-	GO:0003674,GO:0005215,GO:0005216,GO:0005261,GO:0005262,GO:0005488,GO:0005509,GO:0005575,GO:0005623,GO:0005886,GO:0005887,GO:0006810,GO:0006811,GO:0006812,GO:0006813,GO:0006814,GO:0006816,GO:0006873,GO:0006874,GO:0006875,GO:0007154,GO:0007165,GO:0008150,GO:0008273,GO:0008324,GO:0009987,GO:0015075,GO:0015077,GO:0015079,GO:0015081,GO:0015085,GO:0015267,GO:0015291,GO:0015297,GO:0015298,GO:0015318,GO:…	-	ko:K13753	-	-	-	-	ko00000,ko02000	2.A.19.4.6	-	-	Na_Ca_ex
BMN00245	7091.BGIBMGA000688-TA	3.17e-280	773.0	COG0530@1|root,KOG1307@2759|Eukaryota,39ZQF@33154|Opisthokonta,3BP7T@33208|Metazoa,3CYSI@33213|Bilateria,41W8A@6656|Arthropoda,3SJDM@50557|Insecta,444D7@7088|Lepidoptera	33208|Metazoa	PT	Sodium/calcium exchanger protein	-	-	-	-	-	-	-	-	-	-	-	-	Na_Ca_ex
BMN00246	13037.EHJ77039	1.38e-50	171.0	2F69E@1|root,2T7BC@2759|Eukaryota,391JV@33154|Opisthokonta,3C74P@33208|Metazoa,3DN4T@33213|Bilateria,424JN@6656|Arthropoda,3STUI@50557|Insecta,449ZG@7088|Lepidoptera	33208|Metazoa	-	-	-	-	-	-	-	-	-	-	-	-	-	-	-
BMN00247	7091.BGIBMGA000537-TA	0.0	1701.0	28IKI@1|root,2QQXF@2759|Eukaryota,39WED@33154|Opisthokonta,3BFER@33208|Metazoa,3D3U6@33213|Bilateria,41WNJ@6656|Arthropoda,3SGB7@50557|Insecta,448VY@7088|Lepidoptera	33208|Metazoa	A	zinc finger	-	GO:0000003,GO:0000118,GO:0000122,GO:0000228,GO:0000785,GO:0000790,GO:0002119,GO:0002164,GO:0003006,GO:0003674,GO:0003676,GO:0003682,GO:0003723,GO:0005488,GO:0005515,GO:0005575,GO:0005622,GO:0005623,GO:0005634,GO:0005654,GO:0005694,GO:0005700,GO:0006355,GO:0006357,GO:0007275,GO:0007276,GO:0007281,GO:0007292,GO:0007548,GO:0008134,GO:0008150,GO:0008406,GO:0009791,GO:0009889,GO:0009890,GO:0009892,GO:…	-	-	-	-	-	-	-	-	-	-	-
BMN00248	7091.BGIBMGA000689-TA	0.0	1648.0	KOG2430@1|root,KOG2430@2759|Eukaryota,39M9N@33154|Opisthokonta,3BA2X@33208|Metazoa,3CW8P@33213|Bilateria,41TW5@6656|Arthropoda,3SIDW@50557|Insecta,44302@7088|Lepidoptera	33208|Metazoa	G	PA domain	EDEM3	GO:0003674,GO:0003824,GO:0004553,GO:0004559,GO:0004571,GO:0005488,GO:0005515,GO:0005575,GO:0005622,GO:0005623,GO:0005737,GO:0005783,GO:0005788,GO:0006464,GO:0006491,GO:0006508,GO:0006511,GO:0006516,GO:0006517,GO:0006807,GO:0006950,GO:0006986,GO:0007154,GO:0007165,GO:0008150,GO:0008152,GO:0009056,GO:0009057,GO:0009100,GO:0009987,GO:0010033,GO:0010243,GO:0010498,GO:0012505,GO:0015923,GO:0015924,GO:…	-	ko:K10086	ko04141,map04141	-	-	-	ko00000,ko00001,ko04091	-	-	-	Glyco_hydro_47,PA
BMN00249	7091.BGIBMGA000536-TA	1.15e-150	443.0	2D7RH@1|root,2T76B@2759|Eukaryota,391D5@33154|Opisthokonta,3C70K@33208|Metazoa,3DN0N@33213|Bilateria,42BIG@6656|Arthropoda,3STQR@50557|Insecta,449JT@7088|Lepidoptera	33208|Metazoa	-	-	-	-	-	-	-	-	-	-	-	-	-	-	-
BMN00250	7091.BGIBMGA000536-TA	3.62e-177	516.0	2D7RH@1|root,2T76B@2759|Eukaryota,391D5@33154|Opisthokonta,3C70K@33208|Metazoa,3DN0N@33213|Bilateria,42BIG@6656|Arthropoda,3STQR@50557|Insecta,449JT@7088|Lepidoptera	33208|Metazoa	-	-	-	-	-	-	-	-	-	-	-	-	-	-	-
BMN00251	7091.BGIBMGA000690-TA	0.0	1085.0	KOG3528@1|root,KOG3528@2759|Eukaryota,38CM7@33154|Opisthokonta,3BKMJ@33208|Metazoa,3CVFZ@33213|Bilateria,41YJE@6656|Arthropoda,3SJ01@50557|Insecta	33208|Metazoa	S	Domain present in PSD-95, Dlg, and ZO-1/2.	GRASP	GO:0000226,GO:0000278,GO:0000280,GO:0003674,GO:0005488,GO:0005515,GO:0005575,GO:0005622,GO:0005623,GO:0005634,GO:0005635,GO:0005641,GO:0005737,GO:0005886,GO:0006810,GO:0006886,GO:0006996,GO:0007010,GO:0007017,GO:0007049,GO:0007051,GO:0007052,GO:0007154,GO:0007165,GO:0008104,GO:0008150,GO:0009987,GO:0012505,GO:0015031,GO:0015833,GO:0016020,GO:0016043,GO:0019899,GO:0019904,GO:0022402,GO:0022607,GO:…	-	-	-	-	-	-	-	-	-	-	PDZ
BMN00252	7091.BGIBMGA000691-TA	0.0	1561.0	KOG3544@1|root,KOG3544@2759|Eukaryota,39Z1X@33154|Opisthokonta,3BNT3@33208|Metazoa,3D32P@33213|Bilateria,41UAD@6656|Arthropoda,3SKHQ@50557|Insecta,448WS@7088|Lepidoptera	33208|Metazoa	W	structural molecule activity	-	GO:0002009,GO:0002164,GO:0003007,GO:0005575,GO:0005576,GO:0006928,GO:0007155,GO:0007163,GO:0007275,GO:0007507,GO:0007508,GO:0008150,GO:0009653,GO:0009791,GO:0009887,GO:0009888,GO:0009987,GO:0016477,GO:0022610,GO:0031012,GO:0032501,GO:0032502,GO:0035088,GO:0040011,GO:0044421,GO:0048513,GO:0048569,GO:0048729,GO:0048731,GO:0048856,GO:0048870,GO:0051179,GO:0051674,GO:0060429,GO:0061245,GO:0061343,GO:…	-	-	-	-	-	-	-	-	-	-	Pericardin_rpt
BMN00253	13037.EHJ77028	5.24e-308	850.0	KOG3541@1|root,KOG3541@2759|Eukaryota,38HIU@33154|Opisthokonta,3BCC0@33208|Metazoa,3CYVT@33213|Bilateria,41XTN@6656|Arthropoda,3SKI6@50557|Insecta,441XK@7088|Lepidoptera	33208|Metazoa	T	RasGEF domain	RASGEF1C	GO:0003674,GO:0005085,GO:0005088,GO:0005488,GO:0005515,GO:0007275,GO:0007399,GO:0007417,GO:0007420,GO:0008150,GO:0009966,GO:0009967,GO:0010646,GO:0010647,GO:0016319,GO:0017016,GO:0019899,GO:0023051,GO:0023056,GO:0031267,GO:0032501,GO:0032502,GO:0046578,GO:0046579,GO:0048513,GO:0048518,GO:0048522,GO:0048583,GO:0048584,GO:0048731,GO:0048856,GO:0050789,GO:0050794,GO:0051020,GO:0051056,GO:0051057,GO:…	-	-	-	-	-	-	-	-	-	-	RasGEF,RasGEF_N
BMN00254	13037.EHJ77029	0.0	7040.0	COG5245@1|root,KOG3595@2759|Eukaryota,39RW3@33154|Opisthokonta,3BD09@33208|Metazoa,3CYE3@33213|Bilateria,41WWT@6656|Arthropoda,3SGJW@50557|Insecta,444RS@7088|Lepidoptera	33208|Metazoa	Z	ATPase activity. It is involved in the biological process described with cilium or flagellum-dependent cell motility	DNAH6	GO:0003341,GO:0003674,GO:0003774,GO:0003777,GO:0003824,GO:0005488,GO:0005515,GO:0005575,GO:0005622,GO:0005623,GO:0005737,GO:0005856,GO:0005858,GO:0005875,GO:0005929,GO:0005930,GO:0006928,GO:0006996,GO:0007017,GO:0007018,GO:0008150,GO:0008569,GO:0009987,GO:0015630,GO:0016043,GO:0016462,GO:0016787,GO:0016817,GO:0016818,GO:0016887,GO:0017111,GO:0022607,GO:0030030,GO:0030031,GO:0030286,GO:0032838,GO:…	-	ko:K10408	ko05016,map05016	-	-	-	ko00000,ko00001,ko04812	-	-	-	AAA_5,AAA_6,AAA_7,AAA_8,AAA_9,DHC_N2,Dynein_heavy,MT
BMN00255	13037.EHJ77031	1.89e-243	683.0	COG5104@1|root,KOG0152@2759|Eukaryota,38GW8@33154|Opisthokonta,3BGPT@33208|Metazoa,3CT9M@33213|Bilateria,41VGY@6656|Arthropoda,3SJ2A@50557|Insecta,44962@7088|Lepidoptera	33208|Metazoa	A	Domain with 2 conserved Trp (W) residues	WAC	GO:0000075,GO:0000077,GO:0000323,GO:0000993,GO:0001098,GO:0001099,GO:0003008,GO:0003674,GO:0003682,GO:0005488,GO:0005515,GO:0005575,GO:0005622,GO:0005623,GO:0005634,GO:0005654,GO:0005681,GO:0005737,GO:0005764,GO:0005773,GO:0006325,GO:0006355,GO:0006464,GO:0006513,GO:0006807,GO:0006950,GO:0006974,GO:0006996,GO:0007610,GO:0007611,GO:0007612,GO:0008150,GO:0008152,GO:0009889,GO:0009891,GO:0009892,GO:…	-	-	-	-	-	-	-	-	-	-	WW
BMN00256	7091.BGIBMGA000694-TA	1.27e-60	188.0	KOG3501@1|root,KOG3501@2759|Eukaryota,3A73E@33154|Opisthokonta,3BSTA@33208|Metazoa,3D9IW@33213|Bilateria,420J6@6656|Arthropoda,3SNVD@50557|Insecta,447CC@7088|Lepidoptera	33208|Metazoa	O	Prefoldin subunit	PFDN1	GO:0001775,GO:0002376,GO:0003674,GO:0003700,GO:0005488,GO:0005515,GO:0005575,GO:0005622,GO:0005623,GO:0005737,GO:0005829,GO:0006355,GO:0006457,GO:0006996,GO:0007010,GO:0007275,GO:0007399,GO:0007417,GO:0007420,GO:0008150,GO:0009889,GO:0009987,GO:0010468,GO:0010556,GO:0016043,GO:0019219,GO:0019222,GO:0021537,GO:0021549,GO:0022037,GO:0030029,GO:0030036,GO:0030900,GO:0030902,GO:0031323,GO:0031326,GO:…	-	ko:K09548	-	-	-	-	ko00000,ko03110	-	-	-	Prefoldin_2
BMN00257	7091.BGIBMGA000695-TA	2.28e-175	492.0	COG0656@1|root,KOG1577@2759|Eukaryota,39WG7@33154|Opisthokonta,3BM05@33208|Metazoa,3CS7X@33213|Bilateria,41Y93@6656|Arthropoda,3SHNP@50557|Insecta,44669@7088|Lepidoptera	33208|Metazoa	S	Aldo/keto reductase family	-	-	-	-	-	-	-	-	-	-	-	-	Aldo_ket_red
BMN00258	7091.BGIBMGA000532-TA	0.0	3477.0	COG5076@1|root,KOG1472@2759|Eukaryota,38GKC@33154|Opisthokonta,3BGGS@33208|Metazoa,3CT3K@33213|Bilateria,41TCC@6656|Arthropoda,3SJ1H@50557|Insecta,441IE@7088|Lepidoptera	33208|Metazoa	BK	bromo domain	CECR2	GO:0000003,GO:0000228,GO:0000737,GO:0000785,GO:0000790,GO:0000791,GO:0000910,GO:0001838,GO:0001841,GO:0001842,GO:0001843,GO:0002009,GO:0003008,GO:0005575,GO:0005622,GO:0005623,GO:0005634,GO:0005694,GO:0005719,GO:0006139,GO:0006259,GO:0006308,GO:0006309,GO:0006325,GO:0006338,GO:0006725,GO:0006807,GO:0006810,GO:0006915,GO:0006921,GO:0006996,GO:0007010,GO:0007049,GO:0007275,GO:0007338,GO:0007399,GO:…	-	-	-	-	-	-	-	-	-	-	Bromodomain
BMN00259	7091.BGIBMGA000696-TA	0.0	1152.0	KOG3417@1|root,KOG3417@2759|Eukaryota,38HVP@33154|Opisthokonta,3BB33@33208|Metazoa,3CT9B@33213|Bilateria,41VYS@6656|Arthropoda,3SJ7X@50557|Insecta,442GT@7088|Lepidoptera	33208|Metazoa	T	Guanine nucleotide exchange factor for Ras-like small GTPases	RALGPS2	GO:0003674,GO:0005085,GO:0005088,GO:0005488,GO:0005515,GO:0007154,GO:0007165,GO:0008150,GO:0008321,GO:0009966,GO:0009987,GO:0010646,GO:0017016,GO:0017160,GO:0019899,GO:0023051,GO:0023052,GO:0031267,GO:0032485,GO:0035556,GO:0046578,GO:0048583,GO:0050789,GO:0050794,GO:0050896,GO:0051020,GO:0051056,GO:0051716,GO:0065007,GO:0065009,GO:0098772,GO:1902531	-	-	-	-	-	-	-	-	-	-	PH,RasGEF
BMN00260	7091.BGIBMGA000530-TA	7.26e-254	699.0	KOG3884@1|root,KOG3884@2759|Eukaryota,3A464@33154|Opisthokonta,3BRF7@33208|Metazoa,3D87N@33213|Bilateria,41ZYZ@6656|Arthropoda,3SN9S@50557|Insecta,446JK@7088|Lepidoptera	33208|Metazoa	T	Neural proliferation differentiation control-1 protein (NPDC1)	NPDC1	GO:0002682,GO:0005575,GO:0005623,GO:0005886,GO:0008150,GO:0016020,GO:0044464,GO:0048583,GO:0050776,GO:0050789,GO:0065007,GO:0071944	-	-	-	-	-	-	-	-	-	-	NPDC1
BMN00261	7091.BGIBMGA000698-TA	0.0	3205.0	KOG4625@1|root,KOG4625@2759|Eukaryota,38DAN@33154|Opisthokonta,3BAV1@33208|Metazoa,3CVXU@33213|Bilateria,41U0J@6656|Arthropoda,3SFYW@50557|Insecta,4427E@7088|Lepidoptera	33208|Metazoa	T	NEUZ	NEURL4	GO:0005575,GO:0005622,GO:0005623,GO:0005813,GO:0005815,GO:0005856,GO:0015630,GO:0043226,GO:0043228,GO:0043229,GO:0043232,GO:0044422,GO:0044424,GO:0044430,GO:0044446,GO:0044464	-	ko:K16777	-	-	-	-	ko00000,ko03036	-	-	-	Neuralized
BMN00262	7091.BGIBMGA000529-TA	0.0	1519.0	COG3590@1|root,KOG3624@2759|Eukaryota,38BNF@33154|Opisthokonta,3B9I2@33208|Metazoa,3CW8Q@33213|Bilateria,41UAE@6656|Arthropoda,3SIZ8@50557|Insecta,4436E@7088|Lepidoptera	33208|Metazoa	E	Peptidase family M13	Nep2	GO:0000003,GO:0003674,GO:0003824,GO:0004175,GO:0004222,GO:0005575,GO:0005576,GO:0005615,GO:0006508,GO:0006807,GO:0007320,GO:0007618,GO:0007620,GO:0008150,GO:0008152,GO:0008233,GO:0008237,GO:0016020,GO:0016021,GO:0016787,GO:0019538,GO:0019953,GO:0022414,GO:0031224,GO:0032501,GO:0032504,GO:0043170,GO:0044238,GO:0044421,GO:0044425,GO:0044703,GO:0044706,GO:0046692,GO:0048609,GO:0051704,GO:0070011,GO:…	-	-	-	-	-	-	-	-	-	-	Peptidase_M13,Peptidase_M13_N
BMN00263	7091.BGIBMGA000699-TA	0.0	1926.0	KOG3751@1|root,KOG3751@2759|Eukaryota,38D8K@33154|Opisthokonta,3BCKP@33208|Metazoa,3CX3K@33213|Bilateria,41XNP@6656|Arthropoda,3SJM0@50557|Insecta,442RZ@7088|Lepidoptera	33208|Metazoa	T	Ras association (RalGDS/AF-6) domain	RAPH1	GO:0000003,GO:0000902,GO:0001667,GO:0001764,GO:0001775,GO:0002119,GO:0002164,GO:0002252,GO:0002263,GO:0002285,GO:0002286,GO:0002291,GO:0002366,GO:0002376,GO:0003674,GO:0005488,GO:0005515,GO:0005575,GO:0005622,GO:0005623,GO:0005634,GO:0005654,GO:0005737,GO:0005829,GO:0005886,GO:0006928,GO:0006950,GO:0006955,GO:0006996,GO:0007010,GO:0007015,GO:0007275,GO:0007399,GO:0007444,GO:0007610,GO:0008078,GO:…	-	ko:K17704	ko04015,ko04611,map04015,map04611	-	-	-	ko00000,ko00001	-	-	-	PH,RA
BMN00264	13037.EHJ71942	7.31e-109	338.0	2E2AG@1|root,2S9II@2759|Eukaryota,3AAYZ@33154|Opisthokonta,3BV9D@33208|Metazoa,3DBK6@33213|Bilateria,42122@6656|Arthropoda,3SY6W@50557|Insecta,446TG@7088|Lepidoptera	33208|Metazoa	-	-	-	-	-	-	-	-	-	-	-	-	-	-	Lig_chan
BMN00265	7091.BGIBMGA000528-TA	0.0	2514.0	KOG0401@1|root,KOG0401@2759|Eukaryota,38BXU@33154|Opisthokonta,3B9GC@33208|Metazoa,3CRH4@33213|Bilateria,41X5C@6656|Arthropoda,3SFYN@50557|Insecta,445JZ@7088|Lepidoptera	33208|Metazoa	J	Middle domain of eukaryotic initiation factor 4G (eIF4G)	EIF4G3	GO:0000003,GO:0000166,GO:0000184,GO:0000280,GO:0000339,GO:0000340,GO:0000956,GO:0001558,GO:0001662,GO:0001932,GO:0001933,GO:0001934,GO:0002181,GO:0002183,GO:0002191,GO:0002209,GO:0003006,GO:0003674,GO:0003676,GO:0003723,GO:0003729,GO:0003743,GO:0005198,GO:0005488,GO:0005515,GO:0005524,GO:0005575,GO:0005622,GO:0005623,GO:0005634,GO:0005737,GO:0005829,GO:0005844,GO:0006139,GO:0006401,GO:0006402,GO:…	-	ko:K03260	ko03013,ko05416,map03013,map05416	M00428	-	-	ko00000,ko00001,ko00002,ko03012,ko03019	-	-	-	MA3,MIF4G,W2
BMN00266	13037.EHJ71940	8.56e-260	728.0	KOG0254@1|root,KOG0254@2759|Eukaryota,39YZT@33154|Opisthokonta,3BF1G@33208|Metazoa,3D4UE@33213|Bilateria,41U90@6656|Arthropoda,3SITU@50557|Insecta,4445Y@7088|Lepidoptera	33208|Metazoa	U	Sugar (and other) transporter	-	GO:0003674,GO:0005215,GO:0005351,GO:0005355,GO:0005402,GO:0006810,GO:0006811,GO:0006812,GO:0008150,GO:0008324,GO:0008643,GO:0008645,GO:0015075,GO:0015077,GO:0015078,GO:0015144,GO:0015145,GO:0015149,GO:0015291,GO:0015293,GO:0015294,GO:0015295,GO:0015318,GO:0015672,GO:0015749,GO:0022804,GO:0022857,GO:0022890,GO:0034219,GO:0034220,GO:0046323,GO:0051119,GO:0051179,GO:0051234,GO:0055085,GO:0071702,GO:…	-	ko:K08145	-	-	-	-	ko00000,ko02000	2.A.1.1.46	-	-	Sugar_tr
BMN00267	7091.BGIBMGA000526-TA	6.69e-167	468.0	COG1278@1|root,KOG3070@2759|Eukaryota,38WUV@33154|Opisthokonta,3BRDB@33208|Metazoa,3CWFW@33213|Bilateria,41YMT@6656|Arthropoda,3SMBR@50557|Insecta,443Y8@7088|Lepidoptera	33208|Metazoa	J	Cold shock protein domain	YBX2	GO:0000003,GO:0000122,GO:0000375,GO:0000377,GO:0000398,GO:0000976,GO:0000977,GO:0000978,GO:0000981,GO:0000982,GO:0000987,GO:0001012,GO:0001067,GO:0001077,GO:0001228,GO:0001650,GO:0001701,GO:0002039,GO:0003006,GO:0003674,GO:0003676,GO:0003677,GO:0003682,GO:0003690,GO:0003697,GO:0003700,GO:0003723,GO:0003729,GO:0003730,GO:0005488,GO:0005515,GO:0005575,GO:0005576,GO:0005622,GO:0005623,GO:0005634,GO:…	-	ko:K06099,ko:K09276,ko:K09277	ko04530,map04530	-	-	-	ko00000,ko00001,ko03000,ko03019,ko03041	-	-	-	CSD
BMN00268	7091.BGIBMGA000701-TA	0.0	1054.0	COG0753@1|root,KOG0047@2759|Eukaryota,38BMC@33154|Opisthokonta,3BFAV@33208|Metazoa,3CSMT@33213|Bilateria,41UVT@6656|Arthropoda,3SHKQ@50557|Insecta,443U4@7088|Lepidoptera	33208|Metazoa	P	Occurs in almost all aerobically respiring organisms and serves to protect cells from the toxic effects of hydrogen peroxide	CAT	GO:0000166,GO:0000302,GO:0000323,GO:0001101,GO:0001655,GO:0001657,GO:0001666,GO:0001775,GO:0001822,GO:0001823,GO:0002252,GO:0002263,GO:0002274,GO:0002275,GO:0002283,GO:0002366,GO:0002376,GO:0002443,GO:0002444,GO:0002446,GO:0002682,GO:0003007,GO:0003674,GO:0003824,GO:0004046,GO:0004096,GO:0004601,GO:0005102,GO:0005488,GO:0005515,GO:0005575,GO:0005576,GO:0005615,GO:0005622,GO:0005623,GO:0005737,GO:…	1.11.1.6	ko:K03781	ko00380,ko00630,ko01110,ko01130,ko01200,ko04011,ko04016,ko04068,ko04146,ko04211,ko04212,ko04213,ko05014,map00380,map00630,map01110,map01130,map01200,map04011,map04016,map04068,map04146,map04211,map04212,map04213,map05014	M00532	R00009,R00602,R02670	RC00034,RC00767,RC02141,RC02755	ko00000,ko00001,ko00002,ko01000	-	-	-	Catalase,Catalase-rel
BMN00269	7091.BGIBMGA000702-TA	4.68e-137	388.0	2C1D3@1|root,2T7P7@2759|Eukaryota,3921K@33154|Opisthokonta,3C7H1@33208|Metazoa,3DNH8@33213|Bilateria,424U6@6656|Arthropoda,3SU5S@50557|Insecta,44AP7@7088|Lepidoptera	33208|Metazoa	S	PHD zinc finger	-	-	-	-	-	-	-	-	-	-	-	-	-
BMN00270	7091.BGIBMGA012585-TA	3.78e-289	796.0	COG2272@1|root,KOG1516@2759|Eukaryota,38D2A@33154|Opisthokonta,3BDJX@33208|Metazoa,3CTBY@33213|Bilateria,41TV5@6656|Arthropoda,3SJIG@50557|Insecta,444XZ@7088|Lepidoptera	33208|Metazoa	G	Carboxylesterase family	CES5A	GO:0003674,GO:0003824,GO:0004771,GO:0004806,GO:0005575,GO:0005576,GO:0005615,GO:0005622,GO:0005623,GO:0005737,GO:0005783,GO:0005788,GO:0005811,GO:0005829,GO:0006066,GO:0006082,GO:0006139,GO:0006163,GO:0006464,GO:0006486,GO:0006629,GO:0006631,GO:0006637,GO:0006638,GO:0006639,GO:0006690,GO:0006692,GO:0006693,GO:0006694,GO:0006695,GO:0006725,GO:0006732,GO:0006753,GO:0006790,GO:0006793,GO:0006796,GO:…	3.1.1.1,3.1.1.56,3.1.1.7,3.1.1.84	ko:K01044,ko:K01049,ko:K03927,ko:K15743	ko00564,ko00983,ko01100,ko04725,map00564,map00983,map01100,map04725	-	R01026,R06728,R08220,R08249,R08251,R08255,R08258	RC00020,RC00041,RC00055,RC00162,RC00475,RC00476,RC00523,RC00962,RC02264	ko00000,ko00001,ko00537,ko01000	-	CE10	-	COesterase
BMN00271	13037.EHJ71933	9.88e-182	513.0	KOG0286@1|root,KOG0286@2759|Eukaryota,39WHR@33154|Opisthokonta,3BK9J@33208|Metazoa,3D45I@33213|Bilateria,41W2M@6656|Arthropoda,3SIJ1@50557|Insecta,441YV@7088|Lepidoptera	33208|Metazoa	S	WD domain, G-beta repeat	-	GO:0003674,GO:0005488,GO:0005515,GO:0005575,GO:0005622,GO:0005623,GO:0005737,GO:0005834,GO:0005886,GO:0007154,GO:0007165,GO:0007186,GO:0007202,GO:0007602,GO:0007603,GO:0008150,GO:0008277,GO:0009314,GO:0009416,GO:0009581,GO:0009582,GO:0009583,GO:0009584,GO:0009605,GO:0009628,GO:0009898,GO:0009966,GO:0009987,GO:0010517,GO:0010518,GO:0010646,GO:0010863,GO:0016020,GO:0016028,GO:0016056,GO:0016059,GO:…	-	ko:K07972	ko04745,map04745	-	-	-	ko00000,ko00001,ko04031	-	-	-	WD40
BMN00272	13037.EHJ71931	0.0	1017.0	KOG1971@1|root,KOG1971@2759|Eukaryota,397ZU@33154|Opisthokonta,3CC8V@33208|Metazoa,3DTIT@33213|Bilateria,429MT@6656|Arthropoda,3SXB0@50557|Insecta,4446V@7088|Lepidoptera	33208|Metazoa	O	procollagen-lysine 5-dioxygenase activity	-	-	1.14.11.4	ko:K13647	ko00310,map00310	-	R03376	RC00709	ko00000,ko00001,ko01000	-	-	-	-
BMN00273	7091.BGIBMGA000523-TA	2.28e-117	335.0	2C1RV@1|root,2RYK7@2759|Eukaryota,3A08I@33154|Opisthokonta,3BPSY@33208|Metazoa,3D6QZ@33213|Bilateria,41YNA@6656|Arthropoda,3SKX6@50557|Insecta,446HQ@7088|Lepidoptera	33208|Metazoa	S	Immunoglobulin domain	-	GO:0005575,GO:0005576,GO:0005615,GO:0031594,GO:0044421,GO:0045202	-	-	-	-	-	-	-	-	-	-	I-set,Ig_3
BMN00274	7091.BGIBMGA000521-TA	1.09e-226	649.0	KOG1721@1|root,KOG1721@2759|Eukaryota,3A0FW@33154|Opisthokonta,3BPER@33208|Metazoa,3D6ZQ@33213|Bilateria,41Z05@6656|Arthropoda,3SZWD@50557|Insecta,449AD@7088|Lepidoptera	33208|Metazoa	S	C2H2-type zinc finger	-	GO:0000976,GO:0000977,GO:0001012,GO:0001067,GO:0003674,GO:0003676,GO:0003677,GO:0003690,GO:0005488,GO:0005575,GO:0005622,GO:0005623,GO:0005634,GO:0008270,GO:0043167,GO:0043169,GO:0043226,GO:0043227,GO:0043229,GO:0043231,GO:0043565,GO:0044212,GO:0044424,GO:0044464,GO:0046872,GO:0046914,GO:0097159,GO:1901363,GO:1990837	-	ko:K09228	-	-	-	-	ko00000,ko03000	-	-	-	zf-AD,zf-C2H2,zf-C2H2_6
BMN00275	13037.EHJ69672	0.0	2252.0	KOG3193@1|root,KOG3193@2759|Eukaryota,38E39@33154|Opisthokonta,3B9HM@33208|Metazoa,3CSWY@33213|Bilateria,41YGT@6656|Arthropoda,3SJBC@50557|Insecta,4438M@7088|Lepidoptera	33208|Metazoa	P	Calcium-activated BK potassium channel alpha subunit	KCNT2	GO:0000166,GO:0003674,GO:0005215,GO:0005216,GO:0005227,GO:0005228,GO:0005244,GO:0005249,GO:0005261,GO:0005267,GO:0005488,GO:0005524,GO:0005575,GO:0005623,GO:0005886,GO:0005887,GO:0006810,GO:0006811,GO:0006812,GO:0006813,GO:0008076,GO:0008144,GO:0008150,GO:0008324,GO:0009987,GO:0015075,GO:0015077,GO:0015079,GO:0015267,GO:0015269,GO:0015318,GO:0015672,GO:0016020,GO:0016021,GO:0017076,GO:0022803,GO:…	-	ko:K04946,ko:K04947	-	-	-	-	ko00000,ko04040	1.A.1.3.4,1.A.1.3.6,1.A.1.3.7,1.A.1.3.8	-	-	BK_channel_a,Ion_trans_2
BMN00276	7091.BGIBMGA000708-TA	0.0	969.0	KOG3783@1|root,KOG3783@2759|Eukaryota,38B40@33154|Opisthokonta,3BE03@33208|Metazoa,3CW6Z@33213|Bilateria,41V19@6656|Arthropoda,3SJ79@50557|Insecta,445UJ@7088|Lepidoptera	33208|Metazoa	S	Protein of unknown function (DUF3808)	TTC39B	-	-	-	-	-	-	-	-	-	-	-	DUF3808,TPR_6,TPR_8
BMN00277	7213.XP_004520021.1	1.12e-118	340.0	COG5126@1|root,KOG0044@2759|Eukaryota,38GAM@33154|Opisthokonta,3BF18@33208|Metazoa,3CR73@33213|Bilateria,41VQ1@6656|Arthropoda,3SJ77@50557|Insecta,450SG@7147|Diptera	33208|Metazoa	T	Calcium ion binding	NCS1	GO:0000287,GO:0001505,GO:0001932,GO:0001933,GO:0003674,GO:0004857,GO:0004860,GO:0005215,GO:0005216,GO:0005244,GO:0005245,GO:0005261,GO:0005262,GO:0005488,GO:0005509,GO:0005515,GO:0005575,GO:0005622,GO:0005623,GO:0005737,GO:0005829,GO:0005886,GO:0006469,GO:0006810,GO:0006811,GO:0006812,GO:0006816,GO:0006836,GO:0006935,GO:0007154,GO:0007165,GO:0007267,GO:0007268,GO:0007269,GO:0007275,GO:0007399,GO:…	-	ko:K19932	-	-	-	-	ko00000,ko04131	-	-	-	EF-hand_1,EF-hand_5,EF-hand_6,EF-hand_7
BMN00278	7091.BGIBMGA000520-TA	2.1e-151	433.0	2AX5Q@1|root,2QV84@2759|Eukaryota,39X20@33154|Opisthokonta,3BN9N@33208|Metazoa,3D13U@33213|Bilateria,41VD2@6656|Arthropoda,3SGZS@50557|Insecta,4420W@7088|Lepidoptera	33208|Metazoa	S	Domain of unknown function, currently peculiar to Drosophila.	-	GO:0003674,GO:0005198,GO:0005214,GO:0005575,GO:0005576,GO:0007275,GO:0008150,GO:0009653,GO:0010171,GO:0031012,GO:0032501,GO:0032502,GO:0040003,GO:0042302,GO:0042335,GO:0044421,GO:0048856	-	-	-	-	-	-	-	-	-	-	DUF243
BMN00279	7091.BGIBMGA000518-TA	0.0	870.0	COG0631@1|root,KOG0700@2759|Eukaryota,38DH4@33154|Opisthokonta,3BFJD@33208|Metazoa,3CR93@33213|Bilateria,41Y1B@6656|Arthropoda,3SHIR@50557|Insecta,443SN@7088|Lepidoptera	33208|Metazoa	T	Serine/threonine phosphatases, family 2C, catalytic domain	PDP1	GO:0000287,GO:0003674,GO:0003824,GO:0004721,GO:0004722,GO:0004724,GO:0004741,GO:0005488,GO:0005509,GO:0005575,GO:0005622,GO:0005623,GO:0005634,GO:0005737,GO:0005739,GO:0005759,GO:0006082,GO:0006090,GO:0006140,GO:0006464,GO:0006470,GO:0006793,GO:0006796,GO:0006807,GO:0008150,GO:0008152,GO:0009758,GO:0009889,GO:0009987,GO:0010510,GO:0010565,GO:0016311,GO:0016787,GO:0016788,GO:0016791,GO:0019216,GO:…	3.1.3.43	ko:K01102	-	-	-	-	ko00000,ko01000,ko01009	-	-	-	PP2C
BMN00280	7091.BGIBMGA000710-TA	1.95e-172	483.0	COG5066@1|root,KOG0439@2759|Eukaryota,39W5E@33154|Opisthokonta,3BHVG@33208|Metazoa,3CZXH@33213|Bilateria,41ZJ3@6656|Arthropoda,3SMSM@50557|Insecta,442PC@7088|Lepidoptera	33208|Metazoa	U	MSP (Major sperm protein) domain	VAPA	GO:0000226,GO:0000323,GO:0001505,GO:0001775,GO:0002252,GO:0002263,GO:0002274,GO:0002275,GO:0002283,GO:0002366,GO:0002376,GO:0002443,GO:0002444,GO:0002446,GO:0003674,GO:0005488,GO:0005515,GO:0005575,GO:0005576,GO:0005615,GO:0005622,GO:0005623,GO:0005634,GO:0005635,GO:0005737,GO:0005764,GO:0005765,GO:0005766,GO:0005773,GO:0005774,GO:0005783,GO:0005789,GO:0005794,GO:0005856,GO:0005886,GO:0006629,GO:…	-	ko:K06096,ko:K10707	ko04979,map04979	-	-	-	ko00000,ko00001,ko02000,ko04131	9.B.17.1.1	-	-	Motile_Sperm
BMN00281	7091.BGIBMGA000517-TA	0.0	3412.0	2CN92@1|root,2QUK4@2759|Eukaryota,38FMU@33154|Opisthokonta,3BF2E@33208|Metazoa,3CX2Q@33213|Bilateria,41TYD@6656|Arthropoda,3SG6G@50557|Insecta,444B3@7088|Lepidoptera	33208|Metazoa	S	Broad-Complex, Tramtrack and Bric a brac	KIAA1107	GO:0000151,GO:0003674,GO:0005488,GO:0005515,GO:0005575,GO:0005622,GO:0005623,GO:0005737,GO:0006508,GO:0006511,GO:0006807,GO:0006810,GO:0006897,GO:0006898,GO:0007275,GO:0007399,GO:0008021,GO:0008150,GO:0008152,GO:0009056,GO:0009057,GO:0009987,GO:0010498,GO:0012505,GO:0016043,GO:0016192,GO:0019005,GO:0019222,GO:0019538,GO:0019899,GO:0019941,GO:0022008,GO:0030030,GO:0030133,GO:0030154,GO:0030162,GO:…	-	ko:K10480	-	-	-	-	ko00000,ko04121	-	-	-	BTB,DUF4596
BMN00282	7091.BGIBMGA000711-TA	2.8e-308	847.0	COG0194@1|root,KOG0609@2759|Eukaryota,38CU2@33154|Opisthokonta,3BA43@33208|Metazoa,3CXF3@33213|Bilateria,41XW0@6656|Arthropoda,3SK9T@50557|Insecta,44881@7088|Lepidoptera	33208|Metazoa	T	Belongs to the MAGUK family	MPP7	GO:0003674,GO:0005198,GO:0005488,GO:0005515,GO:0005575,GO:0005622,GO:0005623,GO:0005634,GO:0005654,GO:0005737,GO:0005886,GO:0005911,GO:0005912,GO:0005923,GO:0007043,GO:0007163,GO:0008104,GO:0008150,GO:0008582,GO:0009966,GO:0009967,GO:0009987,GO:0010646,GO:0010647,GO:0016020,GO:0016043,GO:0019904,GO:0022607,GO:0023051,GO:0023056,GO:0030010,GO:0030054,GO:0030424,GO:0031334,GO:0031974,GO:0031981,GO:…	-	-	-	-	-	-	-	-	-	-	Guanylate_kin,L27,PDZ,SH3_1,SH3_2
BMN00283	13037.EHJ69496	1.65e-26	104.0	2F6IB@1|root,2T7KI@2759|Eukaryota,391Y4@33154|Opisthokonta,3C7EE@33208|Metazoa,3DNEJ@33213|Bilateria,424SJ@6656|Arthropoda,3SU2Z@50557|Insecta,44AIF@7088|Lepidoptera	33208|Metazoa	-	-	-	-	-	-	-	-	-	-	-	-	-	-	-
BMN00284	7091.BGIBMGA000516-TA	5.11e-301	832.0	KOG2193@1|root,KOG2193@2759|Eukaryota,38HF1@33154|Opisthokonta,3BCSA@33208|Metazoa,3CUQE@33213|Bilateria,41U84@6656|Arthropoda,3SHX0@50557|Insecta,443PH@7088|Lepidoptera	33208|Metazoa	A	KH domain	IGF2BP3	GO:0000003,GO:0000375,GO:0000377,GO:0000398,GO:0001654,GO:0001817,GO:0003407,GO:0003674,GO:0003676,GO:0003723,GO:0003729,GO:0003730,GO:0005488,GO:0005515,GO:0005575,GO:0005622,GO:0005623,GO:0005634,GO:0005654,GO:0005737,GO:0005829,GO:0005856,GO:0005975,GO:0006139,GO:0006396,GO:0006397,GO:0006403,GO:0006412,GO:0006417,GO:0006518,GO:0006725,GO:0006807,GO:0006950,GO:0007275,GO:0007276,GO:0007283,GO:…	-	ko:K02888,ko:K13197,ko:K17391,ko:K17392	ko03010,ko05206,map03010,map05206	M00178	-	-	br01610,ko00000,ko00001,ko00002,ko03011,ko03019,ko03041	-	-	-	KH_1,RRM_1
BMN00285	13037.EHJ69343	1.74e-152	451.0	KOG3751@1|root,KOG3751@2759|Eukaryota,39Z26@33154|Opisthokonta,3BH08@33208|Metazoa,3CS03@33213|Bilateria,41XC5@6656|Arthropoda,3SFSK@50557|Insecta,447M3@7088|Lepidoptera	33208|Metazoa	T	PH domain	GAB1	GO:0000003,GO:0000165,GO:0000187,GO:0000578,GO:0000902,GO:0000904,GO:0001525,GO:0001568,GO:0001654,GO:0001701,GO:0001745,GO:0001751,GO:0001752,GO:0001754,GO:0001890,GO:0001892,GO:0001932,GO:0001934,GO:0001944,GO:0002376,GO:0002520,GO:0002521,GO:0002573,GO:0002682,GO:0002684,GO:0002694,GO:0002696,GO:0002697,GO:0002699,GO:0002703,GO:0002705,GO:0002886,GO:0002888,GO:0003002,GO:0003006,GO:0003674,GO:…	-	ko:K08091,ko:K09593,ko:K20231	ko01521,ko04012,ko04013,ko04014,ko04071,ko04072,ko04380,ko04664,ko04666,ko04722,ko05100,ko05205,ko05211,ko05220,ko05225,ko05226,map01521,map04012,map04013,map04014,map04071,map04072,map04380,map04664,map04666,map04722,map05100,map05205,map05211,map05220,map05225,map05226	-	-	-	ko00000,ko00001	-	-	-	PH
BMN00286	13037.EHJ69342	3.89e-55	179.0	2C8Z4@1|root,2S7AQ@2759|Eukaryota,3AATX@33154|Opisthokonta,3BVBB@33208|Metazoa,3DBFX@33213|Bilateria,421BB@6656|Arthropoda,3SPER@50557|Insecta,44395@7088|Lepidoptera	33208|Metazoa	-	-	-	-	-	-	-	-	-	-	-	-	-	-	DUF4497
BMN00287	13037.EHJ69342	2.27e-45	154.0	2C8Z4@1|root,2S7AQ@2759|Eukaryota,3AATX@33154|Opisthokonta,3BVBB@33208|Metazoa,3DBFX@33213|Bilateria,421BB@6656|Arthropoda,3SPER@50557|Insecta,44395@7088|Lepidoptera	33208|Metazoa	-	-	-	-	-	-	-	-	-	-	-	-	-	-	DUF4497
BMN00288	7091.BGIBMGA000712-TA	1.78e-191	573.0	2C8Z4@1|root,2S7AQ@2759|Eukaryota,3AATX@33154|Opisthokonta,3BVBB@33208|Metazoa,3DBFX@33213|Bilateria,421BB@6656|Arthropoda,3SPER@50557|Insecta,44395@7088|Lepidoptera	33208|Metazoa	-	-	-	-	-	-	-	-	-	-	-	-	-	-	DUF4497
BMN00289	13037.EHJ69340	5.26e-36	125.0	2C8Z4@1|root,2S7AQ@2759|Eukaryota,3AATX@33154|Opisthokonta,3BVBB@33208|Metazoa,3DBFX@33213|Bilateria,421BB@6656|Arthropoda,3SPER@50557|Insecta,44395@7088|Lepidoptera	33208|Metazoa	-	-	-	-	-	-	-	-	-	-	-	-	-	-	DUF4497
BMN00290	13037.EHJ69339	2.03e-130	372.0	2FAD3@1|root,2TBJR@2759|Eukaryota,396UI@33154|Opisthokonta,3CB68@33208|Metazoa,3DSEV@33213|Bilateria,428I1@6656|Arthropoda,3SY21@50557|Insecta,446DG@7088|Lepidoptera	33208|Metazoa	-	-	-	-	-	-	-	-	-	-	-	-	-	-	-
BMN00291	7091.BGIBMGA000714-TA	0.0	893.0	COG0814@1|root,KOG1304@2759|Eukaryota,39TYQ@33154|Opisthokonta,3BKGB@33208|Metazoa,3D4M2@33213|Bilateria,41WE0@6656|Arthropoda,3SIZ5@50557|Insecta,4433C@7088|Lepidoptera	33208|Metazoa	E	Transmembrane amino acid transporter protein	path	GO:0000323,GO:0000902,GO:0000904,GO:0002009,GO:0002165,GO:0003333,GO:0003674,GO:0005215,GO:0005342,GO:0005575,GO:0005622,GO:0005623,GO:0005737,GO:0005764,GO:0005768,GO:0005773,GO:0005774,GO:0005886,GO:0006810,GO:0006811,GO:0006820,GO:0006865,GO:0007275,GO:0007399,GO:0007444,GO:0007472,GO:0007476,GO:0007552,GO:0007560,GO:0008150,GO:0008509,GO:0008514,GO:0009653,GO:0009791,GO:0009886,GO:0009887,GO:…	-	ko:K14209	ko04138,map04138	-	-	-	ko00000,ko00001,ko02000,ko04131	2.A.18.8	-	-	Aa_trans
BMN00292	7091.BGIBMGA000512-TA	0.0	1219.0	COG5210@1|root,KOG1102@2759|Eukaryota,38E96@33154|Opisthokonta,3BENK@33208|Metazoa,3CVW7@33213|Bilateria,41W98@6656|Arthropoda,3SIJI@50557|Insecta,445CB@7088|Lepidoptera	33208|Metazoa	S	Domain in Tre-2, BUB2p, and Cdc16p. Probable Rab-GAPs.	RN-tre	GO:0000003,GO:0001667,GO:0002064,GO:0002065,GO:0002066,GO:0003006,GO:0003674,GO:0005096,GO:0005488,GO:0005515,GO:0005575,GO:0005622,GO:0005623,GO:0006810,GO:0006886,GO:0006928,GO:0007276,GO:0007281,GO:0007292,GO:0007297,GO:0007298,GO:0008047,GO:0008104,GO:0008150,GO:0009888,GO:0009987,GO:0010631,GO:0012505,GO:0015031,GO:0015833,GO:0016477,GO:0017016,GO:0017137,GO:0019899,GO:0019953,GO:0022412,GO:…	-	ko:K20133	-	-	-	-	ko00000,ko04131	-	-	-	RabGAP-TBC
BMN00293	34740.HMEL008774-PA	8.02e-278	763.0	COG1960@1|root,KOG0140@2759|Eukaryota,38BNR@33154|Opisthokonta,3BCJM@33208|Metazoa,3CV7W@33213|Bilateria,41XI4@6656|Arthropoda,3SGER@50557|Insecta,441U6@7088|Lepidoptera	33208|Metazoa	I	Acyl-CoA dehydrogenase, C-terminal domain	ACADM	GO:0000062,GO:0000166,GO:0000271,GO:0001889,GO:0003674,GO:0003824,GO:0003995,GO:0005488,GO:0005515,GO:0005575,GO:0005622,GO:0005623,GO:0005634,GO:0005654,GO:0005737,GO:0005739,GO:0005740,GO:0005759,GO:0005975,GO:0005976,GO:0005977,GO:0005978,GO:0006073,GO:0006082,GO:0006091,GO:0006109,GO:0006111,GO:0006112,GO:0006575,GO:0006577,GO:0006578,GO:0006629,GO:0006631,GO:0006635,GO:0006807,GO:0006950,GO:…	1.3.8.7	ko:K00249	ko00071,ko00280,ko00410,ko00640,ko01100,ko01110,ko01130,ko01200,ko01212,ko03320,map00071,map00280,map00410,map00640,map01100,map01110,map01130,map01200,map01212,map03320	M00013,M00036,M00087	R00924,R01175,R01279,R02661,R03172,R03777,R03857,R03990,R04095,R04432,R04751,R04754	RC00052,RC00068,RC00076,RC00095,RC00148,RC00246	ko00000,ko00001,ko00002,ko01000	-	-	-	Acyl-CoA_dh_1,Acyl-CoA_dh_M,Acyl-CoA_dh_N
BMN00294	7091.BGIBMGA000716-TA	0.0	949.0	KOG4218@1|root,KOG4218@2759|Eukaryota,38E3M@33154|Opisthokonta,3BC46@33208|Metazoa,3CTAZ@33213|Bilateria,41TTC@6656|Arthropoda,3SJS7@50557|Insecta,441U8@7088|Lepidoptera	33208|Metazoa	K	zinc ion binding. It is involved in the biological process described with steroid hormone mediated signaling pathway	NR5A2	GO:0000003,GO:0000902,GO:0000904,GO:0000976,GO:0000977,GO:0000978,GO:0000980,GO:0000981,GO:0000982,GO:0000987,GO:0001012,GO:0001067,GO:0001077,GO:0001158,GO:0001228,GO:0001553,GO:0002009,GO:0002165,GO:0003002,GO:0003006,GO:0003674,GO:0003676,GO:0003677,GO:0003682,GO:0003690,GO:0003700,GO:0003705,GO:0003707,GO:0003712,GO:0003713,GO:0004879,GO:0005488,GO:0005515,GO:0005543,GO:0005575,GO:0005622,GO:…	-	ko:K08027,ko:K08560,ko:K08705	ko04927,ko04934,ko04950,map04927,map04934,map04950	-	-	-	ko00000,ko00001,ko03000,ko03310	-	-	-	Hormone_recep,zf-C4
BMN00295	7091.BGIBMGA000511-TA	8.29e-175	488.0	KOG1199@1|root,KOG1199@2759|Eukaryota,38CCA@33154|Opisthokonta,3BD0V@33208|Metazoa,3CY8V@33213|Bilateria,41TTR@6656|Arthropoda,3SIZ9@50557|Insecta,445EG@7088|Lepidoptera	33208|Metazoa	Q	NAD dependent epimerase/dehydratase family	HSD17B10	GO:0000003,GO:0000049,GO:0000166,GO:0000959,GO:0000963,GO:0000964,GO:0000965,GO:0000966,GO:0001510,GO:0001540,GO:0003006,GO:0003674,GO:0003676,GO:0003723,GO:0003824,GO:0003857,GO:0004303,GO:0005102,GO:0005488,GO:0005496,GO:0005515,GO:0005575,GO:0005622,GO:0005623,GO:0005737,GO:0005739,GO:0005759,GO:0005783,GO:0005886,GO:0006082,GO:0006139,GO:0006396,GO:0006399,GO:0006400,GO:0006520,GO:0006629,GO:…	1.1.1.178,1.1.1.35	ko:K08683	ko00280,ko01100,ko01110,ko01130,ko05010,map00280,map01100,map01110,map01130,map05010	-	R04203	RC00525	ko00000,ko00001,ko01000,ko03029,ko04147	-	-	-	adh_short
BMN00296	7091.BGIBMGA000717-TA	0.0	987.0	KOG2579@1|root,KOG2579@2759|Eukaryota,38H7K@33154|Opisthokonta,3BHN9@33208|Metazoa,3DGP2@33213|Bilateria,41TX5@6656|Arthropoda,3SMB3@50557|Insecta,443MS@7088|Lepidoptera	33208|Metazoa	S	Fibrinogen-related domains (FReDs)	-	GO:0001664,GO:0001932,GO:0001934,GO:0003674,GO:0005102,GO:0005488,GO:0005515,GO:0005575,GO:0005576,GO:0005615,GO:0007154,GO:0007165,GO:0007166,GO:0007167,GO:0007169,GO:0007171,GO:0007186,GO:0008047,GO:0008061,GO:0008144,GO:0008150,GO:0009893,GO:0009966,GO:0009967,GO:0009987,GO:0010469,GO:0010562,GO:0010604,GO:0010646,GO:0010647,GO:0010941,GO:0016020,GO:0016043,GO:0019207,GO:0019209,GO:0019220,GO:…	-	ko:K05467,ko:K14325,ko:K22288	ko03013,ko03015,ko04010,ko04014,ko04015,ko04066,ko04151,ko04979,map03013,map03015,map04010,map04014,map04015,map04066,map04151,map04979	M00430	-	-	ko00000,ko00001,ko00002,ko03019,ko04052	-	-	-	Fibrinogen_C
BMN00297	7091.BGIBMGA000509-TA	0.0	1451.0	28JS2@1|root,2QS5Q@2759|Eukaryota,38GRY@33154|Opisthokonta,3BACB@33208|Metazoa,3CSXV@33213|Bilateria,4203S@6656|Arthropoda,3SI5B@50557|Insecta,448FS@7088|Lepidoptera	33208|Metazoa	S	Zinc ion binding	PHC2	GO:0000003,GO:0000070,GO:0000151,GO:0000152,GO:0000278,GO:0000280,GO:0000785,GO:0000792,GO:0000819,GO:0000902,GO:0000904,GO:0002009,GO:0002064,GO:0002065,GO:0002066,GO:0003006,GO:0003674,GO:0003682,GO:0005488,GO:0005515,GO:0005575,GO:0005622,GO:0005623,GO:0005634,GO:0005654,GO:0005694,GO:0005730,GO:0006325,GO:0006342,GO:0006355,GO:0006996,GO:0007049,GO:0007059,GO:0007275,GO:0007276,GO:0007281,GO:…	-	ko:K11456,ko:K11457,ko:K11458	-	-	-	-	ko00000,ko03036	-	-	-	PHC2_SAM_assoc,SAM_1
BMN00298	13037.EHJ69328	0.0	1795.0	28JXZ@1|root,2QSCB@2759|Eukaryota,39PTS@33154|Opisthokonta,3BCJ7@33208|Metazoa,3CZ8G@33213|Bilateria,41ZWQ@6656|Arthropoda,3SNAQ@50557|Insecta,444R6@7088|Lepidoptera	33208|Metazoa	S	axonemal central apparatus assembly	SPAG17	GO:0000226,GO:0001578,GO:0003341,GO:0003351,GO:0005575,GO:0005622,GO:0005623,GO:0005737,GO:0005856,GO:0005929,GO:0005930,GO:0006928,GO:0006996,GO:0007010,GO:0007017,GO:0007018,GO:0008150,GO:0009987,GO:0016043,GO:0022607,GO:0030030,GO:0030031,GO:0032838,GO:0035082,GO:0042995,GO:0043226,GO:0043228,GO:0043229,GO:0043232,GO:0044085,GO:0044422,GO:0044424,GO:0044430,GO:0044441,GO:0044444,GO:0044446,GO:…	-	-	-	-	-	-	-	-	-	-	PapD-like
BMN00299	13037.EHJ69327	4.68e-115	335.0	COG0400@1|root,KOG2112@2759|Eukaryota,38CNH@33154|Opisthokonta,3BKT6@33208|Metazoa,3CWX9@33213|Bilateria,41ZEK@6656|Arthropoda,3SM48@50557|Insecta,4477M@7088|Lepidoptera	33208|Metazoa	I	Phospholipase/Carboxylesterase	LYPLAL1	GO:0002084,GO:0003674,GO:0003824,GO:0004620,GO:0004622,GO:0005575,GO:0005622,GO:0005623,GO:0005737,GO:0005829,GO:0006464,GO:0006807,GO:0008150,GO:0008152,GO:0008474,GO:0009056,GO:0009057,GO:0009987,GO:0016298,GO:0016787,GO:0016788,GO:0016790,GO:0019538,GO:0030163,GO:0032879,GO:0032880,GO:0035601,GO:0036211,GO:0042157,GO:0042159,GO:0042996,GO:0042997,GO:0043170,GO:0043412,GO:0044237,GO:0044238,GO:…	-	ko:K06999	-	-	-	-	ko00000	-	-	-	Abhydrolase_2
BMN00300	13037.EHJ69326	2.79e-134	410.0	2F6HJ@1|root,2T7JQ@2759|Eukaryota,391X0@33154|Opisthokonta,3C7DD@33208|Metazoa,3DNDH@33213|Bilateria,424RZ@6656|Arthropoda,3SU1Y@50557|Insecta,44AGX@7088|Lepidoptera	33208|Metazoa	-	-	-	-	-	-	-	-	-	-	-	-	-	-	-
BMN00301	13037.EHJ69314	0.0	1709.0	COG1404@1|root,KOG4266@2759|Eukaryota,38H4G@33154|Opisthokonta,3BCM4@33208|Metazoa,3CX47@33213|Bilateria,41TCX@6656|Arthropoda,3SJI4@50557|Insecta,444VB@7088|Lepidoptera	33208|Metazoa	O	serine-type endopeptidase activity. It is involved in the biological process described with proteolysis	MBTPS1	GO:0000139,GO:0003674,GO:0003824,GO:0004175,GO:0004222,GO:0004252,GO:0005575,GO:0005622,GO:0005623,GO:0005737,GO:0005783,GO:0005788,GO:0005789,GO:0005794,GO:0005795,GO:0006355,GO:0006357,GO:0006464,GO:0006508,GO:0006606,GO:0006629,GO:0006807,GO:0006810,GO:0006886,GO:0006913,GO:0006950,GO:0006984,GO:0006986,GO:0006991,GO:0006996,GO:0007033,GO:0007040,GO:0007154,GO:0007165,GO:0008104,GO:0008150,GO:…	3.4.21.112	ko:K08653	ko04141,map04141	-	-	-	ko00000,ko00001,ko01000,ko01002,ko03110	-	-	-	Peptidase_S8
BMN00302	7091.BGIBMGA000721-TA	0.0	1481.0	COG0365@1|root,KOG1175@2759|Eukaryota,38BR4@33154|Opisthokonta,3BE2N@33208|Metazoa,3CRVF@33213|Bilateria,41VIQ@6656|Arthropoda,3SI7X@50557|Insecta,4451D@7088|Lepidoptera	33208|Metazoa	I	Acetyl-coenzyme A synthetase N-terminus	ACSS2	GO:0000166,GO:0003674,GO:0003824,GO:0003987,GO:0005488,GO:0005575,GO:0005622,GO:0005623,GO:0005634,GO:0005654,GO:0005737,GO:0005739,GO:0005759,GO:0005829,GO:0006066,GO:0006067,GO:0006069,GO:0006082,GO:0006083,GO:0006084,GO:0006085,GO:0006091,GO:0006139,GO:0006163,GO:0006164,GO:0006629,GO:0006631,GO:0006633,GO:0006637,GO:0006725,GO:0006732,GO:0006753,GO:0006790,GO:0006793,GO:0006796,GO:0006807,GO:…	6.2.1.1	ko:K01895	ko00010,ko00620,ko00640,ko00680,ko00720,ko01100,ko01110,ko01120,ko01130,ko01200,map00010,map00620,map00640,map00680,map00720,map01100,map01110,map01120,map01130,map01200	M00357	R00235,R00236,R00316,R00926,R01354	RC00004,RC00012,RC00043,RC00070,RC02746,RC02816	ko00000,ko00001,ko00002,ko01000,ko01004	-	-	-	ACAS_N,AMP-binding,AMP-binding_C
BMN00303	7091.BGIBMGA000504-TA	1.4e-243	672.0	28ZTR@1|root,2R6NE@2759|Eukaryota,38CT9@33154|Opisthokonta,3BIVC@33208|Metazoa,3D3S3@33213|Bilateria,41TPJ@6656|Arthropoda,3SFUM@50557|Insecta,4419A@7088|Lepidoptera	33208|Metazoa	-	-	-	-	-	-	-	-	-	-	-	-	-	-	-
BMN00304	7091.BGIBMGA000722-TA	1.32e-193	537.0	COG3346@1|root,KOG1563@2759|Eukaryota,39DSM@33154|Opisthokonta,3BGJW@33208|Metazoa,3CU01@33213|Bilateria,41YS8@6656|Arthropoda,3SKZA@50557|Insecta,44490@7088|Lepidoptera	33208|Metazoa	C	Probably involved in the biogenesis of the COX complex	SURF1	GO:0002164,GO:0002165,GO:0002168,GO:0003674,GO:0003824,GO:0004129,GO:0005215,GO:0005575,GO:0005622,GO:0005623,GO:0005737,GO:0005739,GO:0005740,GO:0005743,GO:0005746,GO:0006091,GO:0006119,GO:0006139,GO:0006163,GO:0006164,GO:0006725,GO:0006753,GO:0006754,GO:0006793,GO:0006796,GO:0006807,GO:0006810,GO:0006811,GO:0006812,GO:0006996,GO:0007005,GO:0007275,GO:0007610,GO:0007632,GO:0008150,GO:0008152,GO:…	-	ko:K14998	-	-	-	-	ko00000,ko03029	3.D.4.8	-	-	SURF1,SURF4
BMN00305	13037.EHJ69319	1.34e-257	740.0	2CMIW@1|root,2QQG5@2759|Eukaryota,38EIT@33154|Opisthokonta,3BC0B@33208|Metazoa,3CXIV@33213|Bilateria,41X36@6656|Arthropoda,3SJ35@50557|Insecta,445SN@7088|Lepidoptera	33208|Metazoa	S	ankyrin repeat	ANKRD12	GO:0001501,GO:0001701,GO:0001894,GO:0003674,GO:0003779,GO:0005488,GO:0005515,GO:0005575,GO:0005622,GO:0005623,GO:0005634,GO:0005654,GO:0005737,GO:0005829,GO:0005886,GO:0006996,GO:0007010,GO:0007015,GO:0007275,GO:0008092,GO:0008150,GO:0009653,GO:0009790,GO:0009792,GO:0009887,GO:0009987,GO:0010171,GO:0016020,GO:0016043,GO:0022607,GO:0030029,GO:0030036,GO:0031974,GO:0031981,GO:0032501,GO:0032502,GO:…	-	ko:K21436	-	-	-	-	ko00000,ko03036	-	-	-	Ank,Ank_2,Ank_4
BMN00306	7091.BGIBMGA000723-TA	2.14e-216	601.0	KOG3029@1|root,KOG3029@2759|Eukaryota,38GK8@33154|Opisthokonta,3BDPT@33208|Metazoa,3CWTB@33213|Bilateria,41WCY@6656|Arthropoda,3SH2R@50557|Insecta,4428Y@7088|Lepidoptera	33208|Metazoa	O	electron carrier activity. It is involved in the biological process described with cell redox homeostasis	Su(P)	GO:0003674,GO:0003824,GO:0016853,GO:0016860,GO:0050220	5.3.99.3	ko:K05309	ko00590,ko01100,map00590,map01100	-	R02265	RC00672	ko00000,ko00001,ko01000	-	-	-	GST_N_3,Glutaredoxin
BMN00307	13037.EHJ69321	7.18e-214	596.0	29Q0H@1|root,2QWNF@2759|Eukaryota,38CPB@33154|Opisthokonta,3BGKU@33208|Metazoa,3CYDW@33213|Bilateria,41UGM@6656|Arthropoda,3SJUY@50557|Insecta,443R4@7088|Lepidoptera	33208|Metazoa	O	Domain first found in C1r, C1s, uEGF, and bone morphogenetic protein.	-	-	-	-	-	-	-	-	-	-	-	-	CUB
BMN00308	7091.BGIBMGA000499-TA	4.08e-174	491.0	KOG1721@1|root,KOG1721@2759|Eukaryota,3A3DW@33154|Opisthokonta,3BRQ6@33208|Metazoa,3CTZ8@33213|Bilateria,41XYI@6656|Arthropoda,3SX4Q@50557|Insecta,443DZ@7088|Lepidoptera	33208|Metazoa	S	Metal ion binding	-	GO:0000122,GO:0000976,GO:0000977,GO:0000978,GO:0000981,GO:0000982,GO:0000987,GO:0001012,GO:0001067,GO:0001077,GO:0001228,GO:0001558,GO:0003674,GO:0003676,GO:0003677,GO:0003690,GO:0003700,GO:0005488,GO:0005575,GO:0005622,GO:0005623,GO:0005634,GO:0006139,GO:0006351,GO:0006355,GO:0006357,GO:0006366,GO:0006725,GO:0006807,GO:0007026,GO:0007275,GO:0007399,GO:0008150,GO:0008152,GO:0009058,GO:0009059,GO:…	-	ko:K09206,ko:K09228	-	-	-	-	ko00000,ko03000	-	-	-	zf-C2H2
BMN00309	7091.BGIBMGA000724-TA	0.0	2401.0	COG1132@1|root,KOG0055@2759|Eukaryota,38E88@33154|Opisthokonta,3B958@33208|Metazoa,3CVKH@33213|Bilateria,41WNN@6656|Arthropoda,3SIMD@50557|Insecta,442Y0@7088|Lepidoptera	33208|Metazoa	Q	ABC transporter transmembrane region	pgp-2	GO:0000003,GO:0001666,GO:0003008,GO:0003014,GO:0003674,GO:0003824,GO:0005215,GO:0005575,GO:0005622,GO:0005623,GO:0005737,GO:0005886,GO:0005887,GO:0006810,GO:0006855,GO:0006928,GO:0006950,GO:0006996,GO:0007276,GO:0008150,GO:0008354,GO:0008559,GO:0009628,GO:0009636,GO:0009987,GO:0010876,GO:0015238,GO:0015399,GO:0015405,GO:0015562,GO:0015893,GO:0016020,GO:0016021,GO:0016043,GO:0016462,GO:0016477,GO:…	3.6.3.44	ko:K05658	ko02010,ko04976,ko05206,ko05226,map02010,map04976,map05206,map05226	-	-	-	ko00000,ko00001,ko01000,ko02000,ko04090,ko04147	3.A.1.201	-	-	ABC_membrane,ABC_tran
BMN00310	7091.BGIBMGA000725-TA	0.0	2160.0	COG1132@1|root,KOG0055@2759|Eukaryota,38E88@33154|Opisthokonta,3B958@33208|Metazoa,3CVKH@33213|Bilateria,41WNN@6656|Arthropoda,3SIMD@50557|Insecta,442Y0@7088|Lepidoptera	33208|Metazoa	Q	ABC transporter transmembrane region	pgp-2	GO:0000003,GO:0001666,GO:0003008,GO:0003014,GO:0003674,GO:0003824,GO:0005215,GO:0005575,GO:0005622,GO:0005623,GO:0005737,GO:0005886,GO:0005887,GO:0006810,GO:0006855,GO:0006928,GO:0006950,GO:0006996,GO:0007276,GO:0008150,GO:0008354,GO:0008559,GO:0009628,GO:0009636,GO:0009987,GO:0010876,GO:0015238,GO:0015399,GO:0015405,GO:0015562,GO:0015893,GO:0016020,GO:0016021,GO:0016043,GO:0016462,GO:0016477,GO:…	3.6.3.44	ko:K05658	ko02010,ko04976,ko05206,ko05226,map02010,map04976,map05206,map05226	-	-	-	ko00000,ko00001,ko01000,ko02000,ko04090,ko04147	3.A.1.201	-	-	ABC_membrane,ABC_tran
BMN00311	13037.EHJ69324	2.56e-269	758.0	KOG3561@1|root,KOG3561@2759|Eukaryota,38GPM@33154|Opisthokonta,3BBCR@33208|Metazoa,3CX8T@33213|Bilateria,41W4T@6656|Arthropoda,3SHZX@50557|Insecta,44758@7088|Lepidoptera	33208|Metazoa	K	activity. It is involved in the biological process described with regulation of transcription, DNA-templated	CLOCK	GO:0000003,GO:0000075,GO:0000077,GO:0000122,GO:0000228,GO:0000785,GO:0000790,GO:0000976,GO:0000977,GO:0000978,GO:0000980,GO:0000981,GO:0000982,GO:0000987,GO:0000988,GO:0000989,GO:0001012,GO:0001067,GO:0001076,GO:0001077,GO:0001158,GO:0001190,GO:0001228,GO:0002027,GO:0002791,GO:0003053,GO:0003674,GO:0003676,GO:0003677,GO:0003682,GO:0003690,GO:0003700,GO:0003824,GO:0004402,GO:0005488,GO:0005515,GO:…	2.3.1.48	ko:K02223,ko:K09026	ko04710,ko04711,ko04728,ko05168,map04710,map04711,map04728,map05168	-	-	-	ko00000,ko00001,ko01000,ko03000,ko03036	-	-	-	HLH,PAS,PAS_11
BMN00312	7091.BGIBMGA000727-TA	5e-269	751.0	COG2802@1|root,KOG4159@2759|Eukaryota,38F1Y@33154|Opisthokonta,3BEYD@33208|Metazoa,3CT7S@33213|Bilateria,41VMV@6656|Arthropoda,3SIJS@50557|Insecta,443HJ@7088|Lepidoptera	33208|Metazoa	O	ATP-dependent protease La (LON) substrate-binding domain	LONRF3	GO:0000209,GO:0003674,GO:0003824,GO:0004842,GO:0005488,GO:0005515,GO:0005575,GO:0005622,GO:0005623,GO:0005737,GO:0005829,GO:0006464,GO:0006807,GO:0008150,GO:0008152,GO:0008270,GO:0009893,GO:0009894,GO:0009896,GO:0009987,GO:0010604,GO:0016567,GO:0016740,GO:0019222,GO:0019538,GO:0019787,GO:0019899,GO:0030162,GO:0031323,GO:0031325,GO:0031329,GO:0031331,GO:0031624,GO:0032268,GO:0032270,GO:0032434,GO:…	-	-	-	-	-	-	-	-	-	-	LON_substr_bdg,zf-C3HC4_2,zf-C3HC4_3,zf-C3HC4_4,zf-RING_UBOX
BMN00313	13037.EHJ69313	1.24e-206	576.0	COG5273@1|root,KOG1313@2759|Eukaryota,38GB1@33154|Opisthokonta,3BG3X@33208|Metazoa,3CZ5X@33213|Bilateria,41WTZ@6656|Arthropoda,3SKB1@50557|Insecta,443AV@7088|Lepidoptera	33208|Metazoa	S	DHHC palmitoyltransferase	ZDHHC16	GO:0001654,GO:0003674,GO:0003824,GO:0005575,GO:0005622,GO:0005623,GO:0005737,GO:0005794,GO:0006464,GO:0006497,GO:0006807,GO:0006950,GO:0006974,GO:0007154,GO:0007165,GO:0007166,GO:0007167,GO:0007169,GO:0007275,GO:0007399,GO:0007417,GO:0007420,GO:0007423,GO:0007507,GO:0008150,GO:0008152,GO:0008543,GO:0009058,GO:0009059,GO:0009719,GO:0009987,GO:0010033,GO:0012505,GO:0016409,GO:0016417,GO:0016740,GO:…	2.3.1.225	ko:K18932	-	-	-	-	ko00000,ko01000	-	-	-	DHHC
BMN00314	7091.BGIBMGA000497-TA	1.17e-108	318.0	KOG4029@1|root,KOG4029@2759|Eukaryota,3A2C6@33154|Opisthokonta,3BQAF@33208|Metazoa,3D7I1@33213|Bilateria,41ZC4@6656|Arthropoda,3SMGE@50557|Insecta,446QP@7088|Lepidoptera	33208|Metazoa	K	protein dimerization activity	hlh-13	GO:0002119,GO:0002164,GO:0003674,GO:0005488,GO:0005515,GO:0005575,GO:0005622,GO:0005623,GO:0005634,GO:0006355,GO:0006950,GO:0006979,GO:0007154,GO:0007165,GO:0007166,GO:0007167,GO:0007169,GO:0007275,GO:0007399,GO:0007610,GO:0007622,GO:0007623,GO:0007626,GO:0008134,GO:0008150,GO:0008286,GO:0009719,GO:0009725,GO:0009791,GO:0009889,GO:0009893,GO:0009987,GO:0010033,GO:0010243,GO:0010468,GO:0010556,GO:…	-	-	-	-	-	-	-	-	-	-	HLH
BMN00315	7091.BGIBMGA000496-TA	0.0	1245.0	COG3104@1|root,KOG1237@2759|Eukaryota,38GCY@33154|Opisthokonta,3B9YA@33208|Metazoa,3CWJ1@33213|Bilateria,41WN6@6656|Arthropoda,3SKM4@50557|Insecta,445B7@7088|Lepidoptera	33208|Metazoa	E	transporter activity. It is involved in the biological process described with	SLC15A1	GO:0000003,GO:0001878,GO:0002119,GO:0002164,GO:0003674,GO:0005215,GO:0005216,GO:0005261,GO:0005427,GO:0005575,GO:0005623,GO:0005886,GO:0005887,GO:0005903,GO:0006810,GO:0006811,GO:0006812,GO:0006855,GO:0006857,GO:0006885,GO:0006950,GO:0006979,GO:0007275,GO:0007568,GO:0008150,GO:0008324,GO:0008340,GO:0009266,GO:0009408,GO:0009605,GO:0009607,GO:0009620,GO:0009628,GO:0009791,GO:0009966,GO:0010259,GO:…	-	ko:K14206,ko:K14637	ko04974,map04974	-	-	-	ko00000,ko00001,ko02000	2.A.17.4.1,2.A.17.4.2,2.A.17.4.4,2.A.17.4.5	-	-	PTR2
BMN00316	7091.BGIBMGA000495-TA	8.83e-47	149.0	2BWZS@1|root,2TBXJ@2759|Eukaryota,3979T@33154|Opisthokonta,3CBK8@33208|Metazoa,3DSVR@33213|Bilateria,428YI@6656|Arthropoda,3SYFC@50557|Insecta,447AB@7088|Lepidoptera	33208|Metazoa	-	-	-	-	-	-	-	-	-	-	-	-	-	-	-
BMN00317	34740.HMEL010368-PA	2.82e-84	253.0	KOG4295@1|root,KOG4295@2759|Eukaryota,39NZE@33154|Opisthokonta,3CQHJ@33208|Metazoa,3E70Z@33213|Bilateria,424HY@6656|Arthropoda,3STSI@50557|Insecta,449SU@7088|Lepidoptera	33208|Metazoa	O	BPTI/Kunitz family of serine protease inhibitors.	-	-	-	-	-	-	-	-	-	-	-	-	Kunitz_BPTI
BMN00318	34740.HMEL010367-PA	7.48e-92	290.0	2D8Y4@1|root,2TC1S@2759|Eukaryota,397EX@33154|Opisthokonta,3CBQY@33208|Metazoa,3DT0E@33213|Bilateria,4293E@6656|Arthropoda,3SYKC@50557|Insecta,447JR@7088|Lepidoptera	33208|Metazoa	S	7tm Odorant receptor	-	-	-	ko:K08471	-	-	-	-	ko00000,ko04030	-	-	-	7tm_6
BMN00319	13037.EHJ74060	4.01e-296	820.0	KOG4578@1|root,KOG4578@2759|Eukaryota,39SIX@33154|Opisthokonta,3BCPZ@33208|Metazoa,3D0I3@33213|Bilateria,41TPE@6656|Arthropoda,3SFRF@50557|Insecta,447VT@7088|Lepidoptera	33208|Metazoa	S	Calcium ion binding. It is involved in the biological process described with signal transduction	SMOC1	GO:0001654,GO:0002009,GO:0002165,GO:0003674,GO:0005488,GO:0005515,GO:0005575,GO:0005576,GO:0005604,GO:0006355,GO:0006357,GO:0007275,GO:0007423,GO:0007444,GO:0007472,GO:0007476,GO:0007552,GO:0007560,GO:0007568,GO:0008150,GO:0008340,GO:0009653,GO:0009791,GO:0009886,GO:0009887,GO:0009888,GO:0009889,GO:0009966,GO:0009967,GO:0009987,GO:0010259,GO:0010468,GO:0010556,GO:0010646,GO:0010647,GO:0010810,GO:…	-	ko:K17580	-	-	-	-	ko00000,ko01009	-	-	-	Kazal_2,SPARC_Ca_bdg,Thyroglob_assoc,Thyroglobulin_1
BMN00320	7091.BGIBMGA000494-TA	0.0	1968.0	COG5244@1|root,KOG4568@2759|Eukaryota,394SM@33154|Opisthokonta,3C9RE@33208|Metazoa,3DQVZ@33213|Bilateria,42722@6656|Arthropoda,3SWUJ@50557|Insecta,441YB@7088|Lepidoptera	33208|Metazoa	Z	microtubule binding	-	-	-	-	-	-	-	-	-	-	-	-	-
BMN00321	7091.BGIBMGA000731-TA	0.0	1470.0	KOG1864@1|root,KOG1864@2759|Eukaryota,38C9M@33154|Opisthokonta,3BB8R@33208|Metazoa,3CW18@33213|Bilateria,41TJY@6656|Arthropoda,3SHYN@50557|Insecta,444EU@7088|Lepidoptera	33208|Metazoa	O	Ubiquitin carboxyl-terminal hydrolase	USP38	GO:0003674,GO:0003824,GO:0004843,GO:0005488,GO:0005515,GO:0006464,GO:0006508,GO:0006807,GO:0008150,GO:0008152,GO:0008233,GO:0008234,GO:0009892,GO:0009894,GO:0009895,GO:0009987,GO:0010605,GO:0010941,GO:0016579,GO:0016787,GO:0019222,GO:0019538,GO:0019783,GO:0030162,GO:0031323,GO:0031324,GO:0031329,GO:0031330,GO:0032268,GO:0032269,GO:0036211,GO:0036459,GO:0042176,GO:0042177,GO:0042981,GO:0043066,GO:…	3.4.19.12	ko:K11854	-	-	-	-	ko00000,ko01000,ko01002,ko04121	-	-	-	UCH
BMN00322	7091.BGIBMGA000493-TA	4.15e-130	370.0	2E0A7@1|root,2S7R9@2759|Eukaryota,3A8HU@33154|Opisthokonta,3BTYK@33208|Metazoa,3DAIU@33213|Bilateria,420WT@6656|Arthropoda,3SP9K@50557|Insecta,446Y6@7088|Lepidoptera	33208|Metazoa	-	-	-	-	-	-	-	-	-	-	-	-	-	-	-
BMN00323	7091.BGIBMGA000732-TA	8.88e-159	446.0	COG0723@1|root,KOG1671@2759|Eukaryota,38FY0@33154|Opisthokonta,3BE7D@33208|Metazoa,3CTBE@33213|Bilateria,41X4R@6656|Arthropoda,3SHFQ@50557|Insecta,441X3@7088|Lepidoptera	33208|Metazoa	C	Component of the ubiquinol-cytochrome c reductase complex (complex III or cytochrome b-c1 complex), which is a respiratory chain that generates an electrochemical potential coupled to ATP synthesis	RFeSP	GO:0001932,GO:0001933,GO:0001934,GO:0003674,GO:0003824,GO:0005575,GO:0005622,GO:0005623,GO:0005737,GO:0005739,GO:0005740,GO:0005743,GO:0005746,GO:0005750,GO:0006091,GO:0006119,GO:0006122,GO:0006139,GO:0006163,GO:0006725,GO:0006753,GO:0006793,GO:0006796,GO:0006807,GO:0008121,GO:0008150,GO:0008152,GO:0009055,GO:0009117,GO:0009123,GO:0009126,GO:0009141,GO:0009144,GO:0009150,GO:0009161,GO:0009167,GO:…	1.10.2.2	ko:K00411	ko00190,ko01100,ko02020,ko04260,ko04714,ko04932,ko05010,ko05012,ko05016,map00190,map01100,map02020,map04260,map04714,map04932,map05010,map05012,map05016	M00151,M00152	-	-	ko00000,ko00001,ko00002,ko01000	-	-	-	Rieske,UCR_TM,Ubiq-Cytc-red_N
BMN00324	7091.BGIBMGA000733-TA	0.0	1156.0	KOG3736@1|root,KOG3736@2759|Eukaryota,38FDW@33154|Opisthokonta,3BICI@33208|Metazoa,3CTEU@33213|Bilateria,41XES@6656|Arthropoda,3SG00@50557|Insecta,443WP@7088|Lepidoptera	33208|Metazoa	O	Glycosyl transferase family 2	-	GO:0003674,GO:0003824,GO:0004653,GO:0005575,GO:0005622,GO:0005623,GO:0005737,GO:0005794,GO:0005795,GO:0005975,GO:0007275,GO:0007424,GO:0008150,GO:0008152,GO:0008194,GO:0008376,GO:0009058,GO:0009311,GO:0009312,GO:0012505,GO:0016051,GO:0016740,GO:0016757,GO:0016758,GO:0031984,GO:0032501,GO:0032502,GO:0043226,GO:0043227,GO:0043229,GO:0043231,GO:0044238,GO:0044422,GO:0044424,GO:0044431,GO:0044444,GO:…	2.4.1.41	ko:K00710	ko00512,ko01100,map00512,map01100	M00056	R05907	-	ko00000,ko00001,ko00002,ko01000,ko01003	-	GT27	-	Glycos_transf_2,Ricin_B_lectin
BMN00325	6334.EFV48939	1.21e-121	397.0	COG2801@1|root,KOG0017@2759|Eukaryota,38DPC@33154|Opisthokonta,3BGB6@33208|Metazoa,3D5G4@33213|Bilateria,40FC4@6231|Nematoda	33208|Metazoa	L	Reverse transcriptase (RNA-dependent DNA polymerase)	-	-	-	-	-	-	-	-	-	-	-	-	RVT_2,Retrotran_gag_2,gag_pre-integrs,rve
BMN00326	13037.EHJ74066	0.0	895.0	KOG1094@1|root,KOG1094@2759|Eukaryota,38E80@33154|Opisthokonta,3BB69@33208|Metazoa,3CYAH@33213|Bilateria,429AV@6656|Arthropoda,3T138@50557|Insecta,445C3@7088|Lepidoptera	33208|Metazoa	T	protein tyrosine kinase collagen receptor activity	DDR2	GO:0000003,GO:0000902,GO:0000904,GO:0001558,GO:0001763,GO:0001932,GO:0001934,GO:0001952,GO:0002009,GO:0002011,GO:0003416,GO:0003674,GO:0003824,GO:0004672,GO:0004713,GO:0004714,GO:0004888,GO:0005488,GO:0005515,GO:0005518,GO:0005575,GO:0005622,GO:0005623,GO:0005737,GO:0005856,GO:0005886,GO:0005887,GO:0005903,GO:0006355,GO:0006464,GO:0006468,GO:0006793,GO:0006796,GO:0006807,GO:0006928,GO:0006935,GO:…	2.7.10.1	ko:K05124,ko:K05125	-	-	-	-	ko00000,ko01000,ko01001,ko01020,ko04050,ko04090	-	-	-	F5_F8_type_C,Pkinase_Tyr
BMN00327	7091.BGIBMGA004708-TA	5.92e-59	205.0	COG0596@1|root,KOG2624@2759|Eukaryota,38E9D@33154|Opisthokonta,3BA6C@33208|Metazoa,3CTTI@33213|Bilateria,41UAZ@6656|Arthropoda,3SJG0@50557|Insecta,4458G@7088|Lepidoptera	33208|Metazoa	I	alpha/beta hydrolase fold	-	-	3.1.1.13	ko:K01052	ko00100,ko04142,ko04979,map00100,map04142,map04979	-	R01462	RC00055,RC00523	ko00000,ko00001,ko01000	-	-	-	Abhydro_lipase,Abhydrolase_1,Hydrolase_4
BMN00328	7091.BGIBMGA000735-TA	2.39e-177	501.0	2F8QU@1|root,2T9VF@2759|Eukaryota,394MR@33154|Opisthokonta,3C9P4@33208|Metazoa,3DQTN@33213|Bilateria,4270F@6656|Arthropoda,3STI9@50557|Insecta,4490K@7088|Lepidoptera	33208|Metazoa	-	-	-	-	-	-	-	-	-	-	-	-	-	-	-
BMN00329	7091.BGIBMGA000489-TA	1.84e-252	710.0	COG1269@1|root,KOG2189@2759|Eukaryota,38DQJ@33154|Opisthokonta,3BCUC@33208|Metazoa,3CVFN@33213|Bilateria,41VCF@6656|Arthropoda,3SGRS@50557|Insecta,443XM@7088|Lepidoptera	33208|Metazoa	C	Essential component of the vacuolar proton pump (V- ATPase), a multimeric enzyme that catalyzes the translocation of protons across the membranes. Required for assembly and activity of the V-ATPase	unc-32	GO:0001666,GO:0002119,GO:0002164,GO:0005575,GO:0005622,GO:0005623,GO:0005737,GO:0005773,GO:0005774,GO:0005886,GO:0006139,GO:0006163,GO:0006164,GO:0006725,GO:0006753,GO:0006754,GO:0006793,GO:0006796,GO:0006807,GO:0006810,GO:0006811,GO:0006812,GO:0006950,GO:0006952,GO:0007154,GO:0007267,GO:0007268,GO:0007271,GO:0007275,GO:0008150,GO:0008152,GO:0009058,GO:0009117,GO:0009123,GO:0009124,GO:0009126,GO:…	-	ko:K02154	ko00190,ko01100,ko04142,ko04145,ko04721,ko04966,ko05110,ko05120,ko05152,ko05165,ko05323,map00190,map01100,map04142,map04145,map04721,map04966,map05110,map05120,map05152,map05165,map05323	M00160	-	-	ko00000,ko00001,ko00002,ko04147	3.A.2.2	-	-	V_ATPase_I
BMN00330	13037.EHJ74070	3.36e-127	369.0	2D834@1|root,2S5AE@2759|Eukaryota,3A7YH@33154|Opisthokonta,3BT7K@33208|Metazoa,3DAFS@33213|Bilateria,420PF@6656|Arthropoda,3SP2U@50557|Insecta,446F0@7088|Lepidoptera	33208|Metazoa	-	-	-	-	-	-	-	-	-	-	-	-	-	-	-
BMN00331	7091.BGIBMGA000738-TA	5.13e-110	324.0	2E2QD@1|root,2S9XB@2759|Eukaryota,3A8NE@33154|Opisthokonta,3BUQD@33208|Metazoa,3DANE@33213|Bilateria,4216V@6656|Arthropoda,3SPCU@50557|Insecta,446B5@7088|Lepidoptera	33208|Metazoa	-	-	fln	GO:0003008,GO:0003009,GO:0003010,GO:0003012,GO:0003674,GO:0005198,GO:0005575,GO:0005622,GO:0005623,GO:0005737,GO:0005856,GO:0005859,GO:0005863,GO:0006936,GO:0006941,GO:0006996,GO:0007010,GO:0007525,GO:0007527,GO:0008150,GO:0008307,GO:0009653,GO:0009987,GO:0010927,GO:0014703,GO:0014866,GO:0015629,GO:0016043,GO:0016459,GO:0016460,GO:0022607,GO:0030016,GO:0030017,GO:0030029,GO:0030036,GO:0030154,GO:…	-	-	-	-	-	-	-	-	-	-	-
BMN00332	7091.BGIBMGA000739-TA	5.41e-106	308.0	2FBFW@1|root,2TCPF@2759|Eukaryota,39886@33154|Opisthokonta,3CCGS@33208|Metazoa,3DTT3@33213|Bilateria,42CDN@6656|Arthropoda,3SU5D@50557|Insecta,44ANI@7088|Lepidoptera	33208|Metazoa	-	-	-	-	-	-	-	-	-	-	-	-	-	-	-
BMN00333	7091.BGIBMGA000488-TA	2.6e-171	479.0	2E7FJ@1|root,2TB3H@2759|Eukaryota,3966P@33154|Opisthokonta,3CAJS@33208|Metazoa,3DRSE@33213|Bilateria,427YD@6656|Arthropoda,3T151@50557|Insecta,449JI@7088|Lepidoptera	33208|Metazoa	-	-	-	-	-	-	-	-	-	-	-	-	-	-	-
BMN00334	7091.BGIBMGA000486-TA	0.0	1327.0	KOG3753@1|root,KOG3753@2759|Eukaryota,38BUR@33154|Opisthokonta,3BCTB@33208|Metazoa,3CT0F@33213|Bilateria,41VE2@6656|Arthropoda,3SIFV@50557|Insecta,442YS@7088|Lepidoptera	33208|Metazoa	T	an increase in PER dosage leads to shortened circadian rhythms and a decrease leads to lengthened circadian rhythms. Essential for the circadian rhythmicity of locomotor activity, eclosion behavior, and for the rhythmic component of the male courtship song that originates in the thoracic nervous system. The biological cycle depends on the rhythmic formation and nuclear localization of the TIM-PER…	per	GO:0000003,GO:0000122,GO:0001085,GO:0001306,GO:0001659,GO:0001932,GO:0003008,GO:0003674,GO:0003712,GO:0003714,GO:0005488,GO:0005515,GO:0005575,GO:0005622,GO:0005623,GO:0005634,GO:0005737,GO:0006355,GO:0006357,GO:0006950,GO:0006979,GO:0007275,GO:0007562,GO:0007568,GO:0007571,GO:0007610,GO:0007611,GO:0007613,GO:0007616,GO:0007617,GO:0007618,GO:0007619,GO:0007620,GO:0007622,GO:0007623,GO:0007626,GO:…	-	ko:K02633	ko04710,ko04711,ko04713,ko05168,ko05202,ko05221,map04710,map04711,map04713,map05168,map05202,map05221	-	-	-	ko00000,ko00001,ko03400	-	-	-	PAS,PAS_11,Period_C
BMN00335	7091.BGIBMGA000484-TA	0.0	1455.0	COG5240@1|root,KOG1078@2759|Eukaryota,38D5J@33154|Opisthokonta,3B9CE@33208|Metazoa,3D22A@33213|Bilateria,41UB9@6656|Arthropoda,3SHQ5@50557|Insecta,44808@7088|Lepidoptera	33208|Metazoa	U	The coatomer is a cytosolic protein complex that binds to dilysine motifs and reversibly associates with Golgi non- clathrin-coated vesicles, which further mediate biosynthetic protein transport from the ER, via the Golgi up to the trans Golgi network. Coatomer complex is required for budding from Golgi membranes, and is essential for the retrograde Golgi-to-ER transport of dilysine-tagged protei…	COPG1	GO:0000003,GO:0000139,GO:0000278,GO:0000280,GO:0000281,GO:0000910,GO:0001763,GO:0002009,GO:0002164,GO:0002165,GO:0002168,GO:0002790,GO:0005575,GO:0005622,GO:0005623,GO:0005737,GO:0005783,GO:0005789,GO:0005793,GO:0005794,GO:0005798,GO:0005801,GO:0005829,GO:0006810,GO:0006888,GO:0006890,GO:0006891,GO:0006928,GO:0006996,GO:0007017,GO:0007018,GO:0007049,GO:0007112,GO:0007140,GO:0007275,GO:0007276,GO:…	-	ko:K17267	-	-	-	-	ko00000,ko04131,ko04147	-	-	-	Adaptin_N,COP-gamma_platf,Coatomer_g_Cpla
BMN00336	7091.BGIBMGA000482-TA	1.26e-112	329.0	2D8PJ@1|root,2TB10@2759|Eukaryota,3963B@33154|Opisthokonta,3CAGZ@33208|Metazoa,3DRP7@33213|Bilateria,42BFR@6656|Arthropoda,3STQ7@50557|Insecta,449H2@7088|Lepidoptera	33208|Metazoa	-	-	-	-	-	-	-	-	-	-	-	-	-	-	-
BMN00337	7091.BGIBMGA000742-TA	0.0	895.0	KOG2242@1|root,KOG2242@2759|Eukaryota,38GI4@33154|Opisthokonta,3BFZS@33208|Metazoa,3CZAX@33213|Bilateria,41TKX@6656|Arthropoda,3SI4Y@50557|Insecta,4444Z@7088|Lepidoptera	33208|Metazoa	A	SPRY domain	RSPRY1	-	-	-	-	-	-	-	-	-	-	-	SPRY,zf-C3HC4_3
BMN00338	7091.BGIBMGA000743-TA	2.79e-235	655.0	COG2268@1|root,KOG2668@2759|Eukaryota,38BR8@33154|Opisthokonta,3BCIK@33208|Metazoa,3CYFN@33213|Bilateria,41WF7@6656|Arthropoda,3SHM8@50557|Insecta,4453R@7088|Lepidoptera	33208|Metazoa	UZ	prohibitin homologues	FLOT1	GO:0000902,GO:0000904,GO:0001765,GO:0001817,GO:0001819,GO:0001931,GO:0001932,GO:0001934,GO:0002020,GO:0002090,GO:0002682,GO:0002684,GO:0003674,GO:0005102,GO:0005198,GO:0005488,GO:0005515,GO:0005575,GO:0005622,GO:0005623,GO:0005737,GO:0005768,GO:0005769,GO:0005813,GO:0005815,GO:0005856,GO:0005886,GO:0005901,GO:0005911,GO:0005912,GO:0005913,GO:0006403,GO:0006810,GO:0006897,GO:0006928,GO:0006935,GO:…	-	ko:K07192	ko04910,map04910	-	-	-	ko00000,ko00001,ko03036,ko04131,ko04147	-	-	-	Band_7,Flot
BMN00339	7091.BGIBMGA000481-TA	0.0	1131.0	KOG1731@1|root,KOG1731@2759|Eukaryota,38EPD@33154|Opisthokonta,3BAIN@33208|Metazoa,3CR62@33213|Bilateria,41WN7@6656|Arthropoda,3SH9F@50557|Insecta,441UM@7088|Lepidoptera	33208|Metazoa	D	Erv1 / Alr family	QSOX2	GO:0000003,GO:0000139,GO:0001775,GO:0002252,GO:0002263,GO:0002274,GO:0002275,GO:0002283,GO:0002366,GO:0002376,GO:0002443,GO:0002444,GO:0002446,GO:0002576,GO:0003674,GO:0003756,GO:0003824,GO:0005575,GO:0005576,GO:0005615,GO:0005622,GO:0005623,GO:0005634,GO:0005654,GO:0005737,GO:0005783,GO:0005788,GO:0005794,GO:0006457,GO:0006464,GO:0006807,GO:0006810,GO:0006887,GO:0006955,GO:0008150,GO:0008152,GO:…	1.8.3.2	ko:K10758	-	-	-	-	ko00000,ko01000	-	-	-	Evr1_Alr,Thioredoxin
BMN00340	7091.BGIBMGA000745-TA	3.52e-156	471.0	KOG2422@1|root,KOG2422@2759|Eukaryota,391E4@33154|Opisthokonta,3C8V5@33208|Metazoa,3DUIG@33213|Bilateria,425ZX@6656|Arthropoda,3T1AX@50557|Insecta,44A90@7088|Lepidoptera	33208|Metazoa	S	Transcriptional repressor TCF25	-	-	-	-	-	-	-	-	-	-	-	-	Tcf25
BMN00341	13037.EHJ74019	0.0	1122.0	COG3104@1|root,KOG2422@1|root,KOG1237@2759|Eukaryota,KOG2422@2759|Eukaryota,38GCY@33154|Opisthokonta,3B9YA@33208|Metazoa,3D5VR@33213|Bilateria,41X6W@6656|Arthropoda,3SKC2@50557|Insecta,445UT@7088|Lepidoptera	33208|Metazoa	E	POT family	SLC15A1	GO:0000003,GO:0001878,GO:0002119,GO:0002164,GO:0003674,GO:0005215,GO:0005216,GO:0005261,GO:0005427,GO:0005575,GO:0005623,GO:0005886,GO:0005887,GO:0005903,GO:0006810,GO:0006811,GO:0006812,GO:0006855,GO:0006857,GO:0006885,GO:0006950,GO:0006979,GO:0007275,GO:0007568,GO:0008150,GO:0008324,GO:0008340,GO:0009266,GO:0009408,GO:0009605,GO:0009607,GO:0009620,GO:0009628,GO:0009791,GO:0009966,GO:0010259,GO:…	-	ko:K14206,ko:K14637	ko04974,map04974	-	-	-	ko00000,ko00001,ko02000	2.A.17.4.1,2.A.17.4.2,2.A.17.4.4,2.A.17.4.5	-	-	PTR2
BMN00342	13037.EHJ74018	2.77e-90	283.0	COG5640@1|root,KOG3627@2759|Eukaryota,38F79@33154|Opisthokonta,3BBP0@33208|Metazoa,3CUWA@33213|Bilateria,41Z6R@6656|Arthropoda,3SMHF@50557|Insecta	33208|Metazoa	O	serine-type endopeptidase activity. It is involved in the biological process described with proteolysis	-	GO:0003674,GO:0003824,GO:0004175,GO:0004252,GO:0006508,GO:0006807,GO:0008150,GO:0008152,GO:0008233,GO:0008236,GO:0016787,GO:0017171,GO:0019538,GO:0043170,GO:0044238,GO:0070011,GO:0071704,GO:0140096,GO:1901564	3.4.21.4	ko:K01312	ko04080,ko04972,ko04974,ko05164,map04080,map04972,map04974,map05164	-	-	-	ko00000,ko00001,ko01000,ko01002,ko04147	-	-	-	Trypsin
BMN00343	34740.HMEL012087-PA	0.0	887.0	KOG2579@1|root,KOG2579@2759|Eukaryota,39TEY@33154|Opisthokonta,3BID8@33208|Metazoa,3D26M@33213|Bilateria,41U8C@6656|Arthropoda,3SHBT@50557|Insecta,4447V@7088|Lepidoptera	33208|Metazoa	S	Fibrinogen-related domains (FReDs)	sca	GO:0001654,GO:0001736,GO:0001738,GO:0001745,GO:0001751,GO:0001752,GO:0001754,GO:0002009,GO:0002165,GO:0005575,GO:0005576,GO:0007154,GO:0007163,GO:0007164,GO:0007267,GO:0007275,GO:0007389,GO:0007399,GO:0007423,GO:0007444,GO:0007460,GO:0007472,GO:0007476,GO:0007552,GO:0007560,GO:0008150,GO:0008407,GO:0008587,GO:0009653,GO:0009791,GO:0009886,GO:0009887,GO:0009888,GO:0009987,GO:0010033,GO:0016318,GO:…	-	-	-	-	-	-	-	-	-	-	Fibrinogen_C
BMN00344	34740.HMEL012085-PA	0.0	1773.0	COG2319@1|root,KOG1538@2759|Eukaryota,38DVQ@33154|Opisthokonta,3BHFB@33208|Metazoa,3CYJ4@33213|Bilateria,41WIE@6656|Arthropoda,3SGQA@50557|Insecta,4435E@7088|Lepidoptera	33208|Metazoa	S	Intraflagellar transport protein 122	IFT122	GO:0001654,GO:0001838,GO:0001841,GO:0001843,GO:0002009,GO:0003002,GO:0005575,GO:0005622,GO:0005623,GO:0005634,GO:0005654,GO:0005737,GO:0005815,GO:0005829,GO:0005856,GO:0005929,GO:0006810,GO:0006928,GO:0006996,GO:0007017,GO:0007018,GO:0007154,GO:0007165,GO:0007166,GO:0007224,GO:0007227,GO:0007275,GO:0007389,GO:0007399,GO:0007417,GO:0007423,GO:0007507,GO:0008104,GO:0008150,GO:0008285,GO:0008589,GO:…	-	ko:K19656	-	-	-	-	ko00000,ko03036	-	-	-	WD40
BMN00345	7091.BGIBMGA013333-TA	0.0	1269.0	2CW3D@1|root,2RTI4@2759|Eukaryota,38VNU@33154|Opisthokonta,3C5SH@33208|Metazoa,3DM0M@33213|Bilateria,427H0@6656|Arthropoda,3STWM@50557|Insecta,44A6E@7088|Lepidoptera	33208|Metazoa	-	-	-	-	-	-	-	-	-	-	-	-	-	-	-
BMN00346	7029.ACYPI006870-PA	8.65e-106	322.0	KOG4585@1|root,KOG4585@2759|Eukaryota,3A6AU@33154|Opisthokonta,3BYXD@33208|Metazoa,3DEY3@33213|Bilateria,4222N@6656|Arthropoda,3SQQG@50557|Insecta	33154|Opisthokonta	L	DDE superfamily endonuclease	-	-	-	-	-	-	-	-	-	-	-	-	DDE_Tnp_4
BMN00347	7091.BGIBMGA013331-TA	1.9e-167	479.0	2CXRQ@1|root,2RZ9T@2759|Eukaryota,3A4J4@33154|Opisthokonta,3C5YQ@33208|Metazoa,3DMXG@33213|Bilateria,42CAQ@6656|Arthropoda,3T15B@50557|Insecta,449NB@7088|Lepidoptera	33208|Metazoa	-	-	-	-	-	-	-	-	-	-	-	-	-	-	-
BMN00348	7091.BGIBMGA006821-TA	2.31e-33	135.0	COG0507@1|root,KOG0987@2759|Eukaryota,3ATNV@33154|Opisthokonta,3CNH9@33208|Metazoa,3DJ6T@33213|Bilateria,42AFE@6656|Arthropoda,3SRKI@50557|Insecta,449WX@7088|Lepidoptera	33208|Metazoa	L	G-quadruplex DNA unwinding	-	-	-	-	-	-	-	-	-	-	-	-	-
BMN00349	7091.BGIBMGA013316-TA	1.05e-88	262.0	2CJH3@1|root,2TCQ5@2759|Eukaryota,39892@33154|Opisthokonta,3CCHI@33208|Metazoa,3DTTU@33213|Bilateria,42B3C@6656|Arthropoda,3SU76@50557|Insecta,44AR4@7088|Lepidoptera	33208|Metazoa	-	-	-	-	-	-	-	-	-	-	-	-	-	-	-
BMN00350	7091.BGIBMGA013330-TA	6.68e-205	571.0	COG5025@1|root,KOG2294@2759|Eukaryota,38HP8@33154|Opisthokonta,3BED6@33208|Metazoa,3CXY7@33213|Bilateria,41YHN@6656|Arthropoda,3SKXM@50557|Insecta,444J9@7088|Lepidoptera	33208|Metazoa	K	FORKHEAD	croc	GO:0000981,GO:0003002,GO:0003674,GO:0003676,GO:0003677,GO:0003700,GO:0005488,GO:0005575,GO:0005622,GO:0005623,GO:0005634,GO:0006355,GO:0006357,GO:0007275,GO:0007350,GO:0007379,GO:0007380,GO:0007389,GO:0008150,GO:0009653,GO:0009790,GO:0009880,GO:0009889,GO:0009987,GO:0010468,GO:0010556,GO:0019219,GO:0019222,GO:0030154,GO:0031323,GO:0031326,GO:0032501,GO:0032502,GO:0035282,GO:0035287,GO:0043226,GO:…	-	ko:K09396	-	-	-	-	ko00000,ko03000	-	-	-	Forkhead
BMN00351	7091.BGIBMGA005411-TA	8.96e-28	108.0	COG2801@1|root,KOG0017@2759|Eukaryota,3A59N@33154|Opisthokonta,3BS2Y@33208|Metazoa,3D8HX@33213|Bilateria,422AA@6656|Arthropoda,3SQCN@50557|Insecta	33208|Metazoa	L	gag-polypeptide of LTR copia-type	-	-	-	-	-	-	-	-	-	-	-	-	DUF4219,Retrotran_gag_2
BMN00352	13037.EHJ66068	3.19e-25	100.0	2FBGV@1|root,2TCQE@2759|Eukaryota,3989D@33154|Opisthokonta,3CCHT@33208|Metazoa,3DTU3@33213|Bilateria,42CFF@6656|Arthropoda,3SU7Z@50557|Insecta,44AS0@7088|Lepidoptera	33208|Metazoa	-	-	-	-	-	-	-	-	-	-	-	-	-	-	-
BMN00353	7091.BGIBMGA013317-TA	0.0	1580.0	KOG3716@1|root,KOG3716@2759|Eukaryota,3AN4Z@33154|Opisthokonta,3BCUH@33208|Metazoa,3CTF1@33213|Bilateria,41W9N@6656|Arthropoda,3SHTI@50557|Insecta,442PM@7088|Lepidoptera	33208|Metazoa	I	Choline/Carnitine o-acyltransferase	CPT1A	GO:0001101,GO:0001676,GO:0002791,GO:0003674,GO:0003824,GO:0004095,GO:0005488,GO:0005515,GO:0005575,GO:0005622,GO:0005623,GO:0005737,GO:0005739,GO:0005740,GO:0005741,GO:0005975,GO:0005996,GO:0006006,GO:0006082,GO:0006575,GO:0006577,GO:0006629,GO:0006631,GO:0006635,GO:0006638,GO:0006639,GO:0006641,GO:0006807,GO:0006810,GO:0006811,GO:0006820,GO:0006839,GO:0006853,GO:0006869,GO:0006950,GO:0006979,GO:…	2.3.1.21	ko:K08765,ko:K14848,ko:K19523	ko00071,ko01212,ko03320,ko04152,ko04714,ko04920,ko04922,ko04931,map00071,map01212,map03320,map04152,map04714,map04920,map04922,map04931	-	R01923	RC00004,RC00037,RC02816	ko00000,ko00001,ko01000,ko03009,ko03029	-	-	-	CPT_N,Carn_acyltransf
BMN00354	7091.BGIBMGA013318-TA	2.05e-221	611.0	COG1073@1|root,KOG4391@2759|Eukaryota,38DWX@33154|Opisthokonta,3BB4H@33208|Metazoa,3CWGB@33213|Bilateria,41VJQ@6656|Arthropoda,3SH0J@50557|Insecta,44625@7088|Lepidoptera	33208|Metazoa	S	Alpha/beta hydrolase family	ABHD13	GO:0002084,GO:0003674,GO:0003824,GO:0005575,GO:0005622,GO:0005623,GO:0005737,GO:0006464,GO:0006807,GO:0008150,GO:0008152,GO:0008474,GO:0009056,GO:0009057,GO:0009987,GO:0016787,GO:0016788,GO:0016790,GO:0019538,GO:0030163,GO:0030425,GO:0032838,GO:0032839,GO:0035601,GO:0036211,GO:0036477,GO:0042157,GO:0042159,GO:0042995,GO:0043005,GO:0043170,GO:0043412,GO:0044237,GO:0044238,GO:0044260,GO:0044267,GO:…	-	ko:K06889	-	-	-	-	ko00000	-	-	-	Abhydrolase_1,FSH1,Hydrolase_4
BMN00355	7091.BGIBMGA013328-TA	0.0	1644.0	COG1525@1|root,KOG2039@2759|Eukaryota,38HTP@33154|Opisthokonta,3BB9N@33208|Metazoa,3CV4Y@33213|Bilateria,41V3D@6656|Arthropoda,3SI77@50557|Insecta,443Q7@7088|Lepidoptera	33208|Metazoa	K	Staphylococcal nuclease homologues	SND1	GO:0000003,GO:0003674,GO:0003712,GO:0003713,GO:0003824,GO:0004518,GO:0005488,GO:0005515,GO:0005575,GO:0005622,GO:0005623,GO:0005634,GO:0005737,GO:0005829,GO:0006139,GO:0006401,GO:0006725,GO:0006807,GO:0007276,GO:0007283,GO:0008150,GO:0008152,GO:0009056,GO:0009057,GO:0009889,GO:0009891,GO:0009892,GO:0009893,GO:0009987,GO:0010468,GO:0010528,GO:0010529,GO:0010556,GO:0010557,GO:0010604,GO:0010605,GO:…	-	ko:K13221,ko:K15979	ko05169,ko05203,map05169,map05203	-	-	-	ko00000,ko00001,ko03041	-	-	-	SNase,TUDOR
BMN00356	13037.EHJ66646	9.24e-245	672.0	2C1S5@1|root,2RTZ8@2759|Eukaryota,38HKU@33154|Opisthokonta,3BJVE@33208|Metazoa,3D411@33213|Bilateria,41XQC@6656|Arthropoda,3SG0K@50557|Insecta,447SE@7088|Lepidoptera	33208|Metazoa	-	-	-	GO:0000003,GO:0000212,GO:0000226,GO:0000280,GO:0005575,GO:0005622,GO:0005623,GO:0005737,GO:0006996,GO:0007010,GO:0007017,GO:0007049,GO:0007051,GO:0007053,GO:0007054,GO:0007127,GO:0007140,GO:0007141,GO:0007276,GO:0008150,GO:0009987,GO:0016043,GO:0019953,GO:0022402,GO:0022412,GO:0022414,GO:0022607,GO:0032501,GO:0032504,GO:0044085,GO:0044424,GO:0044464,GO:0044703,GO:0048232,GO:0048285,GO:0048609,GO:…	-	-	-	-	-	-	-	-	-	-	-
BMN00357	34740.HMEL016649-PA	1.42e-174	492.0	2CMXY@1|root,2S3ZC@2759|Eukaryota,3A7ME@33154|Opisthokonta,3BTII@33208|Metazoa,3D9XX@33213|Bilateria,420CT@6656|Arthropoda,3SNP4@50557|Insecta,444AA@7088|Lepidoptera	33208|Metazoa	-	-	-	GO:0005575,GO:0005623,GO:0005886,GO:0016020,GO:0044464,GO:0071944	-	-	-	-	-	-	-	-	-	-	-
BMN00358	34740.HMEL016650-PA	1.42e-51	166.0	2F6DA@1|root,2T7FC@2759|Eukaryota,391R1@33154|Opisthokonta,3C78K@33208|Metazoa,3DN8K@33213|Bilateria,424NU@6656|Arthropoda,3STXT@50557|Insecta,44A99@7088|Lepidoptera	33208|Metazoa	-	-	-	-	-	-	-	-	-	-	-	-	-	-	-
BMN00359	13037.EHJ66643	1.69e-243	672.0	COG5210@1|root,KOG4567@2759|Eukaryota,38HET@33154|Opisthokonta,3BETD@33208|Metazoa,3CWFN@33213|Bilateria,41VZR@6656|Arthropoda,3SFYE@50557|Insecta,446HZ@7088|Lepidoptera	33208|Metazoa	S	Domain in Tre-2, BUB2p, and Cdc16p. Probable Rab-GAPs.	TBC1D13	GO:0003674,GO:0005096,GO:0005488,GO:0005515,GO:0005575,GO:0005622,GO:0005623,GO:0005737,GO:0005829,GO:0006412,GO:0006414,GO:0006417,GO:0006451,GO:0006518,GO:0006807,GO:0006810,GO:0006886,GO:0008047,GO:0008104,GO:0008150,GO:0008152,GO:0009058,GO:0009059,GO:0009889,GO:0009987,GO:0010467,GO:0010468,GO:0010556,GO:0010608,GO:0012505,GO:0015031,GO:0015833,GO:0016020,GO:0017016,GO:0017137,GO:0019222,GO:…	-	-	-	-	-	-	-	-	-	-	RabGAP-TBC
BMN00360	7091.BGIBMGA013323-TA	1.48e-195	544.0	COG2340@1|root,KOG3017@2759|Eukaryota,395U8@33154|Opisthokonta,3CA8C@33208|Metazoa,3DRD9@33213|Bilateria,42CE0@6656|Arthropoda,3SXAV@50557|Insecta,4444W@7088|Lepidoptera	33208|Metazoa	S	SCP / Tpx-1 / Ag5 / PR-1 / Sc7 family of extracellular domains.	-	-	-	ko:K19919	-	-	-	-	ko00000,ko04131	-	-	-	CAP
BMN00361	13037.EHJ66641	2.18e-219	619.0	2CY6M@1|root,2S2E2@2759|Eukaryota,3A6Z3@33154|Opisthokonta,3BTDK@33208|Metazoa,3DA42@33213|Bilateria,420HR@6656|Arthropoda,3SP4P@50557|Insecta,442CT@7088|Lepidoptera	33208|Metazoa	-	-	-	-	-	-	-	-	-	-	-	-	-	-	-
BMN00362	7091.BGIBMGA012299-TA	0.0	1239.0	COG5422@1|root,KOG3521@2759|Eukaryota,38C98@33154|Opisthokonta,3BH1W@33208|Metazoa,3CZN7@33213|Bilateria,41XDV@6656|Arthropoda,3SK0P@50557|Insecta,442YH@7088|Lepidoptera	33208|Metazoa	T	RhoGEF domain	PLEKHG5	GO:0000902,GO:0001667,GO:0002009,GO:0002165,GO:0003674,GO:0005085,GO:0005088,GO:0005089,GO:0005488,GO:0005515,GO:0005575,GO:0005622,GO:0005623,GO:0005737,GO:0005829,GO:0005886,GO:0005911,GO:0006355,GO:0006357,GO:0006928,GO:0006935,GO:0007154,GO:0007165,GO:0007186,GO:0007264,GO:0007265,GO:0007266,GO:0007275,GO:0007399,GO:0007444,GO:0007478,GO:0007480,GO:0007552,GO:0007560,GO:0008150,GO:0009605,GO:…	-	ko:K19464	ko05200,map05200	-	-	-	ko00000,ko00001	-	-	-	RhoGEF
BMN00363	7091.BGIBMGA012298-TA	4.89e-309	845.0	COG0362@1|root,KOG2653@2759|Eukaryota,38BP7@33154|Opisthokonta,3BBQ7@33208|Metazoa,3CW4B@33213|Bilateria,41XSN@6656|Arthropoda,3SI9H@50557|Insecta,442V4@7088|Lepidoptera	33208|Metazoa	G	Belongs to the 6-phosphogluconate dehydrogenase family	PGD	GO:0000166,GO:0003674,GO:0003824,GO:0004616,GO:0005488,GO:0005575,GO:0005622,GO:0005623,GO:0005737,GO:0005829,GO:0005975,GO:0005996,GO:0006081,GO:0006082,GO:0006098,GO:0006139,GO:0006725,GO:0006732,GO:0006733,GO:0006739,GO:0006753,GO:0006793,GO:0006796,GO:0006807,GO:0006950,GO:0006952,GO:0008150,GO:0008152,GO:0009051,GO:0009058,GO:0009117,GO:0009605,GO:0009607,GO:0009617,GO:0009892,GO:0009987,GO:…	1.1.1.343,1.1.1.44	ko:K00033,ko:K11511	ko00030,ko00480,ko01100,ko01110,ko01120,ko01130,ko01200,ko03460,map00030,map00480,map01100,map01110,map01120,map01130,map01200,map03460	M00004,M00006	R01528,R10221	RC00001,RC00539	ko00000,ko00001,ko00002,ko01000,ko03036,ko03400	-	-	-	6PGD,NAD_binding_2
BMN00364	7091.BGIBMGA012300-TA	1.46e-239	671.0	KOG2494@1|root,KOG2494@2759|Eukaryota,38K6K@33154|Opisthokonta,3BAH9@33208|Metazoa,3CYNM@33213|Bilateria,41ZEQ@6656|Arthropoda,3SY8K@50557|Insecta,446WX@7088|Lepidoptera	33208|Metazoa	K	zinc finger	-	-	-	-	-	-	-	-	-	-	-	-	zf-CCCH
BMN00365	7091.BGIBMGA012297-TA	0.0	2568.0	KOG1933@1|root,KOG1933@2759|Eukaryota,38GNM@33154|Opisthokonta,3BBGR@33208|Metazoa,3CVKR@33213|Bilateria,41VFK@6656|Arthropoda,3SFP4@50557|Insecta,4456X@7088|Lepidoptera	33208|Metazoa	I	Sterol-sensing domain of SREBP cleavage-activation	SCAP	GO:0000139,GO:0001666,GO:0003674,GO:0005488,GO:0005496,GO:0005515,GO:0005575,GO:0005622,GO:0005623,GO:0005737,GO:0005783,GO:0005789,GO:0005794,GO:0005798,GO:0006066,GO:0006355,GO:0006357,GO:0006508,GO:0006606,GO:0006629,GO:0006807,GO:0006810,GO:0006886,GO:0006888,GO:0006900,GO:0006913,GO:0006950,GO:0006984,GO:0006991,GO:0006996,GO:0007154,GO:0007165,GO:0007568,GO:0008022,GO:0008104,GO:0008150,GO:…	-	-	-	-	-	-	-	-	-	-	Sterol-sensing,WD40
BMN00366	7091.BGIBMGA012301-TA	1.12e-126	367.0	2F5K2@1|root,2T6KZ@2759|Eukaryota,390P7@33154|Opisthokonta,3C6HN@33208|Metazoa,3DMG6@33213|Bilateria,42CQ1@6656|Arthropoda,3SU4T@50557|Insecta,44AMJ@7088|Lepidoptera	33208|Metazoa	-	-	-	-	-	-	-	-	-	-	-	-	-	-	-
BMN00367	34740.HMEL016634-PA	8.44e-205	572.0	2CRY8@1|root,2R9KE@2759|Eukaryota,394JM@33154|Opisthokonta,3C9MV@33208|Metazoa,3DQS6@33213|Bilateria,426YS@6656|Arthropoda,3SWPG@50557|Insecta,441EF@7088|Lepidoptera	33208|Metazoa	-	-	-	-	-	-	-	-	-	-	-	-	-	-	RNF220
BMN00368	7091.BGIBMGA012296-TA	8.86e-234	658.0	2BXUV@1|root,2SCH6@2759|Eukaryota,3ACRY@33154|Opisthokonta,3BVYE@33208|Metazoa,3DCZD@33213|Bilateria,421JJ@6656|Arthropoda,3SPZ8@50557|Insecta,44705@7088|Lepidoptera	33208|Metazoa	-	-	-	-	-	-	-	-	-	-	-	-	-	-	-
BMN00369	7091.BGIBMGA012295-TA	1.8e-135	383.0	COG1100@1|root,KOG0393@2759|Eukaryota,38BJN@33154|Opisthokonta,3BESP@33208|Metazoa,3CZP3@33213|Bilateria,41VWW@6656|Arthropoda,3SIAY@50557|Insecta,443XK@7088|Lepidoptera	33208|Metazoa	U	Rho (Ras homology) subfamily of Ras-like small GTPases	CDC42	GO:0000003,GO:0000139,GO:0000165,GO:0000166,GO:0000322,GO:0000902,GO:0000904,GO:0001525,GO:0001558,GO:0001568,GO:0001700,GO:0001709,GO:0001738,GO:0001763,GO:0001882,GO:0001883,GO:0001932,GO:0001934,GO:0001942,GO:0001944,GO:0002009,GO:0002040,GO:0002064,GO:0002065,GO:0002066,GO:0002165,GO:0002252,GO:0002253,GO:0002376,GO:0002429,GO:0002431,GO:0002433,GO:0002520,GO:0002521,GO:0002573,GO:0002682,GO:…	-	ko:K04393	ko04010,ko04011,ko04014,ko04015,ko04062,ko04144,ko04360,ko04370,ko04510,ko04520,ko04530,ko04660,ko04666,ko04670,ko04722,ko04810,ko04912,ko04932,ko04933,ko05100,ko05120,ko05130,ko05131,ko05132,ko05165,ko05200,ko05203,ko05205,ko05211,ko05212,map04010,map04011,map04014,map04015,map04062,map04144,map04360,map04370,map04510,map04520,map04530,map04660,map04666,map04670,map04722,map04810,map04912,map049…	-	-	-	ko00000,ko00001,ko03036,ko04031,ko04131,ko04147	-	-	-	Ras
BMN00370	7091.BGIBMGA012304-TA	7.23e-169	470.0	COG0450@1|root,KOG0854@2759|Eukaryota,38CN4@33154|Opisthokonta,3BBQ4@33208|Metazoa,3CW2U@33213|Bilateria,41X9B@6656|Arthropoda,3SJ4B@50557|Insecta,444W2@7088|Lepidoptera	33208|Metazoa	O	Redoxin	TPX5	GO:0003674,GO:0003824,GO:0004601,GO:0005575,GO:0005622,GO:0005623,GO:0005737,GO:0005829,GO:0008150,GO:0008152,GO:0009056,GO:0009636,GO:0009987,GO:0016209,GO:0016491,GO:0016684,GO:0016999,GO:0017001,GO:0017144,GO:0042221,GO:0042737,GO:0042743,GO:0042744,GO:0044237,GO:0044248,GO:0044424,GO:0044444,GO:0044464,GO:0050896,GO:0051186,GO:0051187,GO:0051716,GO:0055114,GO:0070887,GO:0072593,GO:0097237,GO:…	1.11.1.15,1.11.1.7	ko:K11188	ko00940,ko01100,ko01110,map00940,map01100,map01110	-	R00602,R02596,R03919,R04007,R07443	RC00034	ko00000,ko00001,ko01000	-	-	-	1-cysPrx_C,AhpC-TSA
BMN00371	7091.BGIBMGA012306-TA	0.0	1280.0	KOG2579@1|root,KOG2579@2759|Eukaryota,39PX8@33154|Opisthokonta,3BKKW@33208|Metazoa,3DBS6@33213|Bilateria,41Y0B@6656|Arthropoda,3SHZH@50557|Insecta,445WR@7088|Lepidoptera	33208|Metazoa	S	Fibrinogen-related domains (FReDs)	ANGPT4	GO:0001666,GO:0001932,GO:0001934,GO:0002376,GO:0003674,GO:0005102,GO:0005488,GO:0005515,GO:0005575,GO:0005576,GO:0005615,GO:0006928,GO:0006950,GO:0007154,GO:0007165,GO:0007166,GO:0007167,GO:0007169,GO:0007171,GO:0008047,GO:0008150,GO:0009628,GO:0009893,GO:0009966,GO:0009967,GO:0009987,GO:0010469,GO:0010562,GO:0010594,GO:0010595,GO:0010596,GO:0010604,GO:0010632,GO:0010633,GO:0010634,GO:0010646,GO:…	-	ko:K05466,ko:K05467,ko:K09624	ko04010,ko04014,ko04015,ko04066,ko04151,ko05167,map04010,map04014,map04015,map04066,map04151,map05167	-	-	-	ko00000,ko00001,ko01000,ko01002,ko04052	-	-	-	Fibrinogen_C
BMN00372	7091.BGIBMGA012294-TA	3.58e-70	211.0	2D0N9@1|root,2SESX@2759|Eukaryota,3AC83@33154|Opisthokonta,3BVFX@33208|Metazoa,3DPE2@33213|Bilateria,42BRF@6656|Arthropoda,3SQ09@50557|Insecta,44AIW@7088|Lepidoptera	33208|Metazoa	T	Brain peptide responsible for activation of prothoracic glands to produce ecdysone in insects	-	GO:0005575,GO:0005576	-	ko:K04526,ko:K05459,ko:K13769	ko01521,ko01522,ko04010,ko04014,ko04015,ko04022,ko04066,ko04068,ko04072,ko04114,ko04115,ko04140,ko04150,ko04151,ko04152,ko04211,ko04213,ko04510,ko04550,ko04730,ko04750,ko04810,ko04910,ko04911,ko04913,ko04914,ko04917,ko04923,ko04930,ko04931,ko04932,ko04940,ko04950,ko04960,ko05200,ko05202,ko05205,ko05214,ko05215,ko05218,ko05224,ko05225,ko05410,ko05414,map01521,map01522,map04010,map04014,map04015,ma…	-	-	-	ko00000,ko00001,ko00536,ko04052	-	-	-	Insulin
BMN00373	7091.BGIBMGA012292-TA	5.51e-215	598.0	KOG2778@1|root,KOG2778@2759|Eukaryota,38G16@33154|Opisthokonta,3BDYI@33208|Metazoa,3CZ0M@33213|Bilateria,41UD0@6656|Arthropoda,3SJED@50557|Insecta,443ER@7088|Lepidoptera	33208|Metazoa	O	Ubiquitin carboxyl-terminal hydrolase, family 1	UCHL5	GO:0000228,GO:0000502,GO:0000785,GO:0000790,GO:0003674,GO:0003824,GO:0004843,GO:0004857,GO:0004866,GO:0005488,GO:0005575,GO:0005622,GO:0005623,GO:0005634,GO:0005654,GO:0005694,GO:0005737,GO:0005739,GO:0005829,GO:0005838,GO:0006464,GO:0006508,GO:0006511,GO:0006807,GO:0007275,GO:0007399,GO:0007417,GO:0007420,GO:0008150,GO:0008152,GO:0008233,GO:0008234,GO:0009056,GO:0009057,GO:0009653,GO:0009887,GO:…	3.4.19.12	ko:K05610,ko:K08588	-	-	-	-	ko00000,ko01000,ko01002,ko04121	-	-	-	Peptidase_C12
BMN00374	7091.BGIBMGA000825-TA	4.32e-294	805.0	COG5202@1|root,KOG2705@2759|Eukaryota,39RB5@33154|Opisthokonta,3B9ZH@33208|Metazoa,3CUNA@33213|Bilateria,41WQP@6656|Arthropoda,3SKV1@50557|Insecta,444EN@7088|Lepidoptera	33208|Metazoa	S	MBOAT, membrane-bound O-acyltransferase family	LPCAT3	GO:0000003,GO:0002119,GO:0002164,GO:0003006,GO:0003674,GO:0003824,GO:0003841,GO:0005575,GO:0005622,GO:0005623,GO:0005737,GO:0005783,GO:0005789,GO:0006575,GO:0006629,GO:0006644,GO:0006646,GO:0006650,GO:0006656,GO:0006658,GO:0006659,GO:0006793,GO:0006796,GO:0006807,GO:0006928,GO:0007009,GO:0007275,GO:0007276,GO:0007281,GO:0007283,GO:0007286,GO:0007291,GO:0007349,GO:0008150,GO:0008152,GO:0008354,GO:…	2.3.1.23	ko:K13515	ko00564,ko04216,map00564,map04216	-	R01318,R04480,R09035	RC00004,RC00037	ko00000,ko00001,ko01000,ko01004	-	-	-	MBOAT
BMN00375	7070.TC014105-PA	9.5e-66	209.0	KOG4029@1|root,KOG4029@2759|Eukaryota,38HHV@33154|Opisthokonta,3BH3S@33208|Metazoa,3CVKT@33213|Bilateria,41ZUI@6656|Arthropoda,3SN4M@50557|Insecta	33208|Metazoa	K	protein dimerization activity	PTF1A	GO:0000976,GO:0000977,GO:0000978,GO:0000980,GO:0000981,GO:0000982,GO:0000987,GO:0001012,GO:0001067,GO:0001077,GO:0001158,GO:0001228,GO:0001654,GO:0003407,GO:0003674,GO:0003676,GO:0003677,GO:0003682,GO:0003690,GO:0003700,GO:0005488,GO:0005575,GO:0005622,GO:0005623,GO:0005634,GO:0005654,GO:0005667,GO:0005737,GO:0005829,GO:0006139,GO:0006351,GO:0006355,GO:0006357,GO:0006366,GO:0006725,GO:0006807,GO:…	-	ko:K09073	-	-	-	-	ko00000,ko03000	-	-	-	HLH
BMN00376	7091.BGIBMGA002243-TA	3.32e-142	402.0	COG0237@1|root,KOG3220@2759|Eukaryota,38DFB@33154|Opisthokonta,3BCMM@33208|Metazoa,3CYKU@33213|Bilateria,41XVB@6656|Arthropoda,3SKPY@50557|Insecta,441M7@7088|Lepidoptera	33208|Metazoa	H	Dephospho-CoA kinase	dcakd	GO:0003674,GO:0003824,GO:0004140,GO:0006139,GO:0006163,GO:0006164,GO:0006725,GO:0006732,GO:0006753,GO:0006793,GO:0006796,GO:0006807,GO:0008150,GO:0008152,GO:0009058,GO:0009108,GO:0009117,GO:0009150,GO:0009152,GO:0009165,GO:0009259,GO:0009260,GO:0009987,GO:0015936,GO:0015937,GO:0016301,GO:0016310,GO:0016740,GO:0016772,GO:0016773,GO:0018130,GO:0019438,GO:0019637,GO:0019693,GO:0033865,GO:0033866,GO:…	2.7.1.24,3.4.22.68	ko:K00859,ko:K08597	ko00770,ko01100,map00770,map01100	M00120	R00130	RC00002,RC00078	ko00000,ko00001,ko00002,ko01000,ko01002,ko04121	-	-	-	CoaE
BMN00377	7091.BGIBMGA012307-TA	0.0	1273.0	KOG2173@1|root,KOG2173@2759|Eukaryota,38E8G@33154|Opisthokonta,3BDH2@33208|Metazoa,3CSAF@33213|Bilateria,41YGP@6656|Arthropoda,3SIEU@50557|Insecta,445NQ@7088|Lepidoptera	33208|Metazoa	U	Involved in autophagy and cytoplasm to vacuole transport (Cvt) vesicle formation. Plays a key role in the organization of the preautophagosomal structure phagophore assembly site (PAS), the nucleating site for formation of the sequestering vesicle	ATG9A	GO:0000045,GO:0000139,GO:0000272,GO:0000407,GO:0000421,GO:0000422,GO:0001817,GO:0001818,GO:0001894,GO:0001932,GO:0001934,GO:0002165,GO:0002376,GO:0003008,GO:0005575,GO:0005622,GO:0005623,GO:0005737,GO:0005768,GO:0005770,GO:0005773,GO:0005774,GO:0005776,GO:0005783,GO:0005789,GO:0005794,GO:0005802,GO:0005975,GO:0005976,GO:0005977,GO:0005980,GO:0006073,GO:0006091,GO:0006112,GO:0006914,GO:0006950,GO:…	-	ko:K17907	ko04136,ko04137,ko04138,ko04140,map04136,map04137,map04138,map04140	-	-	-	ko00000,ko00001,ko02000,ko03029,ko04131	9.A.15.1	-	-	APG9
BMN00378	7091.BGIBMGA012308-TA	0.0	1012.0	2A27K@1|root,2RY2B@2759|Eukaryota,3A0KY@33154|Opisthokonta,3BPU3@33208|Metazoa,3D6ZP@33213|Bilateria,41Z1X@6656|Arthropoda,3SMCQ@50557|Insecta,442V3@7088|Lepidoptera	33208|Metazoa	-	-	-	-	-	-	-	-	-	-	-	-	-	-	-
BMN00379	7091.BGIBMGA012309-TA	4.51e-229	636.0	COG0111@1|root,KOG0068@2759|Eukaryota,38GJA@33154|Opisthokonta,3BEWZ@33208|Metazoa,3CTJ7@33213|Bilateria,41VU6@6656|Arthropoda,3SGK1@50557|Insecta,4450P@7088|Lepidoptera	33208|Metazoa	E	D-isomer specific 2-hydroxyacid dehydrogenase, catalytic domain	PHGDH	GO:0001505,GO:0003674,GO:0003824,GO:0004617,GO:0005575,GO:0005622,GO:0005623,GO:0005737,GO:0005829,GO:0006082,GO:0006091,GO:0006520,GO:0006541,GO:0006544,GO:0006563,GO:0006564,GO:0006566,GO:0006790,GO:0006805,GO:0006807,GO:0007049,GO:0007275,GO:0007399,GO:0007417,GO:0007420,GO:0008150,GO:0008152,GO:0008652,GO:0009055,GO:0009058,GO:0009064,GO:0009066,GO:0009069,GO:0009070,GO:0009410,GO:0009448,GO:…	1.1.1.399,1.1.1.95	ko:K00058	ko00260,ko00680,ko01100,ko01120,ko01130,ko01200,ko01230,map00260,map00680,map01100,map01120,map01130,map01200,map01230	M00020	R01513	RC00031	ko00000,ko00001,ko00002,ko01000,ko04147	-	-	-	2-Hacid_dh,2-Hacid_dh_C
BMN00380	34740.HMEL008822-PA	8.8e-53	175.0	2E0FW@1|root,2S7WE@2759|Eukaryota,3AB9Z@33154|Opisthokonta,3BVEA@33208|Metazoa,3DBPN@33213|Bilateria,421GH@6656|Arthropoda,3SPWX@50557|Insecta,447PR@7088|Lepidoptera	33208|Metazoa	-	-	-	-	-	-	-	-	-	-	-	-	-	-	-
BMN00381	34740.HMEL008823-PA	1.93e-133	393.0	KOG3720@1|root,KOG3720@2759|Eukaryota,38FTJ@33154|Opisthokonta,3B97H@33208|Metazoa,3CVMH@33213|Bilateria,41XMX@6656|Arthropoda,3SIBZ@50557|Insecta,448AI@7088|Lepidoptera	33208|Metazoa	I	Histidine phosphatase superfamily (branch 2)	-	GO:0003674,GO:0003824,GO:0003993,GO:0005488,GO:0005515,GO:0005575,GO:0005576,GO:0005615,GO:0005622,GO:0005623,GO:0005634,GO:0006793,GO:0006796,GO:0008150,GO:0008152,GO:0009987,GO:0016311,GO:0016787,GO:0016788,GO:0016791,GO:0031982,GO:0042578,GO:0042802,GO:0042803,GO:0043226,GO:0043227,GO:0043229,GO:0043230,GO:0043231,GO:0044237,GO:0044421,GO:0044424,GO:0044464,GO:0046983,GO:0070062,GO:1903561	3.1.3.2,3.1.3.5	ko:K14410,ko:K19283	ko00740,ko01100,ko04142,map00740,map01100,map04142	-	R00548,R11527	RC00017	ko00000,ko00001,ko01000	-	-	-	His_Phos_2
BMN00382	7668.SPU_017821-tr	4.91e-19	86.7	KOG1075@1|root,KOG1075@2759|Eukaryota,3A2AS@33154|Opisthokonta,3BQXW@33208|Metazoa,3D7U3@33213|Bilateria	33208|Metazoa	S	Reverse transcriptase (RNA-dependent DNA polymerase)	-	-	-	-	-	-	-	-	-	-	-	-	RVT_1
BMN00383	7091.BGIBMGA012310-TA	0.0	960.0	2CYRY@1|root,2S618@2759|Eukaryota,3A6XP@33154|Opisthokonta,3CPMT@33208|Metazoa,3E5ST@33213|Bilateria,420WB@6656|Arthropoda,3T08H@50557|Insecta	33208|Metazoa	-	-	-	-	-	-	-	-	-	-	-	-	-	-	-
BMN00384	7091.BGIBMGA012314-TA	1.03e-279	781.0	COG0532@1|root,2SBW2@2759|Eukaryota,396QC@33154|Opisthokonta,3CB2G@33208|Metazoa,3DSB1@33213|Bilateria,42BTA@6656|Arthropoda,3T164@50557|Insecta,449T6@7088|Lepidoptera	33208|Metazoa	J	zinc finger	-	-	-	-	-	-	-	-	-	-	-	-	-
BMN00385	7091.BGIBMGA012315-TA	9.03e-149	437.0	COG0532@1|root,2SBW2@2759|Eukaryota,396QC@33154|Opisthokonta,3CB2G@33208|Metazoa,3DSB1@33213|Bilateria,42BTA@6656|Arthropoda,3T164@50557|Insecta,449T6@7088|Lepidoptera	33208|Metazoa	J	zinc finger	-	-	-	-	-	-	-	-	-	-	-	-	-
BMN00386	7091.BGIBMGA012316-TA	3.2e-313	852.0	COG0532@1|root,2SBW2@2759|Eukaryota,396QC@33154|Opisthokonta,3CB2G@33208|Metazoa,3DSB1@33213|Bilateria,42BTA@6656|Arthropoda,3T164@50557|Insecta,449T6@7088|Lepidoptera	33208|Metazoa	J	zinc finger	-	-	-	-	-	-	-	-	-	-	-	-	-
BMN00387	7091.BGIBMGA012289-TA	9.93e-129	374.0	2CXRQ@1|root,2RZ9T@2759|Eukaryota,3A4J4@33154|Opisthokonta,3BQHA@33208|Metazoa,3D99K@33213|Bilateria,420CE@6656|Arthropoda,3SZ09@50557|Insecta	33208|Metazoa	S	DDE superfamily endonuclease	-	-	-	-	-	-	-	-	-	-	-	-	DDE_3
BMN00388	7091.BGIBMGA012289-TA	4.77e-134	390.0	2CXRQ@1|root,2RZ9T@2759|Eukaryota,3A4J4@33154|Opisthokonta,3BQHA@33208|Metazoa,3D99K@33213|Bilateria,420CE@6656|Arthropoda,3SZ09@50557|Insecta	33208|Metazoa	S	DDE superfamily endonuclease	-	-	-	-	-	-	-	-	-	-	-	-	DDE_3
BMN00389	34740.HMEL008826-PA	3.33e-151	441.0	COG0531@1|root,KOG1286@2759|Eukaryota,38BM3@33154|Opisthokonta,3BA2V@33208|Metazoa,3CYQ5@33213|Bilateria,41V9G@6656|Arthropoda,3SHRI@50557|Insecta,4491U@7088|Lepidoptera	33208|Metazoa	E	C-terminus of AA_permease	SLC7A14	GO:0001654,GO:0003333,GO:0003674,GO:0005215,GO:0005342,GO:0006810,GO:0006811,GO:0006820,GO:0006865,GO:0007275,GO:0007423,GO:0008150,GO:0008509,GO:0008514,GO:0009892,GO:0010563,GO:0010921,GO:0010923,GO:0015075,GO:0015171,GO:0015318,GO:0015711,GO:0015849,GO:0019220,GO:0019222,GO:0022857,GO:0031323,GO:0031324,GO:0032501,GO:0032502,GO:0034220,GO:0035303,GO:0035305,GO:0043086,GO:0044092,GO:0045936,GO:…	-	ko:K13871	-	-	-	-	ko00000,ko01009,ko02000	2.A.3.3	-	-	AA_permease_2,AA_permease_C
BMN00390	13037.EHJ63784	1.46e-219	618.0	COG0531@1|root,KOG1286@2759|Eukaryota,38BM3@33154|Opisthokonta,3BA2V@33208|Metazoa,3CYQ5@33213|Bilateria,41V9G@6656|Arthropoda,3SHRI@50557|Insecta,44864@7088|Lepidoptera	33208|Metazoa	E	Amino acid permease	SLC7A14	GO:0001654,GO:0003333,GO:0003674,GO:0005215,GO:0005342,GO:0006810,GO:0006811,GO:0006820,GO:0006865,GO:0007275,GO:0007423,GO:0008150,GO:0008509,GO:0008514,GO:0009892,GO:0010563,GO:0010921,GO:0010923,GO:0015075,GO:0015171,GO:0015318,GO:0015711,GO:0015849,GO:0019220,GO:0019222,GO:0022857,GO:0031323,GO:0031324,GO:0032501,GO:0032502,GO:0034220,GO:0035303,GO:0035305,GO:0043086,GO:0044092,GO:0045936,GO:…	-	ko:K13871	-	-	-	-	ko00000,ko01009,ko02000	2.A.3.3	-	-	AA_permease_2,AA_permease_C
BMN00391	7091.BGIBMGA012284-TA	4.28e-252	691.0	2F6ER@1|root,2T7GV@2759|Eukaryota,391T2@33154|Opisthokonta,3C7A3@33208|Metazoa,3DNA6@33213|Bilateria,424Q6@6656|Arthropoda,3SSPY@50557|Insecta,44ACN@7088|Lepidoptera	33208|Metazoa	-	-	-	-	-	-	-	-	-	-	-	-	-	-	-
BMN00392	7091.BGIBMGA012283-TA	0.0	1859.0	KOG1721@1|root,KOG1721@2759|Eukaryota,39R1S@33154|Opisthokonta,3BMCK@33208|Metazoa,3D63F@33213|Bilateria,41UD9@6656|Arthropoda,3SJ0I@50557|Insecta,445IB@7088|Lepidoptera	33208|Metazoa	S	Zinc-finger double-stranded RNA-binding	-	-	-	-	-	-	-	-	-	-	-	-	zf-C2H2,zf-C2H2_jaz,zf-met
BMN00393	13037.EHJ63787	2.88e-136	385.0	COG5126@1|root,KOG0044@2759|Eukaryota,38GAM@33154|Opisthokonta,3BD5S@33208|Metazoa,3CS7H@33213|Bilateria,41WAC@6656|Arthropoda,3SIQU@50557|Insecta,442CV@7088|Lepidoptera	33208|Metazoa	T	EF-hand domain	-	GO:0003674,GO:0005488,GO:0005509,GO:0043167,GO:0043169,GO:0046872	-	ko:K19695	ko04740,map04740	-	-	-	ko00000,ko00001	-	-	-	EF-hand_1,EF-hand_6,EF-hand_7,EF-hand_8
BMN00394	13037.EHJ63788	6.51e-122	348.0	COG5126@1|root,KOG0044@2759|Eukaryota,3AJJS@33154|Opisthokonta,3BZPJ@33208|Metazoa,3DG9C@33213|Bilateria,422BH@6656|Arthropoda,3SR17@50557|Insecta,449AX@7088|Lepidoptera	33208|Metazoa	T	EF-hand domain	-	-	-	-	-	-	-	-	-	-	-	-	EF-hand_1
BMN00395	34740.HMEL012077-PA	0.0	1402.0	KOG0199@1|root,KOG0199@2759|Eukaryota,38D3P@33154|Opisthokonta,3BAHD@33208|Metazoa,3CXUB@33213|Bilateria,41UFY@6656|Arthropoda,3SII8@50557|Insecta,445QU@7088|Lepidoptera	33208|Metazoa	T	ATP binding. It is involved in the biological process described with protein phosphorylation	-	GO:0002376,GO:0003674,GO:0003824,GO:0004672,GO:0004713,GO:0004715,GO:0005102,GO:0005488,GO:0005515,GO:0005575,GO:0005622,GO:0005623,GO:0005886,GO:0006464,GO:0006468,GO:0006793,GO:0006796,GO:0006807,GO:0006928,GO:0006950,GO:0006952,GO:0006955,GO:0007154,GO:0007165,GO:0007166,GO:0007167,GO:0007169,GO:0007275,GO:0008150,GO:0008152,GO:0009790,GO:0009792,GO:0009898,GO:0009966,GO:0009968,GO:0009987,GO:…	2.7.10.2,2.7.11.1	ko:K08886	-	-	-	-	ko00000,ko01000,ko01001	-	-	-	PBD,Pkinase_Tyr,SH3_2
BMN00396	7091.BGIBMGA012277-TA	0.0	1491.0	KOG2029@1|root,KOG2029@2759|Eukaryota,38F2U@33154|Opisthokonta,3BDS5@33208|Metazoa,3CSWB@33213|Bilateria,41TCQ@6656|Arthropoda,3SKEH@50557|Insecta,444G0@7088|Lepidoptera	33208|Metazoa	S	hydrolase activity, acting on ester bonds. It is involved in the biological process described with	SERAC1	GO:0005575,GO:0005576,GO:0005622,GO:0005623,GO:0005737,GO:0005739,GO:0005783,GO:0006629,GO:0006644,GO:0006650,GO:0006793,GO:0006796,GO:0006810,GO:0006869,GO:0007275,GO:0007568,GO:0008150,GO:0008152,GO:0008340,GO:0009987,GO:0010259,GO:0010876,GO:0012505,GO:0015850,GO:0015918,GO:0016043,GO:0019637,GO:0030198,GO:0030301,GO:0031012,GO:0032365,GO:0032366,GO:0032367,GO:0032501,GO:0032502,GO:0033036,GO:…	-	-	-	-	-	-	-	-	-	-	PGAP1
BMN00397	7091.BGIBMGA012276-TA	4.2e-169	476.0	COG5025@1|root,KOG2294@2759|Eukaryota,39T4H@33154|Opisthokonta,3BET4@33208|Metazoa,3CUCG@33213|Bilateria,41YQE@6656|Arthropoda,3SKYT@50557|Insecta,446DI@7088|Lepidoptera	33208|Metazoa	K	sequence-specific DNA binding. It is involved in the biological process described with regulation of transcription, DNA-templated	FOXF1	GO:0000003,GO:0000122,GO:0000976,GO:0000977,GO:0000981,GO:0001012,GO:0001067,GO:0001228,GO:0001568,GO:0001570,GO:0001654,GO:0001655,GO:0001701,GO:0001704,GO:0001707,GO:0001708,GO:0001710,GO:0001736,GO:0001738,GO:0001756,GO:0001763,GO:0001837,GO:0001944,GO:0002009,GO:0002053,GO:0002119,GO:0002164,GO:0002682,GO:0002683,GO:0002684,GO:0002694,GO:0002695,GO:0002697,GO:0002698,GO:0002699,GO:0002703,GO:…	-	ko:K09399	-	-	-	-	ko00000,ko03000	-	-	-	Forkhead
BMN00398	7091.BGIBMGA012275-TA	4.99e-236	658.0	KOG1721@1|root,KOG1721@2759|Eukaryota,38BZ9@33154|Opisthokonta,3BA9A@33208|Metazoa,3CT35@33213|Bilateria,42702@6656|Arthropoda,3SWRI@50557|Insecta,441H6@7088|Lepidoptera	33208|Metazoa	S	C2H2-type zinc finger	-	-	-	ko:K09228	-	-	-	-	ko00000,ko03000	-	-	-	zf-AD,zf-C2H2,zf-C2H2_4,zf-C2H2_6,zf-met
BMN00399	13037.EHJ64632	1.65e-118	338.0	KOG0426@1|root,KOG0426@2759|Eukaryota,38E8A@33154|Opisthokonta,3BG84@33208|Metazoa,3CSEB@33213|Bilateria,41VNQ@6656|Arthropoda,3SJ4U@50557|Insecta,448UX@7088|Lepidoptera	33208|Metazoa	O	Ubiquitin-conjugating enzyme E2, catalytic domain homologues	UBE2G2	GO:0000209,GO:0003674,GO:0003824,GO:0004842,GO:0005488,GO:0005515,GO:0005575,GO:0005622,GO:0005623,GO:0005737,GO:0005783,GO:0005829,GO:0006464,GO:0006486,GO:0006487,GO:0006508,GO:0006511,GO:0006807,GO:0006950,GO:0008150,GO:0008152,GO:0009056,GO:0009057,GO:0009058,GO:0009059,GO:0009100,GO:0009101,GO:0009892,GO:0009894,GO:0009895,GO:0009987,GO:0010033,GO:0010243,GO:0010498,GO:0010605,GO:0012505,GO:…	2.3.2.23	ko:K04555	ko04120,ko04141,ko05012,map04120,map04141,map05012	-	-	-	ko00000,ko00001,ko01000,ko04121	-	-	-	UQ_con
BMN00400	34740.HMEL012963-PA	2.53e-101	315.0	2D8Y4@1|root,2TC1S@2759|Eukaryota,397EX@33154|Opisthokonta,3CBQY@33208|Metazoa,3DT0E@33213|Bilateria,4293E@6656|Arthropoda,3SYKC@50557|Insecta,447JR@7088|Lepidoptera	33208|Metazoa	S	7tm Odorant receptor	-	-	-	ko:K08471	-	-	-	-	ko00000,ko04030	-	-	-	7tm_6
BMN00401	34740.HMEL012963-PA	2.18e-43	156.0	2D8Y4@1|root,2TC1S@2759|Eukaryota,397EX@33154|Opisthokonta,3CBQY@33208|Metazoa,3DT0E@33213|Bilateria,4293E@6656|Arthropoda,3SYKC@50557|Insecta,447JR@7088|Lepidoptera	33208|Metazoa	S	7tm Odorant receptor	-	-	-	ko:K08471	-	-	-	-	ko00000,ko04030	-	-	-	7tm_6
BMN00402	7091.BGIBMGA012273-TA	2.77e-258	717.0	KOG3002@1|root,KOG3002@2759|Eukaryota,39N1T@33154|Opisthokonta,3CPM1@33208|Metazoa,3E5S1@33213|Bilateria,42AU1@6656|Arthropoda,3T07H@50557|Insecta,44B2A@7088|Lepidoptera	33208|Metazoa	O	Ring finger	-	-	-	-	-	-	-	-	-	-	-	-	-
BMN00403	13037.EHJ64631	4.32e-137	405.0	KOG3874@1|root,KOG3874@2759|Eukaryota,392RE@33154|Opisthokonta,3BB16@33208|Metazoa,3CVQN@33213|Bilateria,41VM1@6656|Arthropoda,3SJF4@50557|Insecta,448I9@7088|Lepidoptera	33208|Metazoa	S	Belongs to the ATG13 family. Metazoan subfamily	ATG13	GO:0000045,GO:0000407,GO:0000422,GO:0000423,GO:0001894,GO:0001932,GO:0001934,GO:0002165,GO:0003008,GO:0003674,GO:0005488,GO:0005515,GO:0005575,GO:0005622,GO:0005623,GO:0005737,GO:0005739,GO:0005783,GO:0005789,GO:0005829,GO:0006914,GO:0006950,GO:0006996,GO:0007005,GO:0007033,GO:0007275,GO:0007552,GO:0007586,GO:0008150,GO:0008152,GO:0008219,GO:0009056,GO:0009653,GO:0009791,GO:0009886,GO:0009893,GO:…	-	ko:K08331	ko04136,ko04138,ko04140,ko04211,map04136,map04138,map04140,map04211	-	-	-	ko00000,ko00001,ko03029,ko04131	-	-	-	ATG13
BMN00404	103372.F4WDS4	1.69e-65	213.0	2D0J9@1|root,2SEEK@2759|Eukaryota,3ADUX@33154|Opisthokonta,3BVQC@33208|Metazoa,3DC2U@33213|Bilateria,422NV@6656|Arthropoda,3SREQ@50557|Insecta	33208|Metazoa	-	-	-	-	-	-	-	-	-	-	-	-	-	-	-
BMN00405	7070.TC001984-PA	2.58e-17	80.1	2CYNP@1|root,2S5CC@2759|Eukaryota,3A627@33154|Opisthokonta,3BTC7@33208|Metazoa,3D9TK@33213|Bilateria	33208|Metazoa	-	-	-	-	-	-	-	-	-	-	-	-	-	-	Transposase_1
BMN00406	7091.BGIBMGA012272-TA	0.0	1080.0	28NHD@1|root,2QV2V@2759|Eukaryota,38FAQ@33154|Opisthokonta,3BDH9@33208|Metazoa,3CW7A@33213|Bilateria,4206H@6656|Arthropoda,3SNAX@50557|Insecta,44781@7088|Lepidoptera	33208|Metazoa	-	-	CFAP69	-	-	-	-	-	-	-	-	-	-	-	-
BMN00407	7091.BGIBMGA012322-TA	0.0	1209.0	KOG4429@1|root,KOG4429@2759|Eukaryota,39SZU@33154|Opisthokonta,3BEMX@33208|Metazoa,3D0XW@33213|Bilateria,41X92@6656|Arthropoda,3SKCR@50557|Insecta,443FZ@7088|Lepidoptera	33208|Metazoa	T	Fes/CIP4, and EFC/F-BAR homology domain	NOSTRIN	GO:0000003,GO:0002009,GO:0002064,GO:0002065,GO:0002066,GO:0002165,GO:0003006,GO:0003674,GO:0003676,GO:0003677,GO:0005488,GO:0005543,GO:0005575,GO:0005622,GO:0005623,GO:0005634,GO:0005654,GO:0005737,GO:0005768,GO:0005886,GO:0006355,GO:0007009,GO:0007275,GO:0007276,GO:0007281,GO:0007292,GO:0007293,GO:0007399,GO:0007444,GO:0007472,GO:0007476,GO:0007552,GO:0007560,GO:0008150,GO:0008289,GO:0008544,GO:…	-	ko:K20126	-	-	-	-	ko00000,ko04131	-	-	-	FCH,SH3_1,SH3_9
BMN00408	7091.BGIBMGA012270-TA	1.1e-239	659.0	28JN9@1|root,2QS1E@2759|Eukaryota,39UA3@33154|Opisthokonta,3BAY9@33208|Metazoa,3CUG5@33213|Bilateria,41XQH@6656|Arthropoda,3SKQX@50557|Insecta,446BV@7088|Lepidoptera	33208|Metazoa	S	Domain of unknown function (DUF4203)	TMEM198	GO:0005575,GO:0005622,GO:0005623,GO:0005737,GO:0005886,GO:0008150,GO:0009966,GO:0009967,GO:0010646,GO:0010647,GO:0012506,GO:0016020,GO:0023051,GO:0023056,GO:0030111,GO:0030177,GO:0031090,GO:0031410,GO:0031982,GO:0043226,GO:0043227,GO:0043229,GO:0044422,GO:0044424,GO:0044444,GO:0044464,GO:0048518,GO:0048522,GO:0048583,GO:0048584,GO:0050789,GO:0050794,GO:0060828,GO:0065007,GO:0071944,GO:0090263,GO:…	-	-	-	-	-	-	-	-	-	-	DUF4203
BMN00409	7091.BGIBMGA012323-TA	6.93e-252	701.0	KOG0012@1|root,KOG0012@2759|Eukaryota,38HDU@33154|Opisthokonta,3BESB@33208|Metazoa,3CTRJ@33213|Bilateria,41VIX@6656|Arthropoda,3SKGC@50557|Insecta,441PR@7088|Lepidoptera	33208|Metazoa	L	gag-polyprotein putative aspartyl protease	DDI2	GO:0000003,GO:0003006,GO:0003008,GO:0003674,GO:0003824,GO:0004175,GO:0004190,GO:0005488,GO:0005515,GO:0005575,GO:0005622,GO:0005623,GO:0005634,GO:0005654,GO:0005737,GO:0005829,GO:0005903,GO:0006508,GO:0006807,GO:0006810,GO:0007276,GO:0007281,GO:0007292,GO:0007293,GO:0007300,GO:0007301,GO:0007586,GO:0008150,GO:0008152,GO:0008200,GO:0008233,GO:0009653,GO:0009987,GO:0010467,GO:0010827,GO:0010829,GO:…	-	ko:K11885	-	-	-	-	ko00000,ko03051	-	-	-	Asp_protease,ubiquitin
BMN00410	7091.BGIBMGA012269-TA	0.0	1273.0	28HJ9@1|root,2QPX3@2759|Eukaryota,38CSE@33154|Opisthokonta,3B9QV@33208|Metazoa,3CUZN@33213|Bilateria,41W4P@6656|Arthropoda,3SG9A@50557|Insecta,445IC@7088|Lepidoptera	33208|Metazoa	T	RasGEF domain	BCAR3	GO:0000165,GO:0001654,GO:0001932,GO:0001934,GO:0002088,GO:0002089,GO:0003674,GO:0005068,GO:0005070,GO:0005085,GO:0005088,GO:0005102,GO:0005488,GO:0005515,GO:0006464,GO:0006468,GO:0006793,GO:0006796,GO:0006807,GO:0006950,GO:0007154,GO:0007165,GO:0007166,GO:0007167,GO:0007169,GO:0007254,GO:0007275,GO:0007423,GO:0008150,GO:0008152,GO:0009653,GO:0009887,GO:0009893,GO:0009966,GO:0009967,GO:0009987,GO:…	-	-	-	-	-	-	-	-	-	-	RasGEF,SAM_1,SH2
BMN00411	13037.EHJ64623	0.0	1224.0	KOG1959@1|root,KOG1958@2759|Eukaryota,38BYI@33154|Opisthokonta,3BBEG@33208|Metazoa,3CRE0@33213|Bilateria,41TIJ@6656|Arthropoda,3SGZ9@50557|Insecta,448MC@7088|Lepidoptera	33208|Metazoa	G	Glycosyl hydrolases family 38 C-terminal domain	-	GO:0000139,GO:0002252,GO:0002376,GO:0003674,GO:0003824,GO:0004553,GO:0004559,GO:0004571,GO:0005575,GO:0005622,GO:0005623,GO:0005737,GO:0005794,GO:0005975,GO:0005996,GO:0006013,GO:0006464,GO:0006491,GO:0006517,GO:0006726,GO:0006807,GO:0008150,GO:0008152,GO:0009058,GO:0009059,GO:0009100,GO:0009987,GO:0012505,GO:0015923,GO:0015924,GO:0016020,GO:0016063,GO:0016787,GO:0016798,GO:0019318,GO:0019538,GO:…	3.2.1.24	ko:K01191	ko00511,map00511	-	-	-	ko00000,ko00001,ko01000,ko04131	-	GH38	-	Alpha-mann_mid,Glyco_hydro_38,Glyco_hydro_38C
BMN00412	7091.BGIBMGA012268-TA	1.27e-217	602.0	COG0667@1|root,KOG1576@2759|Eukaryota,39S2A@33154|Opisthokonta,3BIKY@33208|Metazoa,3D446@33213|Bilateria,41V2W@6656|Arthropoda,3SHUJ@50557|Insecta,441P4@7088|Lepidoptera	33208|Metazoa	C	Aldo/keto reductase family	-	GO:0003008,GO:0007600,GO:0007610,GO:0007638,GO:0008150,GO:0009581,GO:0009582,GO:0009605,GO:0009612,GO:0009628,GO:0031644,GO:0031646,GO:0032101,GO:0032103,GO:0032501,GO:0044057,GO:0048518,GO:0048520,GO:0048583,GO:0048584,GO:0050789,GO:0050795,GO:0050877,GO:0050896,GO:0050906,GO:0050954,GO:0050974,GO:0050975,GO:0050976,GO:0050982,GO:0051239,GO:0051240,GO:0051606,GO:0051931,GO:0065007,GO:1905787,GO:…	-	-	-	-	-	-	-	-	-	-	Aldo_ket_red
BMN00413	7091.BGIBMGA012325-TA	4.04e-116	333.0	COG1100@1|root,KOG0070@2759|Eukaryota,38GE8@33154|Opisthokonta,3BG4U@33208|Metazoa,3CURB@33213|Bilateria,41Y5J@6656|Arthropoda,3SJQM@50557|Insecta,446CY@7088|Lepidoptera	33208|Metazoa	U	ARF-like small GTPases; ARF, ADP-ribosylation factor	ARL5B	GO:0000166,GO:0001882,GO:0001883,GO:0003674,GO:0003824,GO:0003924,GO:0005488,GO:0005525,GO:0005575,GO:0005622,GO:0005623,GO:0005737,GO:0005794,GO:0005802,GO:0006810,GO:0008104,GO:0008150,GO:0012505,GO:0016192,GO:0016197,GO:0016462,GO:0016482,GO:0016787,GO:0016817,GO:0016818,GO:0017076,GO:0017111,GO:0019001,GO:0031984,GO:0032549,GO:0032550,GO:0032553,GO:0032555,GO:0032561,GO:0033036,GO:0033365,GO:…	-	ko:K07949,ko:K07950	-	-	-	-	ko00000,ko04031	-	-	-	Arf
BMN00414	7091.BGIBMGA012267-TA	0.0	2082.0	KOG1959@1|root,KOG1958@2759|Eukaryota,38BYI@33154|Opisthokonta,3BBEG@33208|Metazoa,3CRE0@33213|Bilateria,41TIJ@6656|Arthropoda,3SGZ9@50557|Insecta,441AH@7088|Lepidoptera	33208|Metazoa	G	Glycosyl hydrolases family 38 N-terminal domain	-	GO:0000139,GO:0002252,GO:0002376,GO:0003674,GO:0003824,GO:0004553,GO:0004559,GO:0004571,GO:0005575,GO:0005622,GO:0005623,GO:0005737,GO:0005794,GO:0005975,GO:0005996,GO:0006013,GO:0006464,GO:0006491,GO:0006517,GO:0006726,GO:0006807,GO:0008150,GO:0008152,GO:0009058,GO:0009059,GO:0009100,GO:0009987,GO:0012505,GO:0015923,GO:0015924,GO:0016020,GO:0016063,GO:0016787,GO:0016798,GO:0019318,GO:0019538,GO:…	3.2.1.24	ko:K01191	ko00511,map00511	-	-	-	ko00000,ko00001,ko01000,ko04131	-	GH38	-	Alpha-mann_mid,Glyco_hydro_38,Glyco_hydro_38C
BMN00415	7091.BGIBMGA012266-TA	5.08e-241	663.0	KOG1476@1|root,KOG1476@2759|Eukaryota,39SHE@33154|Opisthokonta,3BP2V@33208|Metazoa,3CVE7@33213|Bilateria,41WT8@6656|Arthropoda,3SHIC@50557|Insecta,4437G@7088|Lepidoptera	33208|Metazoa	O	Glycosyltransferase family 43	GlcAT-S	GO:0000139,GO:0003674,GO:0003824,GO:0005575,GO:0005622,GO:0005623,GO:0005737,GO:0005794,GO:0005975,GO:0006022,GO:0006029,GO:0006082,GO:0006629,GO:0006643,GO:0006664,GO:0006665,GO:0006687,GO:0006688,GO:0006790,GO:0006807,GO:0008150,GO:0008152,GO:0008194,GO:0008610,GO:0009058,GO:0009059,GO:0009100,GO:0009101,GO:0009247,GO:0009987,GO:0012505,GO:0015018,GO:0015020,GO:0016020,GO:0016740,GO:0016757,GO:…	2.4.1.135	ko:K10812	-	-	-	-	ko00000,ko01000,ko01003	-	GT43	-	Glyco_transf_43
BMN00416	7091.BGIBMGA012327-TA	0.0	7125.0	2AHJE@1|root,2RZ2I@2759|Eukaryota,3A33Q@33154|Opisthokonta,3BQPB@33208|Metazoa,3D7BZ@33213|Bilateria,41ZNN@6656|Arthropoda,3SN0D@50557|Insecta,445FY@7088|Lepidoptera	33208|Metazoa	S	zinc finger	-	-	-	ko:K20478	-	-	-	-	ko00000,ko04131	-	-	-	-
BMN00417	7091.BGIBMGA012263-TA	3.31e-157	452.0	KOG3776@1|root,KOG3776@2759|Eukaryota,38CP8@33154|Opisthokonta,3BAAR@33208|Metazoa,3CTH3@33213|Bilateria,41ZD9@6656|Arthropoda,3SKI7@50557|Insecta,447CH@7088|Lepidoptera	33208|Metazoa	T	CD36 family	CD36	GO:0000003,GO:0000122,GO:0001101,GO:0001505,GO:0001540,GO:0001676,GO:0001775,GO:0001816,GO:0001817,GO:0001819,GO:0001890,GO:0001893,GO:0001932,GO:0001934,GO:0001952,GO:0001954,GO:0002218,GO:0002221,GO:0002224,GO:0002237,GO:0002252,GO:0002253,GO:0002263,GO:0002274,GO:0002275,GO:0002283,GO:0002366,GO:0002376,GO:0002443,GO:0002444,GO:0002446,GO:0002474,GO:0002478,GO:0002479,GO:0002576,GO:0002682,GO:…	-	ko:K06259,ko:K12384,ko:K13885	ko03320,ko04142,ko04145,ko04152,ko04512,ko04640,ko04913,ko04920,ko04925,ko04927,ko04931,ko04934,ko04975,ko04976,ko04977,ko04979,ko05144,ko05160,map03320,map04142,map04145,map04152,map04512,map04640,map04913,map04920,map04925,map04927,map04931,map04934,map04975,map04976,map04977,map04979,map05144,map05160	-	-	-	ko00000,ko00001,ko04090,ko04131,ko04147	9.B.39.1.1,9.B.39.1.3,9.B.39.1.4	-	-	CD36
BMN00418	34740.HMEL011042-PA	1.79e-278	801.0	COG5141@1|root,KOG0956@2759|Eukaryota,39G1J@33154|Opisthokonta,3BDCC@33208|Metazoa,3CUF6@33213|Bilateria,41WER@6656|Arthropoda,3SFMW@50557|Insecta,443P9@7088|Lepidoptera	33208|Metazoa	S	Zinc ion binding	MLLT6	GO:0000003,GO:0000785,GO:0000793,GO:0002164,GO:0002165,GO:0002168,GO:0003674,GO:0003682,GO:0003700,GO:0005488,GO:0005515,GO:0005575,GO:0005622,GO:0005623,GO:0005634,GO:0005654,GO:0005694,GO:0005737,GO:0005829,GO:0006355,GO:0006357,GO:0007275,GO:0007444,GO:0007482,GO:0007525,GO:0007526,GO:0007591,GO:0007610,GO:0007617,GO:0007618,GO:0007619,GO:0008049,GO:0008150,GO:0009791,GO:0009888,GO:0009889,GO:…	-	-	-	-	-	-	-	-	-	-	PHD_2,zf-HC5HC2H,zf-HC5HC2H_2
BMN00419	7091.BGIBMGA012328-TA	0.0	972.0	COG0814@1|root,KOG1304@2759|Eukaryota,38FV2@33154|Opisthokonta,3B9UN@33208|Metazoa,3CTBK@33213|Bilateria,41V51@6656|Arthropoda,3SJ6Z@50557|Insecta,4436M@7088|Lepidoptera	33208|Metazoa	E	Transmembrane amino acid transporter protein	-	GO:0003333,GO:0003674,GO:0005215,GO:0005342,GO:0005575,GO:0005622,GO:0005623,GO:0005737,GO:0005773,GO:0005774,GO:0006810,GO:0006811,GO:0006820,GO:0006865,GO:0008150,GO:0008509,GO:0008514,GO:0015075,GO:0015171,GO:0015318,GO:0015711,GO:0015849,GO:0016020,GO:0022857,GO:0031090,GO:0034220,GO:0043226,GO:0043227,GO:0043229,GO:0043231,GO:0044422,GO:0044424,GO:0044437,GO:0044444,GO:0044446,GO:0044464,GO:…	-	ko:K14209	ko04138,map04138	-	-	-	ko00000,ko00001,ko02000,ko04131	2.A.18.8	-	-	Aa_trans
BMN00420	7091.BGIBMGA012330-TA	0.0	1053.0	KOG1862@1|root,KOG1862@2759|Eukaryota,38UDY@33154|Opisthokonta,3BAK0@33208|Metazoa,3CXIS@33213|Bilateria,41X3M@6656|Arthropoda,3SJGF@50557|Insecta,444KH@7088|Lepidoptera	33208|Metazoa	S	GYF domain	GIGYF1	GO:0000075,GO:0000077,GO:0000278,GO:0001894,GO:0003008,GO:0003674,GO:0005488,GO:0005515,GO:0005575,GO:0005622,GO:0005623,GO:0005737,GO:0005768,GO:0005783,GO:0005794,GO:0005829,GO:0006417,GO:0006807,GO:0006950,GO:0006974,GO:0007049,GO:0007093,GO:0007154,GO:0007165,GO:0007166,GO:0007167,GO:0007169,GO:0007275,GO:0007346,GO:0007399,GO:0007417,GO:0007610,GO:0007626,GO:0007631,GO:0008150,GO:0008152,GO:…	-	ko:K18730	-	-	-	-	ko00000,ko03019	-	-	-	GYF
BMN00421	7091.BGIBMGA012259-TA	4.56e-42	143.0	2FAV1@1|root,2TC27@2759|Eukaryota,397FG@33154|Opisthokonta,3CBRH@33208|Metazoa,3DT10@33213|Bilateria,4293W@6656|Arthropoda,3SYKV@50557|Insecta,447KS@7088|Lepidoptera	33208|Metazoa	-	-	-	-	-	-	-	-	-	-	-	-	-	-	-
BMN00422	13037.EHJ64608	0.0	2559.0	KOG1326@1|root,KOG1326@2759|Eukaryota,38D4M@33154|Opisthokonta,3BBII@33208|Metazoa,3CUEE@33213|Bilateria,41VP2@6656|Arthropoda,3SIZU@50557|Insecta,4443F@7088|Lepidoptera	33208|Metazoa	M	Ferlin C-terminus	FER1L6	GO:0001505,GO:0003008,GO:0003674,GO:0005488,GO:0005509,GO:0005575,GO:0005622,GO:0005623,GO:0005737,GO:0005783,GO:0005789,GO:0005829,GO:0005886,GO:0006810,GO:0006836,GO:0006887,GO:0007154,GO:0007267,GO:0007268,GO:0007269,GO:0007275,GO:0007423,GO:0007600,GO:0007605,GO:0008021,GO:0008150,GO:0009605,GO:0009612,GO:0009628,GO:0009987,GO:0010996,GO:0012505,GO:0012506,GO:0016020,GO:0016021,GO:0016043,GO:…	-	ko:K19949,ko:K22127	-	-	-	-	ko00000,ko04131	-	-	-	C2,FerB,FerI,Ferlin_C
BMN00423	7070.TC005062-PA	9.16e-87	282.0	KOG1075@1|root,KOG1075@2759|Eukaryota,39X6K@33154|Opisthokonta,3BK4A@33208|Metazoa,3CYZ9@33213|Bilateria,41X3S@6656|Arthropoda,3SHIN@50557|Insecta	33208|Metazoa	S	reverse transcriptase	-	-	-	-	-	-	-	-	-	-	-	-	RVT_1
BMN00424	7091.BGIBMGA012256-TA	1.47e-50	171.0	2F6QW@1|root,2T7T6@2759|Eukaryota,39266@33154|Opisthokonta,3C7KX@33208|Metazoa,3DNMC@33213|Bilateria,42BB4@6656|Arthropoda,3SUAZ@50557|Insecta,44AVM@7088|Lepidoptera	33208|Metazoa	-	-	-	-	-	ko:K19949	-	-	-	-	ko00000,ko04131	-	-	-	-
BMN00425	7091.BGIBMGA012333-TA	5.54e-205	568.0	COG5285@1|root,KOG3290@2759|Eukaryota,39VT7@33154|Opisthokonta,3B93N@33208|Metazoa,3CYTC@33213|Bilateria,41X8U@6656|Arthropoda,3SIZN@50557|Insecta,44520@7088|Lepidoptera	33208|Metazoa	I	Phytanoyl-CoA dioxygenase (PhyH)	PHYHD1	GO:0001561,GO:0003674,GO:0003824,GO:0005575,GO:0005622,GO:0005623,GO:0005737,GO:0005777,GO:0006082,GO:0006629,GO:0006631,GO:0008150,GO:0008152,GO:0009056,GO:0009062,GO:0009987,GO:0016042,GO:0016054,GO:0016491,GO:0016705,GO:0016706,GO:0019395,GO:0019752,GO:0030258,GO:0032787,GO:0034440,GO:0042579,GO:0043226,GO:0043227,GO:0043229,GO:0043231,GO:0043436,GO:0044237,GO:0044238,GO:0044242,GO:0044248,GO:…	1.14.11.18	ko:K00477,ko:K18741	ko04146,map04146	-	-	-	ko00000,ko00001,ko01000,ko03019	-	-	-	PhyH
BMN00426	7091.BGIBMGA012334-TA	1.37e-91	266.0	2D68T@1|root,2S56I@2759|Eukaryota,3A5PK@33154|Opisthokonta,3BTE5@33208|Metazoa,3D9QS@33213|Bilateria,420A2@6656|Arthropoda,3SNYG@50557|Insecta,4471N@7088|Lepidoptera	33208|Metazoa	T	Epidermal growth factor-like domain.	-	-	-	-	-	-	-	-	-	-	-	-	EGF
BMN00427	7091.BGIBMGA012335-TA	1.06e-258	709.0	COG0697@1|root,KOG3912@2759|Eukaryota,38ED4@33154|Opisthokonta,3BCRF@33208|Metazoa,3D1RB@33213|Bilateria,41TJG@6656|Arthropoda,3SGKZ@50557|Insecta,443RD@7088|Lepidoptera	33208|Metazoa	EG	Sugar proton symporter activity. It is involved in the biological process described with carbohydrate transport	SLC35F6	GO:0000323,GO:0002790,GO:0005575,GO:0005622,GO:0005623,GO:0005634,GO:0005654,GO:0005737,GO:0005739,GO:0005764,GO:0005765,GO:0005773,GO:0005774,GO:0005794,GO:0005829,GO:0006810,GO:0006839,GO:0006996,GO:0007005,GO:0007006,GO:0008104,GO:0008150,GO:0008284,GO:0009306,GO:0009966,GO:0009968,GO:0009987,GO:0010639,GO:0010646,GO:0010648,GO:0010821,GO:0010823,GO:0010941,GO:0012505,GO:0015031,GO:0015833,GO:…	-	-	-	-	-	-	-	-	-	-	EamA,Nuc_sug_transp,SLC35F
BMN00428	34740.HMEL011044-PA	5.97e-24	91.7	KOG3495@1|root,KOG3495@2759|Eukaryota	2759|Eukaryota	S	ATP synthesis coupled proton transport	ATP5E	GO:0000275,GO:0001664,GO:0003674,GO:0003824,GO:0005102,GO:0005215,GO:0005488,GO:0005515,GO:0005575,GO:0005576,GO:0005615,GO:0005622,GO:0005623,GO:0005737,GO:0005739,GO:0005740,GO:0005743,GO:0005753,GO:0005759,GO:0006091,GO:0006119,GO:0006139,GO:0006163,GO:0006164,GO:0006725,GO:0006753,GO:0006754,GO:0006793,GO:0006796,GO:0006807,GO:0006810,GO:0006811,GO:0006812,GO:0006839,GO:0006950,GO:0006979,GO:…	-	ko:K02135	ko00190,ko01100,ko04714,ko05010,ko05012,ko05016,map00190,map01100,map04714,map05010,map05012,map05016	M00158	-	-	ko00000,ko00001,ko00002	3.A.2.1	-	-	ATP-synt_Eps
BMN00429	7091.BGIBMGA012336-TA	1.15e-235	648.0	COG0039@1|root,KOG1495@2759|Eukaryota,38G9C@33154|Opisthokonta,3BGT7@33208|Metazoa,3CW73@33213|Bilateria,41XUM@6656|Arthropoda,3SI56@50557|Insecta,444B0@7088|Lepidoptera	33208|Metazoa	C	lactate/malate dehydrogenase, NAD binding domain	LDHB	GO:0000166,GO:0000302,GO:0000768,GO:0001666,GO:0003674,GO:0003824,GO:0004457,GO:0004459,GO:0005488,GO:0005515,GO:0005575,GO:0005622,GO:0005623,GO:0005737,GO:0005739,GO:0005759,GO:0005829,GO:0005929,GO:0005975,GO:0005996,GO:0006006,GO:0006007,GO:0006082,GO:0006089,GO:0006090,GO:0006091,GO:0006096,GO:0006113,GO:0006139,GO:0006163,GO:0006164,GO:0006165,GO:0006725,GO:0006732,GO:0006733,GO:0006734,GO:…	1.1.1.27	ko:K00016	ko00010,ko00270,ko00620,ko00640,ko01100,ko01110,ko01120,ko01130,ko04922,map00010,map00270,map00620,map00640,map01100,map01110,map01120,map01130,map04922	-	R00703,R01000,R03104	RC00031,RC00044	ko00000,ko00001,ko01000,ko04147	-	-	-	Ldh_1_C,Ldh_1_N
BMN00430	13037.EHJ66651	0.0	2796.0	KOG4240@1|root,KOG4240@2759|Eukaryota,38F7D@33154|Opisthokonta,3B94R@33208|Metazoa,3CSUG@33213|Bilateria,41Y1T@6656|Arthropoda,3SKPH@50557|Insecta,444ZY@7088|Lepidoptera	33208|Metazoa	T	Spectrin repeat	TRIO	GO:0000003,GO:0000902,GO:0000904,GO:0001505,GO:0001558,GO:0001662,GO:0001667,GO:0001764,GO:0001956,GO:0002009,GO:0002119,GO:0002164,GO:0002165,GO:0002209,GO:0002791,GO:0002792,GO:0003006,GO:0003008,GO:0003674,GO:0003824,GO:0004672,GO:0004674,GO:0005085,GO:0005088,GO:0005089,GO:0005096,GO:0005488,GO:0005515,GO:0005575,GO:0005622,GO:0005623,GO:0005634,GO:0005654,GO:0005737,GO:0005829,GO:0005856,GO:…	2.7.11.1	ko:K08810,ko:K15048,ko:K20690	-	-	-	-	ko00000,ko01000,ko01001,ko04131,ko04147	-	-	-	CRAL_TRIO,CRAL_TRIO_2,I-set,PH,Pkinase,RhoGEF,SH3-RhoG_link,SH3_1,Spectrin,fn3
BMN00431	7091.BGIBMGA012250-TA	1.21e-292	797.0	2FAZ0@1|root,2TC68@2759|Eukaryota,397KG@33154|Opisthokonta,3CBW6@33208|Metazoa,3DT5S@33213|Bilateria,4298Q@6656|Arthropoda,3SYS2@50557|Insecta,447UP@7088|Lepidoptera	33208|Metazoa	-	-	-	-	-	-	-	-	-	-	-	-	-	-	TUDOR
BMN00432	7091.BGIBMGA012338-TA	0.0	4133.0	KOG1428@1|root,KOG1428@2759|Eukaryota,38HTC@33154|Opisthokonta,3BGA4@33208|Metazoa,3CT3Q@33213|Bilateria,41WKJ@6656|Arthropoda,3SX11@50557|Insecta,442YZ@7088|Lepidoptera	33208|Metazoa	T	PHR domain	MYCBP2	GO:0000003,GO:0000902,GO:0000904,GO:0001558,GO:0001932,GO:0001933,GO:0003008,GO:0003674,GO:0003824,GO:0004842,GO:0005085,GO:0005488,GO:0005515,GO:0005575,GO:0005622,GO:0005623,GO:0005634,GO:0005737,GO:0005856,GO:0005886,GO:0006464,GO:0006807,GO:0006928,GO:0006935,GO:0007275,GO:0007399,GO:0007409,GO:0007411,GO:0007417,GO:0007420,GO:0007610,GO:0008037,GO:0008038,GO:0008045,GO:0008150,GO:0008152,GO:…	2.3.2.27	ko:K10693	-	-	-	-	ko00000,ko01000,ko04121	-	-	-	ANAPC10,Filamin,PHR,RCC1,RCC1_2,SH3_3,zf-RING_2
BMN00433	7091.BGIBMGA012249-TA	0.0	877.0	2BQFB@1|root,2S1U6@2759|Eukaryota,3A3HH@33154|Opisthokonta,3BRJN@33208|Metazoa,3D8TV@33213|Bilateria,41ZQS@6656|Arthropoda,3SMY9@50557|Insecta,441UH@7088|Lepidoptera	33208|Metazoa	-	-	-	GO:0003008,GO:0007154,GO:0007267,GO:0007268,GO:0007274,GO:0007610,GO:0007611,GO:0007613,GO:0007616,GO:0008150,GO:0009987,GO:0023052,GO:0032501,GO:0050877,GO:0050890,GO:0098916,GO:0099536,GO:0099537	-	-	-	-	-	-	-	-	-	-	-
BMN00434	7091.BGIBMGA012248-TA	0.0	1473.0	28PF1@1|root,2QW2Z@2759|Eukaryota,38F45@33154|Opisthokonta,3BKYX@33208|Metazoa,3D34G@33213|Bilateria,41YBU@6656|Arthropoda,3SICC@50557|Insecta,443RW@7088|Lepidoptera	33208|Metazoa	-	-	-	GO:0003008,GO:0007154,GO:0007267,GO:0007268,GO:0007274,GO:0007610,GO:0007611,GO:0007613,GO:0007616,GO:0008150,GO:0009987,GO:0023052,GO:0032501,GO:0050877,GO:0050890,GO:0098916,GO:0099536,GO:0099537	-	-	-	-	-	-	-	-	-	-	Beta_helix,LRR_5
BMN00435	7091.BGIBMGA012339-TA	0.0	1882.0	KOG1428@1|root,KOG1428@2759|Eukaryota,38HTC@33154|Opisthokonta,3BGA4@33208|Metazoa,3CT3Q@33213|Bilateria,41WKJ@6656|Arthropoda,3SFX7@50557|Insecta,443FT@7088|Lepidoptera	33208|Metazoa	O	Bacterial SH3 domain	rpm-1	GO:0000003,GO:0000902,GO:0000904,GO:0001558,GO:0001932,GO:0001933,GO:0003008,GO:0003674,GO:0003824,GO:0004842,GO:0005488,GO:0005515,GO:0005575,GO:0005622,GO:0005623,GO:0005737,GO:0005886,GO:0006355,GO:0006357,GO:0006464,GO:0006807,GO:0006914,GO:0006928,GO:0006935,GO:0006950,GO:0007154,GO:0007165,GO:0007166,GO:0007167,GO:0007178,GO:0007275,GO:0007399,GO:0007409,GO:0007411,GO:0007610,GO:0007611,GO:…	2.3.2.27	ko:K10693	-	-	-	-	ko00000,ko01000,ko04121	-	-	-	ANAPC10,PHR,RCC1,RCC1_2,SH3_3,zf-B_box,zf-RING_2
BMN00436	7029.ACYPI43929-PA	5.13e-36	131.0	2D65E@1|root,2T0T8@2759|Eukaryota,3ABIH@33154|Opisthokonta,3BW93@33208|Metazoa,3DTM0@33213|Bilateria,421UY@6656|Arthropoda,3SRI6@50557|Insecta	33208|Metazoa	-	-	-	-	-	-	-	-	-	-	-	-	-	-	Baculo_F
BMN00437	13037.EHJ66657	1.54e-198	579.0	COG0733@1|root,KOG3660@2759|Eukaryota,3A5G1@33154|Opisthokonta,3BTH3@33208|Metazoa,3D8ZX@33213|Bilateria,420ED@6656|Arthropoda,3SN7P@50557|Insecta,448VA@7088|Lepidoptera	33208|Metazoa	T	Neurotransmitter sodium symporter activity. It is involved in the biological process described with neurotransmitter transport	-	GO:0002009,GO:0003674,GO:0005215,GO:0005326,GO:0005328,GO:0005575,GO:0005623,GO:0005886,GO:0005887,GO:0006810,GO:0006811,GO:0006812,GO:0006814,GO:0006836,GO:0008150,GO:0008324,GO:0009653,GO:0009888,GO:0015075,GO:0015077,GO:0015081,GO:0015291,GO:0015293,GO:0015294,GO:0015318,GO:0015370,GO:0015672,GO:0016020,GO:0016021,GO:0022804,GO:0022857,GO:0022890,GO:0030001,GO:0031224,GO:0031226,GO:0032502,GO:…	-	ko:K05336	-	-	-	-	ko00000,ko02000	2.A.22	-	-	SNF
BMN00438	13037.EHJ66658	1.2e-298	825.0	COG5599@1|root,KOG0790@2759|Eukaryota,39S7A@33154|Opisthokonta,3BCJ0@33208|Metazoa,3CUJE@33213|Bilateria,41WNR@6656|Arthropoda,3SIK8@50557|Insecta,448X2@7088|Lepidoptera	33208|Metazoa	T	Protein tyrosine phosphatase, catalytic domain	PTPN11	GO:0000003,GO:0000075,GO:0000077,GO:0000187,GO:0000278,GO:0000578,GO:0000902,GO:0000904,GO:0001501,GO:0001654,GO:0001664,GO:0001667,GO:0001745,GO:0001751,GO:0001752,GO:0001754,GO:0001763,GO:0001775,GO:0001784,GO:0001894,GO:0001932,GO:0001934,GO:0001959,GO:0002009,GO:0002064,GO:0002065,GO:0002066,GO:0002376,GO:0002520,GO:0002682,GO:0002684,GO:0002694,GO:0002696,GO:0002791,GO:0002792,GO:0003002,GO:…	3.1.3.48	ko:K07293	ko04013,ko04014,ko04072,ko04360,ko04630,ko04650,ko04670,ko04722,ko04920,ko04931,ko05120,ko05168,ko05205,ko05211,ko05220,map04013,map04014,map04072,map04360,map04630,map04650,map04670,map04722,map04920,map04931,map05120,map05168,map05205,map05211,map05220	-	-	-	ko00000,ko00001,ko01000,ko01009	-	-	-	SH2,Y_phosphatase
BMN00439	7091.BGIBMGA012247-TA	1.14e-87	276.0	2CN7A@1|root,2QUBF@2759|Eukaryota,39MFX@33154|Opisthokonta,3CP2T@33208|Metazoa,3E56V@33213|Bilateria,41X86@6656|Arthropoda,3SIY0@50557|Insecta,443XP@7088|Lepidoptera	33208|Metazoa	S	Actin interacting protein 3	SRCIN1	-	-	ko:K19930	-	-	-	-	ko00000,ko04131	-	-	-	AIP3
BMN00440	7091.BGIBMGA012247-TA	4.13e-284	806.0	2CN7A@1|root,2QUBF@2759|Eukaryota,39MFX@33154|Opisthokonta,3CP2T@33208|Metazoa,3E56V@33213|Bilateria,41X86@6656|Arthropoda,3SIY0@50557|Insecta,443XP@7088|Lepidoptera	33208|Metazoa	S	Actin interacting protein 3	SRCIN1	-	-	ko:K19930	-	-	-	-	ko00000,ko04131	-	-	-	AIP3
BMN00441	7091.BGIBMGA012344-TA	4.92e-196	548.0	2CRW2@1|root,2R9DD@2759|Eukaryota,394I7@33154|Opisthokonta,3C9M5@33208|Metazoa,3DQRJ@33213|Bilateria,426Y2@6656|Arthropoda,3SWNK@50557|Insecta,441AU@7088|Lepidoptera	33208|Metazoa	-	-	-	-	-	-	-	-	-	-	-	-	-	-	-
BMN00442	34740.HMEL006379-PA	1.87e-281	783.0	28N7P@1|root,2QUT0@2759|Eukaryota,39ZRN@33154|Opisthokonta,3BNTG@33208|Metazoa,3CYBS@33213|Bilateria,41YFC@6656|Arthropoda,3SGMR@50557|Insecta,444BP@7088|Lepidoptera	33208|Metazoa	S	Pentaxin family	nptx2	-	-	-	-	-	-	-	-	-	-	-	Pentaxin
BMN00443	13037.EHJ66591	2.71e-160	456.0	COG0697@1|root,KOG1580@2759|Eukaryota,39M97@33154|Opisthokonta,3BAIY@33208|Metazoa,3CWPA@33213|Bilateria,41URG@6656|Arthropoda,3SHWG@50557|Insecta,447H0@7088|Lepidoptera	33208|Metazoa	G	UAA transporter family	SLC35B1	GO:0000139,GO:0000902,GO:0000904,GO:0002119,GO:0002164,GO:0003674,GO:0005215,GO:0005338,GO:0005459,GO:0005575,GO:0005622,GO:0005623,GO:0005737,GO:0005783,GO:0005789,GO:0005794,GO:0006464,GO:0006486,GO:0006487,GO:0006807,GO:0006810,GO:0006811,GO:0006820,GO:0006928,GO:0006935,GO:0006950,GO:0006996,GO:0007029,GO:0007275,GO:0007399,GO:0007409,GO:0007411,GO:0008150,GO:0008152,GO:0009058,GO:0009059,GO:…	-	ko:K09228,ko:K15275	-	-	-	-	ko00000,ko02000,ko03000	2.A.7.11.1,2.A.7.11.4	-	-	UAA
BMN00444	7165.AGAP003654-PA	8.62e-135	413.0	KOG4564@1|root,KOG4564@2759|Eukaryota,39XMK@33154|Opisthokonta,3BMME@33208|Metazoa,3CYTP@33213|Bilateria,41TQM@6656|Arthropoda,3SKQ8@50557|Insecta,450GE@7147|Diptera,45BVP@7148|Nematocera	33208|Metazoa	T	Hormone receptor domain	pdfr-1	GO:0001653,GO:0001659,GO:0003674,GO:0004888,GO:0004930,GO:0004948,GO:0005488,GO:0005515,GO:0005575,GO:0005623,GO:0005886,GO:0005887,GO:0006873,GO:0006874,GO:0006875,GO:0007154,GO:0007165,GO:0007186,GO:0007187,GO:0007188,GO:0007189,GO:0007218,GO:0007610,GO:0007622,GO:0007623,GO:0007626,GO:0008150,GO:0008188,GO:0008528,GO:0009605,GO:0009628,GO:0009629,GO:0009987,GO:0016020,GO:0016021,GO:0019725,GO:…	-	ko:K04579,ko:K04590	ko04024,ko04080,ko04934,map04024,map04080,map04934	-	-	-	ko00000,ko00001,ko04030	-	-	-	7tm_2,HRM
BMN00445	7091.BGIBMGA012349-TA	9.93e-91	265.0	KOG4070@1|root,KOG4070@2759|Eukaryota,3916T@33154|Opisthokonta,3C6WA@33208|Metazoa,3DMVW@33213|Bilateria,42CQB@6656|Arthropoda,3SYB2@50557|Insecta,44729@7088|Lepidoptera	33208|Metazoa	T	p25-alpha	-	-	-	-	-	-	-	-	-	-	-	-	p25-alpha
BMN00446	34740.HMEL012065-PA	3.23e-34	125.0	28U1Q@1|root,2R0SA@2759|Eukaryota,391VV@33154|Opisthokonta,3C7CD@33208|Metazoa,3DNCG@33213|Bilateria,42C90@6656|Arthropoda,3SSQQ@50557|Insecta,44AFM@7088|Lepidoptera	33208|Metazoa	-	-	-	-	-	-	-	-	-	-	-	-	-	-	-
BMN00447	7091.BGIBMGA012240-TA	0.0	6174.0	KOG1215@1|root,KOG3509@1|root,KOG1215@2759|Eukaryota,KOG3509@2759|Eukaryota,38X54@33154|Opisthokonta,3B9Y9@33208|Metazoa,3CYVU@33213|Bilateria,41VR7@6656|Arthropoda,3SFYU@50557|Insecta,44588@7088|Lepidoptera	33208|Metazoa	T	Laminin B domain	HSPG2	GO:0000323,GO:0000902,GO:0000904,GO:0001523,GO:0003674,GO:0005102,GO:0005178,GO:0005488,GO:0005515,GO:0005575,GO:0005576,GO:0005604,GO:0005622,GO:0005623,GO:0005737,GO:0005764,GO:0005773,GO:0005775,GO:0005794,GO:0005796,GO:0005886,GO:0006022,GO:0006023,GO:0006024,GO:0006026,GO:0006027,GO:0006629,GO:0006720,GO:0006721,GO:0006807,GO:0006810,GO:0006897,GO:0006898,GO:0006928,GO:0006935,GO:0006950,GO:…	-	ko:K06255	ko04512,ko05161,ko05205,map04512,map05161,map05205	-	-	-	ko00000,ko00001,ko00535,ko04147,ko04516	-	-	-	EGF,I-set,Ig_3,Laminin_B,Laminin_EGF,Laminin_G_1,Laminin_G_2,Ldl_recept_a,ig
BMN00448	7091.BGIBMGA012238-TA	1.23e-307	840.0	COG2017@1|root,KOG1604@2759|Eukaryota,39TA3@33154|Opisthokonta,3BJ1Q@33208|Metazoa,3CZZ7@33213|Bilateria,41XJ8@6656|Arthropoda,3SGB9@50557|Insecta,443JG@7088|Lepidoptera	33208|Metazoa	G	Aldose 1-epimerase	-	GO:0003674,GO:0003824,GO:0004034,GO:0005975,GO:0005996,GO:0006006,GO:0006012,GO:0008150,GO:0008152,GO:0009056,GO:0016052,GO:0016853,GO:0016854,GO:0016857,GO:0019318,GO:0019320,GO:0019388,GO:0033499,GO:0044238,GO:0044281,GO:0044282,GO:0046365,GO:0071704,GO:1901575	5.1.3.3	ko:K01785	ko00010,ko00052,ko01100,ko01110,ko01120,ko01130,map00010,map00052,map01100,map01110,map01120,map01130	M00632	R01602,R10619	RC00563	ko00000,ko00001,ko00002,ko01000	-	-	-	Aldose_epim
BMN00449	13037.EHJ66597	2.78e-134	400.0	2C99U@1|root,2T6R5@2759|Eukaryota,397RN@33154|Opisthokonta,3CC16@33208|Metazoa,3DTAX@33213|Bilateria,429DW@6656|Arthropoda,3SYXQ@50557|Insecta,4486E@7088|Lepidoptera	33208|Metazoa	-	-	-	-	-	-	-	-	-	-	-	-	-	-	-
BMN00450	7091.BGIBMGA012351-TA	2.96e-241	663.0	KOG1471@1|root,KOG1471@2759|Eukaryota,39TZD@33154|Opisthokonta,3BKJI@33208|Metazoa,3D570@33213|Bilateria,41XT5@6656|Arthropoda,3SIN5@50557|Insecta,445HK@7088|Lepidoptera	33208|Metazoa	I	CRAL/TRIO, N-terminal domain	-	-	-	-	-	-	-	-	-	-	-	-	CRAL_TRIO
BMN00451	34740.HMEL006384-PA	0.0	3765.0	KOG3597@1|root,KOG3597@2759|Eukaryota,38YSW@33154|Opisthokonta,3BATE@33208|Metazoa,3CU5B@33213|Bilateria,41U41@6656|Arthropoda,3SK8Y@50557|Insecta,441VF@7088|Lepidoptera	33208|Metazoa	S	Cadherin-like	CSPG4	GO:0000187,GO:0000323,GO:0001932,GO:0001934,GO:0003674,GO:0005488,GO:0005515,GO:0005518,GO:0005575,GO:0005576,GO:0005622,GO:0005623,GO:0005737,GO:0005764,GO:0005773,GO:0005775,GO:0005794,GO:0005796,GO:0005886,GO:0005887,GO:0005912,GO:0005924,GO:0005927,GO:0006022,GO:0006023,GO:0006024,GO:0006026,GO:0006027,GO:0006029,GO:0006082,GO:0006790,GO:0006807,GO:0006928,GO:0006950,GO:0006952,GO:0006954,GO:…	-	ko:K08115	-	-	-	-	ko00000,ko00535,ko04516	-	-	-	Cadherin_3,Laminin_G_2
BMN00452	7091.BGIBMGA012352-TA	7.88e-91	267.0	KOG4834@1|root,KOG4834@2759|Eukaryota,39RZZ@33154|Opisthokonta,3BPIR@33208|Metazoa,3D3AI@33213|Bilateria,41ZCQ@6656|Arthropoda,3SMKB@50557|Insecta,446VW@7088|Lepidoptera	33208|Metazoa	S	SANT SWI3, ADA2, N-CoR and TFIIIB'' DNA-binding domains	C17orf49	GO:0000228,GO:0000785,GO:0000790,GO:0005575,GO:0005622,GO:0005623,GO:0005634,GO:0005654,GO:0005694,GO:0005737,GO:0005829,GO:0016589,GO:0031010,GO:0031974,GO:0031981,GO:0032991,GO:0034708,GO:0035097,GO:0043226,GO:0043227,GO:0043228,GO:0043229,GO:0043231,GO:0043232,GO:0043233,GO:0044422,GO:0044424,GO:0044427,GO:0044428,GO:0044444,GO:0044446,GO:0044451,GO:0044454,GO:0044464,GO:0044665,GO:0070013,GO:…	-	-	-	-	-	-	-	-	-	-	Myb_DNA-binding
BMN00453	7091.BGIBMGA012234-TA	1.3e-236	652.0	KOG0490@1|root,KOG0490@2759|Eukaryota,396MF@33154|Opisthokonta,3BAC6@33208|Metazoa,3CTZY@33213|Bilateria,41UJK@6656|Arthropoda,3SGX6@50557|Insecta,445D4@7088|Lepidoptera	33208|Metazoa	K	Zinc-binding domain present in Lin-11, Isl-1, Mec-3.	-	GO:0000003,GO:0000902,GO:0000904,GO:0001505,GO:0003006,GO:0003008,GO:0003674,GO:0003700,GO:0005575,GO:0005622,GO:0005623,GO:0005634,GO:0006082,GO:0006355,GO:0006357,GO:0006520,GO:0006807,GO:0007275,GO:0007399,GO:0007409,GO:0007588,GO:0007610,GO:0008150,GO:0008152,GO:0008652,GO:0009058,GO:0009448,GO:0009449,GO:0009653,GO:0009887,GO:0009889,GO:0009891,GO:0009892,GO:0009893,GO:0009987,GO:0010468,GO:…	-	ko:K09371,ko:K09372	-	-	-	-	ko00000,ko03000	-	-	-	Homeobox,LIM
BMN00454	7091.BGIBMGA012353-TA	1.61e-116	340.0	2FA6F@1|root,2TBCX@2759|Eukaryota,396J3@33154|Opisthokonta,3CAXK@33208|Metazoa,3DS5X@33213|Bilateria,428A3@6656|Arthropoda,3SXW3@50557|Insecta,445YZ@7088|Lepidoptera	33208|Metazoa	-	-	-	-	-	-	-	-	-	-	-	-	-	-	-
BMN00455	7091.BGIBMGA012353-TA	2.04e-70	221.0	2FA6F@1|root,2TBCX@2759|Eukaryota,396J3@33154|Opisthokonta,3CAXK@33208|Metazoa,3DS5X@33213|Bilateria,428A3@6656|Arthropoda,3SXW3@50557|Insecta,445YZ@7088|Lepidoptera	33208|Metazoa	-	-	-	-	-	-	-	-	-	-	-	-	-	-	-
BMN00456	13037.EHJ78324	2.14e-232	681.0	KOG0274@1|root,KOG0274@2759|Eukaryota,38B8G@33154|Opisthokonta,3BB6T@33208|Metazoa,3CYJY@33213|Bilateria,41VBB@6656|Arthropoda,3SGTI@50557|Insecta,442YQ@7088|Lepidoptera	33208|Metazoa	S	WD domain, G-beta repeat	FBXW7	GO:0000003,GO:0000151,GO:0000209,GO:0000819,GO:0000902,GO:0000904,GO:0001568,GO:0001570,GO:0001666,GO:0001763,GO:0001932,GO:0001934,GO:0001944,GO:0002009,GO:0002020,GO:0002682,GO:0002683,GO:0002761,GO:0002762,GO:0003006,GO:0003674,GO:0003700,GO:0003824,GO:0004842,GO:0005488,GO:0005515,GO:0005575,GO:0005622,GO:0005623,GO:0005634,GO:0005654,GO:0005730,GO:0005737,GO:0005739,GO:0005783,GO:0005794,GO:…	-	ko:K10260	ko04120,map04120	M00387	-	-	ko00000,ko00001,ko00002,ko04121,ko04131	-	-	-	F-box-like,WD40
BMN00457	7091.BGIBMGA012232-TA	2.51e-218	603.0	2AG5A@1|root,2RYZ4@2759|Eukaryota,3A09P@33154|Opisthokonta,3BPHP@33208|Metazoa,3D6MI@33213|Bilateria,41YW0@6656|Arthropoda,3SIX1@50557|Insecta,442FI@7088|Lepidoptera	33208|Metazoa	S	helix-turn-helix, Psq domain	bab1	GO:0000003,GO:0002009,GO:0002165,GO:0003006,GO:0003674,GO:0003676,GO:0003677,GO:0003680,GO:0003690,GO:0003700,GO:0005488,GO:0005515,GO:0005575,GO:0005622,GO:0005623,GO:0005634,GO:0006139,GO:0006351,GO:0006355,GO:0006357,GO:0006725,GO:0006807,GO:0007275,GO:0007444,GO:0007455,GO:0007478,GO:0007548,GO:0007552,GO:0007560,GO:0007591,GO:0007593,GO:0008150,GO:0008152,GO:0009058,GO:0009059,GO:0009653,GO:…	-	-	-	-	-	-	-	-	-	-	BTB,HTH_psq
BMN00458	7091.BGIBMGA012231-TA	2.14e-134	388.0	2A4P2@1|root,2RY7S@2759|Eukaryota,3A1AM@33154|Opisthokonta,3BQ26@33208|Metazoa,3D6PW@33213|Bilateria,41Z3V@6656|Arthropoda,3SZ2T@50557|Insecta	33208|Metazoa	S	Broad-Complex, Tramtrack and Bric a brac	-	-	-	-	-	-	-	-	-	-	-	-	BTB
BMN00459	7091.BGIBMGA012230-TA	0.0	4606.0	COG5103@1|root,KOG1831@2759|Eukaryota,38EGY@33154|Opisthokonta,3BGGB@33208|Metazoa,3D0C2@33213|Bilateria,41TT2@6656|Arthropoda,3SHEC@50557|Insecta,44401@7088|Lepidoptera	33208|Metazoa	K	Domain of unknown function (DUF3819)	CNOT1	GO:0000003,GO:0000075,GO:0000077,GO:0000122,GO:0000175,GO:0000226,GO:0000278,GO:0000288,GO:0000289,GO:0000932,GO:0000956,GO:0001701,GO:0001824,GO:0001825,GO:0001829,GO:0002064,GO:0002065,GO:0002066,GO:0002119,GO:0002164,GO:0003006,GO:0003674,GO:0003824,GO:0004518,GO:0004527,GO:0004532,GO:0004535,GO:0004540,GO:0005102,GO:0005198,GO:0005488,GO:0005515,GO:0005575,GO:0005622,GO:0005623,GO:0005737,GO:…	-	ko:K12604	ko03018,map03018	-	-	-	ko00000,ko00001,ko03019	-	-	-	CNOT1_CAF1_bind,CNOT1_HEAT,CNOT1_TTP_bind,DUF3819,Not1
BMN00460	7091.BGIBMGA012356-TA	1.49e-37	125.0	2E59Q@1|root,2SC3R@2759|Eukaryota,3AD68@33154|Opisthokonta,3BVGC@33208|Metazoa,3DC11@33213|Bilateria,421MM@6656|Arthropoda,3SQ03@50557|Insecta,44ANR@7088|Lepidoptera	33208|Metazoa	C	MNLL subunit	-	GO:0003674,GO:0003824,GO:0003954,GO:0005575,GO:0005622,GO:0005623,GO:0005737,GO:0005739,GO:0005740,GO:0005743,GO:0005746,GO:0005747,GO:0006091,GO:0006119,GO:0006120,GO:0006139,GO:0006163,GO:0006725,GO:0006753,GO:0006793,GO:0006796,GO:0006807,GO:0008150,GO:0008152,GO:0009117,GO:0009123,GO:0009126,GO:0009141,GO:0009144,GO:0009150,GO:0009161,GO:0009167,GO:0009199,GO:0009205,GO:0009259,GO:0009987,GO:…	-	ko:K03957	ko00190,ko01100,ko04714,ko04723,ko04932,ko05010,ko05012,ko05016,map00190,map01100,map04714,map04723,map04932,map05010,map05012,map05016	M00147	-	-	ko00000,ko00001,ko00002	3.D.1.6	-	-	NADH_oxidored
BMN00461	13037.EHJ66602	7.66e-19	80.1	2D7WC@1|root,2T7QM@2759|Eukaryota,3923D@33154|Opisthokonta,3C7IJ@33208|Metazoa,3DNIU@33213|Bilateria,424VN@6656|Arthropoda,3SU7V@50557|Insecta,44ARV@7088|Lepidoptera	33208|Metazoa	S	Cytochrome c oxidase subunit VIIc	-	-	-	ko:K02272	ko00190,ko01100,ko04260,ko04714,ko04932,ko05010,ko05012,ko05016,map00190,map01100,map04260,map04714,map04932,map05010,map05012,map05016	M00154	-	-	ko00000,ko00001,ko00002	3.D.4.11,3.D.4.8	-	-	COX7C
BMN00462	7091.BGIBMGA012228-TA	0.0	1748.0	COG0464@1|root,KOG0740@2759|Eukaryota,38EB6@33154|Opisthokonta,3BXYA@33208|Metazoa,3DDBW@33213|Bilateria,4222S@6656|Arthropoda,3SQH7@50557|Insecta,442FJ@7088|Lepidoptera	33208|Metazoa	O	ATPase family associated with various cellular activities (AAA)	-	-	-	-	-	-	-	-	-	-	-	-	AAA,IQ
BMN00463	7091.BGIBMGA012226-TA	0.0	1290.0	COG1053@1|root,KOG2403@2759|Eukaryota,38CSD@33154|Opisthokonta,3BAX6@33208|Metazoa,3CW8X@33213|Bilateria,41UGJ@6656|Arthropoda,3SFZS@50557|Insecta,448RF@7088|Lepidoptera	33208|Metazoa	C	Flavoprotein (FP) subunit of succinate dehydrogenase (SDH) that is involved in complex II of the mitochondrial electron transport chain and is responsible for transferring electrons from succinate to ubiquinone (coenzyme Q)	-	GO:0000104,GO:0003674,GO:0003824,GO:0005575,GO:0005622,GO:0005623,GO:0005737,GO:0005739,GO:0005740,GO:0005743,GO:0005746,GO:0005749,GO:0006082,GO:0006091,GO:0006099,GO:0006101,GO:0006119,GO:0006121,GO:0006139,GO:0006163,GO:0006725,GO:0006753,GO:0006793,GO:0006796,GO:0006807,GO:0008150,GO:0008152,GO:0008177,GO:0009055,GO:0009060,GO:0009061,GO:0009117,GO:0009123,GO:0009126,GO:0009141,GO:0009144,GO:…	1.3.5.1	ko:K00234	ko00020,ko00190,ko01100,ko01110,ko01120,ko01130,ko01200,ko04714,ko04932,ko05010,ko05012,ko05016,map00020,map00190,map01100,map01110,map01120,map01130,map01200,map04714,map04932,map05010,map05012,map05016	M00009,M00011,M00148	R02164	RC00045	ko00000,ko00001,ko00002,ko01000	-	-	-	FAD_binding_2,Succ_DH_flav_C
BMN00464	13037.EHJ78310	7.44e-52	172.0	COG2009@1|root,KOG0449@2759|Eukaryota,391M2@33154|Opisthokonta,3C75N@33208|Metazoa,3DN5S@33213|Bilateria,424KH@6656|Arthropoda,3STV8@50557|Insecta,44A1W@7088|Lepidoptera	33208|Metazoa	G	Succinate dehydrogenase/Fumarate reductase transmembrane subunit	-	-	-	ko:K00236	ko00020,ko00190,ko01100,ko01110,ko01120,ko01130,ko01200,ko04714,ko04932,ko05010,ko05012,ko05016,map00020,map00190,map01100,map01110,map01120,map01130,map01200,map04714,map04932,map05010,map05012,map05016	M00009,M00011,M00148	R02164	RC00045	ko00000,ko00001,ko00002	-	-	-	Sdh_cyt
BMN00465	7091.BGIBMGA012359-TA	1.94e-306	858.0	2CMAJ@1|root,2QPT4@2759|Eukaryota,39S1H@33154|Opisthokonta,3BC1X@33208|Metazoa,3CU6H@33213|Bilateria,41TH6@6656|Arthropoda,3SJ6J@50557|Insecta,442ET@7088|Lepidoptera	33208|Metazoa	S	Protein SCAI	SCAI	GO:0003674,GO:0003712,GO:0003714,GO:0005575,GO:0005622,GO:0005623,GO:0005634,GO:0005635,GO:0005654,GO:0005737,GO:0008150,GO:0009889,GO:0009890,GO:0009892,GO:0009966,GO:0009968,GO:0010556,GO:0010558,GO:0010605,GO:0010646,GO:0010648,GO:0012505,GO:0016020,GO:0019219,GO:0019222,GO:0023051,GO:0023057,GO:0030334,GO:0030336,GO:0031090,GO:0031323,GO:0031324,GO:0031326,GO:0031327,GO:0031965,GO:0031967,GO:…	-	-	-	-	-	-	-	-	-	-	SCAI
BMN00466	7029.ACYPI086162-PA	1.94e-12	68.9	2BXPG@1|root,2S2FM@2759|Eukaryota,3A3WK@33154|Opisthokonta,3BRCR@33208|Metazoa,3D8NG@33213|Bilateria,4225N@6656|Arthropoda	33208|Metazoa	-	-	-	-	-	-	-	-	-	-	-	-	-	-	-
BMN00467	7091.BGIBMGA012363-TA	9.48e-210	612.0	KOG3689@1|root,KOG3689@2759|Eukaryota,38GAT@33154|Opisthokonta,3BBX7@33208|Metazoa,3CSNE@33213|Bilateria,41X6A@6656|Arthropoda,3SKFI@50557|Insecta,44813@7088|Lepidoptera	33208|Metazoa	T	3'5'-cyclic nucleotide phosphodiesterase	PDE7B	GO:0003674,GO:0003824,GO:0004112,GO:0004114,GO:0004115,GO:0005575,GO:0005622,GO:0005623,GO:0005737,GO:0005829,GO:0007154,GO:0007165,GO:0007186,GO:0007267,GO:0007268,GO:0008081,GO:0008150,GO:0009987,GO:0016787,GO:0016788,GO:0019932,GO:0019933,GO:0019935,GO:0023052,GO:0035556,GO:0042578,GO:0044424,GO:0044444,GO:0044464,GO:0050789,GO:0050794,GO:0050896,GO:0051716,GO:0065007,GO:0098916,GO:0099536,GO:…	3.1.4.53	ko:K13293,ko:K18436	ko00230,ko04024,ko05032,map00230,map04024,map05032	-	R00191	RC00296	ko00000,ko00001,ko01000	-	-	-	PDEase_I
BMN00468	13037.EHJ78316	0.0	1208.0	COG0465@1|root,KOG0731@2759|Eukaryota,38DIS@33154|Opisthokonta,3B979@33208|Metazoa,3CVMW@33213|Bilateria,41WZM@6656|Arthropoda,3SHCN@50557|Insecta,444JE@7088|Lepidoptera	33208|Metazoa	O	Peptidase family M41	SPG7	GO:0003674,GO:0003824,GO:0004175,GO:0004222,GO:0005488,GO:0005515,GO:0005575,GO:0005622,GO:0005623,GO:0005737,GO:0005739,GO:0005740,GO:0005743,GO:0005745,GO:0005757,GO:0006508,GO:0006807,GO:0006810,GO:0006811,GO:0006812,GO:0006816,GO:0006839,GO:0006851,GO:0006928,GO:0006996,GO:0007005,GO:0007006,GO:0007017,GO:0007018,GO:0007155,GO:0007275,GO:0007399,GO:0008088,GO:0008089,GO:0008150,GO:0008152,GO:…	-	ko:K09552	-	-	-	-	ko00000,ko01000,ko01002,ko03110	-	-	-	AAA,FtsH_ext,Peptidase_M41
BMN00469	7029.ACYPI068284-PA	1.54e-168	497.0	KOG1075@1|root,KOG1075@2759|Eukaryota,39X0S@33154|Opisthokonta,3BF48@33208|Metazoa,3D5JC@33213|Bilateria,41X08@6656|Arthropoda,3SJDR@50557|Insecta	33208|Metazoa	G	Reverse transcriptase (RNA-dependent DNA polymerase)	-	-	2.4.1.17	ko:K00699,ko:K06515	ko00040,ko00053,ko00140,ko00830,ko00860,ko00980,ko00982,ko00983,ko01100,ko01110,ko05204,ko05231,map00040,map00053,map00140,map00830,map00860,map00980,map00982,map00983,map01100,map01110,map05204,map05231	M00014,M00129	R01383,R02358,R02389,R02478,R02502,R02902,R03091,R04352,R04353,R04354,R04683,R07106,R08259,R08261,R08262,R08263,R08615,R09426,R09427,R09428	RC00005,RC00033,RC00049,RC00059,RC00078,RC00171,RC00397,RC00523,RC00529,RC00708,RC02748	ko00000,ko00001,ko00002,ko01000,ko01003,ko02000,ko04090	2.A.92.1.1	GT1	-	Exo_endo_phos_2,PRE_C2HC,RVT_1
BMN00470	7091.BGIBMGA012364-TA	4.45e-104	301.0	2D63B@1|root,2T0K2@2759|Eukaryota,3AVCX@33154|Opisthokonta,3C3C2@33208|Metazoa	33208|Metazoa	-	-	-	-	-	-	-	-	-	-	-	-	-	-	-
BMN00471	13037.EHJ69307	1.31e-216	616.0	COG2126@1|root,KOG1545@2759|Eukaryota,38E1X@33154|Opisthokonta,3BA48@33208|Metazoa,3CVGR@33213|Bilateria,41UZF@6656|Arthropoda,3SJHQ@50557|Insecta,441KQ@7088|Lepidoptera	33208|Metazoa	P	BTB/POZ domain	KCNA2	GO:0000003,GO:0000302,GO:0000902,GO:0000904,GO:0001508,GO:0001666,GO:0001964,GO:0002027,GO:0002791,GO:0003008,GO:0003012,GO:0003013,GO:0003015,GO:0003018,GO:0003674,GO:0005102,GO:0005215,GO:0005216,GO:0005217,GO:0005221,GO:0005244,GO:0005249,GO:0005251,GO:0005261,GO:0005267,GO:0005488,GO:0005515,GO:0005575,GO:0005622,GO:0005623,GO:0005737,GO:0005783,GO:0005794,GO:0005829,GO:0005886,GO:0005887,GO:…	-	ko:K04874,ko:K04875,ko:K04876,ko:K04877,ko:K04878,ko:K04879,ko:K04880,ko:K04881	ko04927,ko04934,map04927,map04934	-	-	-	ko00000,ko00001,ko01009,ko04040	1.A.1.2,1.A.1.2.10,1.A.1.2.12,1.A.1.2.4,1.A.1.2.6	-	-	BTB_2,Ion_trans,K_channel_TID
BMN00472	7091.BGIBMGA003851-TA	1.49e-72	233.0	COG2126@1|root,KOG1545@2759|Eukaryota,38E1X@33154|Opisthokonta,3BA48@33208|Metazoa,3CVGR@33213|Bilateria,41UZF@6656|Arthropoda,3SJHQ@50557|Insecta,441KQ@7088|Lepidoptera	33208|Metazoa	P	BTB/POZ domain	KCNA2	GO:0000003,GO:0000302,GO:0000902,GO:0000904,GO:0001508,GO:0001666,GO:0001964,GO:0002027,GO:0002791,GO:0003008,GO:0003012,GO:0003013,GO:0003015,GO:0003018,GO:0003674,GO:0005102,GO:0005215,GO:0005216,GO:0005217,GO:0005221,GO:0005244,GO:0005249,GO:0005251,GO:0005261,GO:0005267,GO:0005488,GO:0005515,GO:0005575,GO:0005622,GO:0005623,GO:0005737,GO:0005783,GO:0005794,GO:0005829,GO:0005886,GO:0005887,GO:…	-	ko:K04874,ko:K04875,ko:K04876,ko:K04877,ko:K04878,ko:K04879,ko:K04880,ko:K04881	ko04927,ko04934,map04927,map04934	-	-	-	ko00000,ko00001,ko01009,ko04040	1.A.1.2,1.A.1.2.10,1.A.1.2.12,1.A.1.2.4,1.A.1.2.6	-	-	BTB_2,Ion_trans,K_channel_TID
BMN00473	13037.EHJ69308	5.07e-171	501.0	COG2272@1|root,COG5239@1|root,KOG1516@2759|Eukaryota,KOG2338@2759|Eukaryota,38G1V@33154|Opisthokonta,3B9ZN@33208|Metazoa,3CTPG@33213|Bilateria,41YZZ@6656|Arthropoda,3SM5G@50557|Insecta,449D3@7088|Lepidoptera	33208|Metazoa	K	Endonuclease/Exonuclease/phosphatase family	ANGEL1	GO:0003674,GO:0003676,GO:0003723,GO:0003729,GO:0003730,GO:0005488,GO:0005515,GO:0005575,GO:0005622,GO:0005623,GO:0005634,GO:0005654,GO:0005737,GO:0005783,GO:0005794,GO:0005801,GO:0005829,GO:0007346,GO:0008150,GO:0008190,GO:0009892,GO:0009893,GO:0009894,GO:0009895,GO:0010468,GO:0010604,GO:0010605,GO:0010608,GO:0010628,GO:0012505,GO:0015030,GO:0016604,GO:0019219,GO:0019222,GO:0019904,GO:0031323,GO:…	-	ko:K18729	-	-	-	-	ko00000,ko03019	-	-	-	Exo_endo_phos
BMN00474	7091.BGIBMGA003852-TA	0.0	7055.0	COG5043@1|root,KOG1809@2759|Eukaryota,38DFZ@33154|Opisthokonta,3B9M8@33208|Metazoa,3D0SD@33213|Bilateria,41VX5@6656|Arthropoda,3SHGK@50557|Insecta,4435F@7088|Lepidoptera	33208|Metazoa	U	Vacuolar-sorting-associated 13 protein C-terminal	VPS13B	GO:0005575,GO:0006605,GO:0006623,GO:0006810,GO:0006886,GO:0007034,GO:0008104,GO:0008150,GO:0015031,GO:0015833,GO:0016020,GO:0019898,GO:0033036,GO:0033365,GO:0034613,GO:0042886,GO:0044425,GO:0045184,GO:0046907,GO:0051179,GO:0051234,GO:0051641,GO:0051649,GO:0070727,GO:0071702,GO:0071705,GO:0072594,GO:0072665,GO:0072666	-	ko:K19526	-	-	-	-	ko00000	-	-	-	Chorein_N,SHR-BD,VPS13,VPS13_C
BMN00475	34740.HMEL017944-PA	0.0	880.0	COG0814@1|root,KOG1304@2759|Eukaryota,38BF5@33154|Opisthokonta,3BD6W@33208|Metazoa,3D1YF@33213|Bilateria,41XPE@6656|Arthropoda,3SJNQ@50557|Insecta,441VV@7088|Lepidoptera	33208|Metazoa	E	Transmembrane amino acid transporter protein	-	GO:0003333,GO:0003674,GO:0005215,GO:0005342,GO:0005575,GO:0005622,GO:0005623,GO:0005737,GO:0005773,GO:0005774,GO:0006810,GO:0006811,GO:0006820,GO:0006865,GO:0008150,GO:0008509,GO:0008514,GO:0015075,GO:0015171,GO:0015318,GO:0015711,GO:0015849,GO:0016020,GO:0022857,GO:0031090,GO:0034220,GO:0043226,GO:0043227,GO:0043229,GO:0043231,GO:0044422,GO:0044424,GO:0044437,GO:0044444,GO:0044446,GO:0044464,GO:…	-	ko:K14209	ko04138,map04138	-	-	-	ko00000,ko00001,ko02000,ko04131	2.A.18.8	-	-	Aa_trans
BMN00476	7091.BGIBMGA003897-TA	0.0	1714.0	COG3440@1|root,2QRDQ@2759|Eukaryota,397R4@33154|Opisthokonta,3BE3C@33208|Metazoa,3CURC@33213|Bilateria,41WK2@6656|Arthropoda,3SKKU@50557|Insecta,444CE@7088|Lepidoptera	33208|Metazoa	K	Tandem tudor domain within UHRF1	UHRF2	GO:0000122,GO:0000166,GO:0000228,GO:0000785,GO:0000790,GO:0000791,GO:0000792,GO:0000976,GO:0000987,GO:0001067,GO:0001654,GO:0001889,GO:0001894,GO:0002088,GO:0003008,GO:0003674,GO:0003676,GO:0003677,GO:0003682,GO:0003690,GO:0003700,GO:0003824,GO:0004842,GO:0005488,GO:0005515,GO:0005575,GO:0005622,GO:0005623,GO:0005634,GO:0005654,GO:0005657,GO:0005694,GO:0005720,GO:0005737,GO:0005886,GO:0006139,GO:…	2.3.2.27	ko:K10638,ko:K15713	-	-	-	-	ko00000,ko01000,ko03036,ko04121	-	-	-	PHD,SAD_SRA,TTD,ubiquitin,zf-C3HC4
BMN00477	13037.EHJ74055	1.2e-151	428.0	2C7D5@1|root,2TBZC@2759|Eukaryota,397C3@33154|Opisthokonta,3CBNA@33208|Metazoa,3DSXV@33213|Bilateria,4290W@6656|Arthropoda,3SYHR@50557|Insecta,447EE@7088|Lepidoptera	33208|Metazoa	-	-	-	-	-	-	-	-	-	-	-	-	-	-	-
BMN00478	7091.BGIBMGA003856-TA	0.0	909.0	COG0531@1|root,KOG1287@2759|Eukaryota,38BBK@33154|Opisthokonta,3B9U2@33208|Metazoa,3CR7T@33213|Bilateria,41UVY@6656|Arthropoda,3SJVI@50557|Insecta,4442M@7088|Lepidoptera	33208|Metazoa	E	Amino acid permease	SLC7A6	GO:0000003,GO:0000820,GO:0000821,GO:0002376,GO:0003333,GO:0003674,GO:0005215,GO:0005342,GO:0005575,GO:0005622,GO:0005623,GO:0005886,GO:0005887,GO:0006082,GO:0006520,GO:0006521,GO:0006807,GO:0006810,GO:0006811,GO:0006820,GO:0006835,GO:0006865,GO:0006897,GO:0006909,GO:0006928,GO:0006950,GO:0006952,GO:0007610,GO:0007617,GO:0007618,GO:0007619,GO:0007635,GO:0008049,GO:0008150,GO:0008152,GO:0008509,GO:…	-	ko:K13867,ko:K13872	ko04974,map04974	-	-	-	ko00000,ko00001,ko02000	2.A.3.8,2.A.3.8.7	-	-	AA_permease_2
BMN00479	7091.BGIBMGA003857-TA	5.52e-285	797.0	2C7D5@1|root,2TBBU@2759|Eukaryota,396HP@33154|Opisthokonta,3CAW4@33208|Metazoa,3DS45@33213|Bilateria,4288S@6656|Arthropoda,3SXUQ@50557|Insecta,445VT@7088|Lepidoptera	33208|Metazoa	-	-	-	-	-	-	-	-	-	-	-	-	-	-	-
BMN00480	7091.BGIBMGA003858-TA	0.0	905.0	KOG0605@1|root,KOG0605@2759|Eukaryota,38CYW@33154|Opisthokonta,3BCK7@33208|Metazoa,3CUQK@33213|Bilateria,41VSV@6656|Arthropoda,3SGH7@50557|Insecta,4456K@7088|Lepidoptera	33208|Metazoa	T	Protein kinase C terminal domain	STK38	GO:0000166,GO:0000287,GO:0000902,GO:0000904,GO:0001932,GO:0001933,GO:0002009,GO:0002165,GO:0003674,GO:0003824,GO:0004672,GO:0004674,GO:0005488,GO:0005515,GO:0005524,GO:0005575,GO:0005622,GO:0005623,GO:0005634,GO:0005737,GO:0005829,GO:0005856,GO:0005938,GO:0006464,GO:0006468,GO:0006469,GO:0006793,GO:0006796,GO:0006807,GO:0007154,GO:0007165,GO:0007275,GO:0007399,GO:0007423,GO:0007444,GO:0007455,GO:…	2.7.11.1	ko:K08790	-	-	-	-	ko00000,ko01000,ko01001	-	-	-	Pkinase,Pkinase_C
BMN00481	7091.BGIBMGA003895-TA	0.0	992.0	KOG4216@1|root,KOG4846@1|root,KOG4216@2759|Eukaryota,KOG4846@2759|Eukaryota,38GHE@33154|Opisthokonta,3B9EC@33208|Metazoa,3CX0M@33213|Bilateria,42AKP@6656|Arthropoda,3T06E@50557|Insecta,446P5@7088|Lepidoptera	33208|Metazoa	K	c4 zinc finger in nuclear hormone receptors	NR1D2	GO:0000003,GO:0000122,GO:0000228,GO:0000271,GO:0000785,GO:0000790,GO:0000976,GO:0000977,GO:0000978,GO:0000980,GO:0000981,GO:0000982,GO:0000987,GO:0001012,GO:0001046,GO:0001047,GO:0001067,GO:0001078,GO:0001158,GO:0001206,GO:0001221,GO:0001222,GO:0001227,GO:0001659,GO:0002237,GO:0002682,GO:0002683,GO:0002791,GO:0003006,GO:0003674,GO:0003676,GO:0003677,GO:0003690,GO:0003700,GO:0003705,GO:0003707,GO:…	-	ko:K03728,ko:K08531,ko:K08701	ko04710,map04710	-	-	-	ko00000,ko00001,ko03000,ko03310	-	-	-	Hormone_recep,zf-C4
BMN00482	13037.EHJ66671	5.46e-266	735.0	KOG3789@1|root,KOG3789@2759|Eukaryota,38GUP@33154|Opisthokonta,3BAP4@33208|Metazoa,3CVXF@33213|Bilateria,41UIK@6656|Arthropoda,3SJQ8@50557|Insecta,442YU@7088|Lepidoptera	33208|Metazoa	P	Nitrogen permease regulator 2	NPRL2	GO:0000003,GO:0000323,GO:0003006,GO:0003674,GO:0003824,GO:0004672,GO:0005488,GO:0005515,GO:0005575,GO:0005622,GO:0005623,GO:0005634,GO:0005737,GO:0005764,GO:0005765,GO:0005767,GO:0005773,GO:0005774,GO:0005776,GO:0006464,GO:0006468,GO:0006793,GO:0006796,GO:0006807,GO:0006950,GO:0006995,GO:0007154,GO:0007165,GO:0007276,GO:0007281,GO:0007292,GO:0007293,GO:0008150,GO:0008152,GO:0008361,GO:0009267,GO:…	-	ko:K20405	ko04150,map04150	-	-	-	ko00000,ko00001	-	-	-	NPR2
BMN00483	7091.BGIBMGA011035-TA	6.42e-224	654.0	COG2801@1|root,KOG0017@2759|Eukaryota,38VNK@33154|Opisthokonta,3CB3V@33208|Metazoa,3DSCG@33213|Bilateria,428FM@6656|Arthropoda,3SSDK@50557|Insecta,44A45@7088|Lepidoptera	33208|Metazoa	L	gag-polypeptide of LTR copia-type	-	-	-	-	-	-	-	-	-	-	-	-	Retrotran_gag_2
BMN00484	7091.BGIBMGA011035-TA	9.97e-222	655.0	COG2801@1|root,KOG0017@2759|Eukaryota,38VNK@33154|Opisthokonta,3CB3V@33208|Metazoa,3DSCG@33213|Bilateria,428FM@6656|Arthropoda,3SSDK@50557|Insecta,44A45@7088|Lepidoptera	33208|Metazoa	L	gag-polypeptide of LTR copia-type	-	-	-	-	-	-	-	-	-	-	-	-	Retrotran_gag_2
BMN00485	7091.BGIBMGA003894-TA	2.63e-294	807.0	COG0814@1|root,KOG1304@2759|Eukaryota,38FV2@33154|Opisthokonta,3B9UN@33208|Metazoa,3CTBK@33213|Bilateria,41W96@6656|Arthropoda,3SKEQ@50557|Insecta,44286@7088|Lepidoptera	33208|Metazoa	E	Transmembrane amino acid transporter protein	SLC36A4	GO:0000323,GO:0001505,GO:0003333,GO:0003674,GO:0005215,GO:0005280,GO:0005326,GO:0005342,GO:0005416,GO:0005575,GO:0005622,GO:0005623,GO:0005737,GO:0005764,GO:0005773,GO:0005774,GO:0005783,GO:0005886,GO:0006810,GO:0006811,GO:0006812,GO:0006820,GO:0006836,GO:0006855,GO:0006865,GO:0008150,GO:0008324,GO:0008509,GO:0008514,GO:0010155,GO:0010958,GO:0012505,GO:0015075,GO:0015077,GO:0015078,GO:0015171,GO:…	-	ko:K14209	ko04138,map04138	-	-	-	ko00000,ko00001,ko02000,ko04131	2.A.18.8	-	-	Aa_trans
BMN00486	7091.BGIBMGA003892-TA	0.0	1674.0	KOG0276@1|root,KOG0276@2759|Eukaryota,38EBC@33154|Opisthokonta,3BATJ@33208|Metazoa,3CW5C@33213|Bilateria,41UT2@6656|Arthropoda,3SI76@50557|Insecta,44493@7088|Lepidoptera	33208|Metazoa	U	The coatomer is a cytosolic protein complex that binds to dilysine motifs and reversibly associates with Golgi non- clathrin-coated vesicles, which further mediate biosynthetic protein transport from the ER, via the Golgi up to the trans Golgi network. Coatomer complex is required for budding from Golgi membranes, and is essential for the retrograde Golgi-to-ER transport of dilysine-tagged protei…	COPB2	GO:0000003,GO:0000139,GO:0003006,GO:0003674,GO:0005080,GO:0005488,GO:0005515,GO:0005575,GO:0005622,GO:0005623,GO:0005737,GO:0005783,GO:0005789,GO:0005794,GO:0005795,GO:0005798,GO:0005829,GO:0006810,GO:0006886,GO:0006888,GO:0006890,GO:0006891,GO:0007275,GO:0007276,GO:0007281,GO:0007292,GO:0008104,GO:0008150,GO:0009790,GO:0009792,GO:0009987,GO:0009994,GO:0010883,GO:0012505,GO:0012506,GO:0015031,GO:…	-	ko:K17302	-	-	-	-	ko00000,ko04131,ko04147	-	-	-	Coatomer_WDAD,WD40
BMN00487	7091.BGIBMGA003891-TA	0.0	1527.0	KOG2341@1|root,KOG2341@2759|Eukaryota,38CYA@33154|Opisthokonta,3BFQD@33208|Metazoa,3CS77@33213|Bilateria,41Y05@6656|Arthropoda,3SIIU@50557|Insecta,442JD@7088|Lepidoptera	33208|Metazoa	K	Transcription initiation factor TFIID component TAF4 family	Taf4	GO:0000428,GO:0001085,GO:0001091,GO:0001092,GO:0001098,GO:0001099,GO:0003674,GO:0003676,GO:0003677,GO:0003712,GO:0003713,GO:0005488,GO:0005515,GO:0005575,GO:0005622,GO:0005623,GO:0005634,GO:0005654,GO:0005667,GO:0005669,GO:0005737,GO:0006139,GO:0006351,GO:0006352,GO:0006355,GO:0006357,GO:0006366,GO:0006367,GO:0006725,GO:0006807,GO:0007275,GO:0007346,GO:0008134,GO:0008150,GO:0008152,GO:0009058,GO:…	-	ko:K03129	ko03022,ko05016,ko05168,map03022,map05016,map05168	-	-	-	ko00000,ko00001,ko03021,ko03036	-	-	-	TAF4,TAFH
BMN00488	7091.BGIBMGA003862-TA	0.0	1484.0	COG0038@1|root,KOG0475@2759|Eukaryota,38CGM@33154|Opisthokonta,3BBJ7@33208|Metazoa,3CRTB@33213|Bilateria,41VGB@6656|Arthropoda,3SHTB@50557|Insecta,44314@7088|Lepidoptera	33208|Metazoa	P	Voltage gated chloride channel	-	GO:0003008,GO:0003014,GO:0003674,GO:0005215,GO:0005216,GO:0005244,GO:0005247,GO:0005253,GO:0005254,GO:0005575,GO:0005622,GO:0005623,GO:0005737,GO:0005768,GO:0005769,GO:0005886,GO:0005887,GO:0006810,GO:0006811,GO:0006820,GO:0006821,GO:0006873,GO:0006885,GO:0006996,GO:0007032,GO:0008150,GO:0008308,GO:0008509,GO:0009987,GO:0010256,GO:0012505,GO:0015075,GO:0015103,GO:0015108,GO:0015267,GO:0015318,GO:…	-	ko:K05012	-	-	-	-	ko00000,ko04040	2.A.49.1.1,2.A.49.1.2,2.A.49.1.3,2.A.49.2.2,2.A.49.2.3,2.A.49.2.8	-	-	CBS,Voltage_CLC
BMN00489	103372.F4WTW3	0.0	1662.0	KOG1825@1|root,KOG1825@2759|Eukaryota,38CJU@33154|Opisthokonta,3BCR6@33208|Metazoa,3CVEJ@33213|Bilateria,41XRD@6656|Arthropoda,3SKAR@50557|Insecta,46J3I@7399|Hymenoptera	33208|Metazoa	S	Cell morphogenesis N-terminal	FRY	GO:0000003,GO:0000902,GO:0000904,GO:0001654,GO:0001745,GO:0001751,GO:0001754,GO:0001932,GO:0001934,GO:0002009,GO:0002165,GO:0003006,GO:0003674,GO:0004857,GO:0005488,GO:0005515,GO:0005575,GO:0005622,GO:0005623,GO:0005737,GO:0005938,GO:0006355,GO:0006996,GO:0007010,GO:0007015,GO:0007275,GO:0007276,GO:0007281,GO:0007292,GO:0007399,GO:0007423,GO:0007444,GO:0007455,GO:0007469,GO:0007472,GO:0007476,GO:…	-	-	-	-	-	-	-	-	-	-	MOR2-PAG1_C,MOR2-PAG1_N,MOR2-PAG1_mid
BMN00490	34740.HMEL011015-PA	2.96e-151	437.0	KOG3656@1|root,KOG3656@2759|Eukaryota,39X7E@33154|Opisthokonta,3BRWX@33208|Metazoa,3D756@33213|Bilateria,41ZDQ@6656|Arthropoda,3SZ6V@50557|Insecta,446K8@7088|Lepidoptera	33208|Metazoa	T	7 transmembrane receptor (rhodopsin family)	OR1L8	GO:0001653,GO:0003008,GO:0003674,GO:0004888,GO:0004930,GO:0004984,GO:0005575,GO:0005623,GO:0005886,GO:0007154,GO:0007165,GO:0007186,GO:0007218,GO:0007600,GO:0007606,GO:0007608,GO:0008150,GO:0008188,GO:0008528,GO:0009593,GO:0009987,GO:0016020,GO:0016021,GO:0023052,GO:0031224,GO:0032501,GO:0038023,GO:0042221,GO:0044425,GO:0044464,GO:0050789,GO:0050794,GO:0050877,GO:0050896,GO:0050906,GO:0050907,GO:…	-	ko:K04257	ko04740,map04740	-	-	-	ko00000,ko00001,ko04030	-	-	-	7tm_1,7tm_4
BMN00491	7091.BGIBMGA003864-TA	7.48e-249	696.0	COG0814@1|root,KOG1303@2759|Eukaryota,39T29@33154|Opisthokonta,3BKWZ@33208|Metazoa,3D3E9@33213|Bilateria,41W34@6656|Arthropoda,3SIID@50557|Insecta,44488@7088|Lepidoptera	33208|Metazoa	E	Transmembrane amino acid transporter protein	-	GO:0003333,GO:0003674,GO:0005215,GO:0005342,GO:0006810,GO:0006811,GO:0006820,GO:0006865,GO:0008150,GO:0008509,GO:0008514,GO:0015075,GO:0015171,GO:0015318,GO:0015711,GO:0015849,GO:0022857,GO:0034220,GO:0046942,GO:0046943,GO:0051179,GO:0051234,GO:0055085,GO:0071702,GO:0071705,GO:0098656,GO:1903825,GO:1905039	-	ko:K15015	ko04721,ko04723,ko04727,ko05032,ko05033,map04721,map04723,map04727,map05032,map05033	-	-	-	ko00000,ko00001,ko02000	2.A.18.5	-	-	Aa_trans
BMN00492	7091.BGIBMGA003889-TA	8.46e-182	508.0	COG0224@1|root,KOG1531@2759|Eukaryota,38C4S@33154|Opisthokonta,3BBJU@33208|Metazoa,3CYZ3@33213|Bilateria,41W9M@6656|Arthropoda,3SKBJ@50557|Insecta,443HB@7088|Lepidoptera	33208|Metazoa	C	ATP synthase	ATP5C1	GO:0000275,GO:0003674,GO:0003824,GO:0005215,GO:0005575,GO:0005622,GO:0005623,GO:0005737,GO:0005739,GO:0005740,GO:0005743,GO:0005753,GO:0005759,GO:0006091,GO:0006119,GO:0006139,GO:0006163,GO:0006164,GO:0006725,GO:0006753,GO:0006754,GO:0006793,GO:0006796,GO:0006807,GO:0006810,GO:0006811,GO:0006812,GO:0006839,GO:0006996,GO:0007005,GO:0007006,GO:0007007,GO:0008150,GO:0008152,GO:0009058,GO:0009117,GO:…	-	ko:K02136	ko00190,ko01100,ko04714,ko05010,ko05012,ko05016,map00190,map01100,map04714,map05010,map05012,map05016	M00158	-	-	ko00000,ko00001,ko00002	3.A.2.1	-	-	ATP-synt
BMN00493	7091.BGIBMGA003866-TA	0.0	944.0	COG3186@1|root,KOG3820@2759|Eukaryota,38G6R@33154|Opisthokonta,3BB8B@33208|Metazoa,3CUNE@33213|Bilateria,41TFI@6656|Arthropoda,3SG0X@50557|Insecta,44334@7088|Lepidoptera	33208|Metazoa	E	ACT domain	PAH	GO:0000003,GO:0001505,GO:0003008,GO:0003674,GO:0003824,GO:0004497,GO:0004505,GO:0004510,GO:0005488,GO:0005506,GO:0005515,GO:0005575,GO:0005622,GO:0005623,GO:0005737,GO:0005829,GO:0006066,GO:0006082,GO:0006464,GO:0006520,GO:0006558,GO:0006559,GO:0006568,GO:0006569,GO:0006570,GO:0006571,GO:0006576,GO:0006582,GO:0006584,GO:0006586,GO:0006725,GO:0006726,GO:0006732,GO:0006807,GO:0006950,GO:0006979,GO:…	1.14.16.1	ko:K00500	ko00360,ko00400,ko00790,ko01100,ko01230,map00360,map00400,map00790,map01100,map01230	-	R01795,R07211	RC00490	ko00000,ko00001,ko01000	-	-	-	ACT,Biopterin_H
BMN00494	13037.EHJ64588	2.7e-198	554.0	KOG0490@1|root,KOG0490@2759|Eukaryota,39CKQ@33154|Opisthokonta,3BHYC@33208|Metazoa,3CRSY@33213|Bilateria,41VET@6656|Arthropoda,3SI7A@50557|Insecta,445GC@7088|Lepidoptera	33208|Metazoa	K	Zinc-binding domain present in Lin-11, Isl-1, Mec-3.	LHX8	GO:0000003,GO:0000976,GO:0000977,GO:0000981,GO:0001012,GO:0001067,GO:0001654,GO:0001674,GO:0001708,GO:0001764,GO:0003006,GO:0003008,GO:0003674,GO:0003676,GO:0003677,GO:0003690,GO:0003700,GO:0005488,GO:0005575,GO:0005622,GO:0005623,GO:0005634,GO:0006355,GO:0006357,GO:0006928,GO:0007275,GO:0007399,GO:0007417,GO:0007420,GO:0007423,GO:0007444,GO:0007548,GO:0007610,GO:0007611,GO:0008150,GO:0008406,GO:…	-	ko:K09375	-	-	-	-	ko00000,ko03000	-	-	-	Homeobox,LIM
BMN00495	7091.BGIBMGA003867-TA	4.27e-167	493.0	KOG1130@1|root,KOG1130@2759|Eukaryota,38BEC@33154|Opisthokonta,3BBV7@33208|Metazoa,3CSNR@33213|Bilateria,41TFF@6656|Arthropoda,3SGJQ@50557|Insecta,444E1@7088|Lepidoptera	33208|Metazoa	T	Tetratricopeptide repeat	GPSM2	GO:0000132,GO:0000139,GO:0000226,GO:0000278,GO:0000922,GO:0001709,GO:0001965,GO:0003674,GO:0005092,GO:0005096,GO:0005488,GO:0005515,GO:0005575,GO:0005622,GO:0005623,GO:0005634,GO:0005654,GO:0005737,GO:0005783,GO:0005789,GO:0005794,GO:0005813,GO:0005815,GO:0005819,GO:0005829,GO:0005856,GO:0005886,GO:0005938,GO:0006996,GO:0007010,GO:0007017,GO:0007049,GO:0007051,GO:0007052,GO:0007154,GO:0007163,GO:…	-	ko:K15837,ko:K15839	ko05030,map05030	-	-	-	ko00000,ko00001,ko03036	-	-	-	GoLoco,TPR_12,TPR_7,TPR_8
BMN00496	7091.BGIBMGA003870-TA	0.0	1173.0	KOG3561@1|root,KOG3561@2759|Eukaryota,38GV1@33154|Opisthokonta,3B9NK@33208|Metazoa,3CYH2@33213|Bilateria,41VZT@6656|Arthropoda,3SHET@50557|Insecta,444XJ@7088|Lepidoptera	33208|Metazoa	K	PAS domain	ARNTL	GO:0000003,GO:0000060,GO:0000122,GO:0000976,GO:0000977,GO:0000978,GO:0000980,GO:0000981,GO:0000982,GO:0000987,GO:0000988,GO:0000989,GO:0001012,GO:0001067,GO:0001076,GO:0001077,GO:0001158,GO:0001190,GO:0001228,GO:0002027,GO:0002791,GO:0003053,GO:0003674,GO:0003676,GO:0003677,GO:0003690,GO:0003700,GO:0005102,GO:0005488,GO:0005515,GO:0005575,GO:0005622,GO:0005623,GO:0005634,GO:0005654,GO:0005667,GO:…	-	ko:K02296	ko04710,ko04711,ko04728,ko05168,map04710,map04711,map04728,map05168	-	-	-	ko00000,ko00001,ko03000	-	-	-	HLH,PAS,PAS_11,PAS_3
BMN00497	7029.ACYPI063503-PA	2.73e-86	291.0	KOG1075@1|root,KOG1075@2759|Eukaryota,39Y6T@33154|Opisthokonta,3BEGN@33208|Metazoa,3CZ7K@33213|Bilateria,4221Z@6656|Arthropoda,3SQ77@50557|Insecta	33208|Metazoa	L	Reverse transcriptase (RNA-dependent DNA polymerase)	-	-	-	-	-	-	-	-	-	-	-	-	Exo_endo_phos_2,RVT_1
BMN00498	7091.BGIBMGA003885-TA	2.46e-143	408.0	29X0K@1|root,2RXQR@2759|Eukaryota,39ZVR@33154|Opisthokonta,3BQXY@33208|Metazoa,3E4FP@33213|Bilateria,42ADC@6656|Arthropoda,3T0VI@50557|Insecta,4466K@7088|Lepidoptera	33208|Metazoa	S	Ovarian carcinoma immunoreactive antigen (OCIA)	OCIAD1	GO:0005575,GO:0005622,GO:0005623,GO:0005737,GO:0005768,GO:0008150,GO:0012505,GO:0031410,GO:0031982,GO:0043226,GO:0043227,GO:0043229,GO:0044424,GO:0044444,GO:0044464,GO:0045595,GO:0050789,GO:0050793,GO:0050794,GO:0065007,GO:0097708,GO:2000736	-	-	-	-	-	-	-	-	-	-	OCIA
BMN00499	7091.BGIBMGA003871-TA	1.58e-207	592.0	2CCYH@1|root,2TBMD@2759|Eukaryota,396WW@33154|Opisthokonta,3CB8G@33208|Metazoa,3DSHD@33213|Bilateria,428KQ@6656|Arthropoda,3T0S4@50557|Insecta,446IX@7088|Lepidoptera	33208|Metazoa	-	-	-	-	-	-	-	-	-	-	-	-	-	-	-
BMN00500	34740.HMEL007942-PA	3.9e-190	541.0	KOG1721@1|root,KOG1721@2759|Eukaryota,39Y18@33154|Opisthokonta,3C5Y3@33208|Metazoa,3DRKK@33213|Bilateria,42C2E@6656|Arthropoda,3SYTF@50557|Insecta,4487W@7088|Lepidoptera	33208|Metazoa	S	Transposase IS4	-	-	-	-	-	-	-	-	-	-	-	-	DDE_Tnp_1_7
BMN00501	7091.BGIBMGA003882-TA	0.0	878.0	COG0814@1|root,KOG1304@2759|Eukaryota,38NEQ@33154|Opisthokonta,3BMEP@33208|Metazoa,3D0MA@33213|Bilateria,41XJZ@6656|Arthropoda,3SFXB@50557|Insecta,44389@7088|Lepidoptera	33208|Metazoa	E	Transmembrane amino acid transporter protein	-	-	-	ko:K14209	ko04138,map04138	-	-	-	ko00000,ko00001,ko02000,ko04131	2.A.18.8	-	-	Aa_trans
BMN00502	34740.HMEL016653-PA	4.61e-222	624.0	COG0814@1|root,KOG1304@2759|Eukaryota,38NEQ@33154|Opisthokonta,3BMEP@33208|Metazoa,3D0MA@33213|Bilateria,41XJZ@6656|Arthropoda,3SFXB@50557|Insecta,443W6@7088|Lepidoptera	33208|Metazoa	E	Transmembrane amino acid transporter protein	-	GO:0003333,GO:0003674,GO:0005215,GO:0005342,GO:0005575,GO:0005622,GO:0005623,GO:0005737,GO:0005773,GO:0005774,GO:0006810,GO:0006811,GO:0006820,GO:0006865,GO:0006897,GO:0006909,GO:0006950,GO:0006952,GO:0008150,GO:0008509,GO:0008514,GO:0009605,GO:0009607,GO:0009617,GO:0015075,GO:0015171,GO:0015318,GO:0015711,GO:0015849,GO:0016020,GO:0016192,GO:0022857,GO:0031090,GO:0034220,GO:0040007,GO:0042742,GO:…	-	ko:K14209	ko04138,map04138	-	-	-	ko00000,ko00001,ko02000,ko04131	2.A.18.8	-	-	Aa_trans
BMN00503	7091.BGIBMGA003878-TA	2.75e-294	806.0	KOG3656@1|root,KOG3656@2759|Eukaryota,38M95@33154|Opisthokonta,3BI8G@33208|Metazoa,3CSWV@33213|Bilateria,41WN1@6656|Arthropoda,3SJ55@50557|Insecta,449EF@7088|Lepidoptera	33208|Metazoa	S	Serpentine type 7TM GPCR chemoreceptor Srsx	-	GO:0003674,GO:0004888,GO:0004930,GO:0005575,GO:0007154,GO:0007165,GO:0007186,GO:0008150,GO:0009987,GO:0016020,GO:0016021,GO:0023052,GO:0031224,GO:0038023,GO:0044425,GO:0050789,GO:0050794,GO:0050896,GO:0051716,GO:0060089,GO:0065007	-	ko:K08421	-	-	-	-	ko00000,ko04030	-	-	-	7tm_1
BMN00504	7091.BGIBMGA003213-TA	0.0	2905.0	2F6E7@1|root,2T7GA@2759|Eukaryota,391S9@33154|Opisthokonta,3C79F@33208|Metazoa,3DN9J@33213|Bilateria,424PK@6656|Arthropoda,3STYD@50557|Insecta,44ABH@7088|Lepidoptera	33208|Metazoa	-	-	-	-	-	-	-	-	-	-	-	-	-	-	-
BMN00505	13037.EHJ70770	1.93e-13	69.7	2F5K0@1|root,2T6KX@2759|Eukaryota,390P3@33154|Opisthokonta,3C6HI@33208|Metazoa,3DMG4@33213|Bilateria,4242G@6656|Arthropoda,3SSRI@50557|Insecta,44AM5@7088|Lepidoptera	33208|Metazoa	-	-	-	-	-	-	-	-	-	-	-	-	-	-	-
BMN00506	7091.BGIBMGA003286-TA	0.0	1768.0	KOG4221@1|root,KOG4221@2759|Eukaryota,38DHJ@33154|Opisthokonta,3BASX@33208|Metazoa,3D0AX@33213|Bilateria,41VAS@6656|Arthropoda,3SKA4@50557|Insecta,4430R@7088|Lepidoptera	33208|Metazoa	T	Neogenin C-terminus	NEO1	GO:0000003,GO:0000768,GO:0000902,GO:0000904,GO:0001558,GO:0001654,GO:0001764,GO:0001932,GO:0001934,GO:0001975,GO:0002791,GO:0002792,GO:0003002,GO:0003006,GO:0003674,GO:0003712,GO:0003713,GO:0004888,GO:0005042,GO:0005102,GO:0005488,GO:0005515,GO:0005575,GO:0005622,GO:0005623,GO:0005634,GO:0005654,GO:0005737,GO:0005794,GO:0005829,GO:0005886,GO:0005887,GO:0006355,GO:0006357,GO:0006915,GO:0006928,GO:…	3.1.3.2	ko:K06765,ko:K06766,ko:K14395	ko04360,ko04514,ko05200,ko05210,map04360,map04514,map05200,map05210	-	R11527	RC00017	ko00000,ko00001,ko01000	-	-	-	I-set,Ig_2,Ig_3,Neogenin_C,fn3
BMN00507	7091.BGIBMGA003214-TA	0.0	1126.0	28HS7@1|root,2QQ3H@2759|Eukaryota,38FRT@33154|Opisthokonta,3BAJY@33208|Metazoa,3CS3U@33213|Bilateria,41YH1@6656|Arthropoda,3SIW2@50557|Insecta,448J7@7088|Lepidoptera	33208|Metazoa	K	Mediator of RNA polymerase II transcription subunit	MED16	GO:0002237,GO:0003674,GO:0003712,GO:0003713,GO:0005102,GO:0005488,GO:0005515,GO:0005575,GO:0005622,GO:0005623,GO:0005634,GO:0005654,GO:0006139,GO:0006351,GO:0006352,GO:0006355,GO:0006357,GO:0006366,GO:0006367,GO:0006725,GO:0006807,GO:0006950,GO:0007154,GO:0007165,GO:0008134,GO:0008150,GO:0008152,GO:0009058,GO:0009059,GO:0009266,GO:0009408,GO:0009605,GO:0009607,GO:0009617,GO:0009628,GO:0009719,GO:…	-	ko:K15159	ko04919,map04919	-	-	-	ko00000,ko00001,ko03021	-	-	-	Med16
BMN00508	13037.EHJ73209	1.17e-107	313.0	2D8WD@1|root,2TBTN@2759|Eukaryota,3974V@33154|Opisthokonta,3CBFM@33208|Metazoa,3DSQU@33213|Bilateria,428U5@6656|Arthropoda,3SYAG@50557|Insecta,4470Z@7088|Lepidoptera	33208|Metazoa	-	-	-	-	-	-	-	-	-	-	-	-	-	-	-
BMN00509	13037.EHJ77325	9.95e-200	580.0	KOG3910@1|root,KOG3910@2759|Eukaryota,38CF8@33154|Opisthokonta,3BAYG@33208|Metazoa,3CX00@33213|Bilateria,41U7R@6656|Arthropoda,3SHZE@50557|Insecta,446AW@7088|Lepidoptera	33208|Metazoa	K	helix loop helix domain	TCF4	GO:0000003,GO:0000122,GO:0000228,GO:0000785,GO:0000790,GO:0000976,GO:0000977,GO:0000978,GO:0000981,GO:0000982,GO:0000987,GO:0001011,GO:0001012,GO:0001067,GO:0001077,GO:0001085,GO:0001091,GO:0001093,GO:0001098,GO:0001099,GO:0001228,GO:0001655,GO:0001708,GO:0001709,GO:0001775,GO:0002065,GO:0002119,GO:0002164,GO:0002376,GO:0002682,GO:0003006,GO:0003674,GO:0003676,GO:0003677,GO:0003682,GO:0003690,GO:…	-	ko:K15603	-	-	-	-	ko00000,ko03000	-	-	-	HLH
BMN00510	13037.EHJ77320	0.0	1041.0	COG0465@1|root,KOG0734@2759|Eukaryota,38BJT@33154|Opisthokonta,3BDKJ@33208|Metazoa,3CX5P@33213|Bilateria,41VUG@6656|Arthropoda,3SGJC@50557|Insecta,449J4@7088|Lepidoptera	33208|Metazoa	O	Peptidase family M41	YME1L1	GO:0003674,GO:0003824,GO:0004176,GO:0005575,GO:0005622,GO:0005623,GO:0005634,GO:0005654,GO:0005737,GO:0005739,GO:0005740,GO:0005743,GO:0006508,GO:0006515,GO:0006807,GO:0006996,GO:0007005,GO:0008150,GO:0008152,GO:0008233,GO:0008237,GO:0008283,GO:0009056,GO:0009057,GO:0009987,GO:0010467,GO:0010941,GO:0016020,GO:0016043,GO:0016462,GO:0016485,GO:0016604,GO:0016787,GO:0016817,GO:0016818,GO:0016887,GO:…	-	ko:K08955	ko04139,map04139	-	-	-	ko00000,ko00001,ko01000,ko01002	-	-	-	AAA,Peptidase_M41
BMN00511	7091.BGIBMGA003283-TA	2.74e-302	835.0	KOG1721@1|root,KOG1721@2759|Eukaryota,39YAY@33154|Opisthokonta,3BNHF@33208|Metazoa,3D3U7@33213|Bilateria,41Y30@6656|Arthropoda,3SKUE@50557|Insecta,445WY@7088|Lepidoptera	33208|Metazoa	S	Zinc-finger of C2H2 type	-	-	-	-	-	-	-	-	-	-	-	-	zf-AD,zf-C2H2,zf-C2H2_6
BMN00512	7091.BGIBMGA003217-TA	1.42e-231	657.0	KOG1721@1|root,KOG1721@2759|Eukaryota,39YAY@33154|Opisthokonta,3BNHF@33208|Metazoa,3D3U7@33213|Bilateria,41Y30@6656|Arthropoda,3SKUE@50557|Insecta,445WY@7088|Lepidoptera	33208|Metazoa	S	Zinc-finger of C2H2 type	-	-	-	-	-	-	-	-	-	-	-	-	zf-AD,zf-C2H2,zf-C2H2_6
BMN00513	7091.BGIBMGA012804-TA	6.25e-24	102.0	2EPWK@1|root,2ST0R@2759|Eukaryota,3AU1T@33154|Opisthokonta,3C3AZ@33208|Metazoa,3DKTK@33213|Bilateria,423RV@6656|Arthropoda,3SSBB@50557|Insecta	33208|Metazoa	S	zinc finger	-	-	-	-	-	-	-	-	-	-	-	-	-
BMN00514	34740.HMEL003160-PA	4.87e-70	221.0	2D7GQ@1|root,2T652@2759|Eukaryota,397KB@33154|Opisthokonta,3CBW2@33208|Metazoa,3DT5N@33213|Bilateria,4298K@6656|Arthropoda,3SYRY@50557|Insecta,447UI@7088|Lepidoptera	33208|Metazoa	-	-	-	-	-	-	-	-	-	-	-	-	-	-	-
BMN00515	69319.XP_008554764.1	9.7e-292	806.0	COG0076@1|root,KOG0629@2759|Eukaryota,38CT3@33154|Opisthokonta,3BB5R@33208|Metazoa,3CUJ9@33213|Bilateria,41W6F@6656|Arthropoda,3SI9D@50557|Insecta,46G41@7399|Hymenoptera	33208|Metazoa	E	Pyridoxal-dependent decarboxylase conserved domain	GAD1	GO:0001505,GO:0003008,GO:0003674,GO:0003824,GO:0004351,GO:0005488,GO:0005515,GO:0005575,GO:0005622,GO:0005623,GO:0005737,GO:0005886,GO:0005938,GO:0006082,GO:0006105,GO:0006464,GO:0006520,GO:0006536,GO:0006538,GO:0006540,GO:0006807,GO:0007154,GO:0007267,GO:0007268,GO:0007275,GO:0007399,GO:0007416,GO:0007528,GO:0007610,GO:0007611,GO:0007612,GO:0007626,GO:0007635,GO:0008021,GO:0008144,GO:0008150,GO:…	4.1.1.15	ko:K01580	ko00250,ko00410,ko00430,ko00650,ko01100,ko01110,ko01120,ko02024,ko04727,ko04940,map00250,map00410,map00430,map00650,map01100,map01110,map01120,map02024,map04727,map04940	M00027	R00261,R00489,R01682,R02466	RC00299	ko00000,ko00001,ko00002,ko01000	-	-	-	Pyridoxal_deC
BMN00516	7091.BGIBMGA003280-TA	1.37e-306	837.0	KOG2651@1|root,KOG2651@2759|Eukaryota,3A2CI@33154|Opisthokonta,3BQGE@33208|Metazoa,3D77T@33213|Bilateria,41ZM3@6656|Arthropoda,3SMVZ@50557|Insecta,447ZW@7088|Lepidoptera	33208|Metazoa	A	Methyltransferase domain	-	-	-	-	-	-	-	-	-	-	-	-	Methyltransf_32
BMN00517	7091.BGIBMGA003279-TA	0.0	1595.0	COG1026@1|root,KOG2019@2759|Eukaryota,38B5A@33154|Opisthokonta,3BCZG@33208|Metazoa,3CSM8@33213|Bilateria,41UNX@6656|Arthropoda,3SHJ6@50557|Insecta,443TW@7088|Lepidoptera	33208|Metazoa	O	Peptidase M16C associated	PITRM1	GO:0003674,GO:0003824,GO:0004175,GO:0004222,GO:0005488,GO:0005575,GO:0005622,GO:0005623,GO:0005737,GO:0005739,GO:0005759,GO:0006508,GO:0006605,GO:0006626,GO:0006807,GO:0006810,GO:0006839,GO:0006886,GO:0006996,GO:0007005,GO:0008047,GO:0008104,GO:0008150,GO:0008152,GO:0008233,GO:0008237,GO:0008270,GO:0009987,GO:0015031,GO:0015833,GO:0016043,GO:0016787,GO:0019538,GO:0030234,GO:0031974,GO:0033036,GO:…	-	ko:K06972,ko:K20175	-	-	-	-	ko00000,ko01000,ko01002,ko04131	-	-	-	M16C_assoc,Peptidase_M16,Peptidase_M16_C
BMN00518	7091.BGIBMGA003221-TA	0.0	979.0	COG1084@1|root,KOG1490@2759|Eukaryota,39M2V@33154|Opisthokonta,3BDD6@33208|Metazoa,3CX4G@33213|Bilateria,41WBZ@6656|Arthropoda,3SHGQ@50557|Insecta,443IC@7088|Lepidoptera	33208|Metazoa	S	Nucleolar GTP-binding protein 1 (NOG1)	GTPBP4	GO:0000079,GO:0000166,GO:0000226,GO:0000278,GO:0000280,GO:0000463,GO:0000470,GO:0001882,GO:0001883,GO:0001932,GO:0003674,GO:0003824,GO:0003924,GO:0005488,GO:0005525,GO:0005575,GO:0005622,GO:0005623,GO:0005634,GO:0005635,GO:0005730,GO:0005737,GO:0005794,GO:0005829,GO:0006139,GO:0006275,GO:0006364,GO:0006396,GO:0006725,GO:0006807,GO:0006996,GO:0007010,GO:0007017,GO:0007049,GO:0007051,GO:0007052,GO:…	-	ko:K06943	ko03008,map03008	-	-	-	ko00000,ko00001,ko03009	-	-	-	NOG1,NOGCT
BMN00519	7091.BGIBMGA003278-TA	0.0	1647.0	COG5033@1|root,KOG3149@2759|Eukaryota,38CGV@33154|Opisthokonta,3BA60@33208|Metazoa,3CVFR@33213|Bilateria,41XTQ@6656|Arthropoda,3SM75@50557|Insecta,441HZ@7088|Lepidoptera	33208|Metazoa	K	YEATS family	YEATS2	GO:0000122,GO:0000123,GO:0000981,GO:0003674,GO:0003700,GO:0005488,GO:0005515,GO:0005575,GO:0005622,GO:0005623,GO:0005634,GO:0005654,GO:0005671,GO:0005694,GO:0005700,GO:0005819,GO:0005856,GO:0006325,GO:0006338,GO:0006355,GO:0006357,GO:0006464,GO:0006473,GO:0006475,GO:0006807,GO:0006996,GO:0008134,GO:0008150,GO:0008152,GO:0009889,GO:0009890,GO:0009892,GO:0009987,GO:0010468,GO:0010556,GO:0010558,GO:…	-	-	-	-	-	-	-	-	-	-	YEATS
BMN00520	7091.BGIBMGA003222-TA	2.28e-272	745.0	KOG3840@1|root,KOG3840@2759|Eukaryota,38CHE@33154|Opisthokonta,3BBJC@33208|Metazoa,3CS1K@33213|Bilateria,41Y0C@6656|Arthropoda,3SHPA@50557|Insecta,4458N@7088|Lepidoptera	33208|Metazoa	S	BTB/POZ domain	-	GO:0003008,GO:0007600,GO:0008150,GO:0032501,GO:0050877,GO:0050954,GO:0050975	2.7.1.30	ko:K00864,ko:K10482	ko00561,ko01100,ko03320,ko04626,map00561,map01100,map03320,map04626	-	R00847	RC00002,RC00017	ko00000,ko00001,ko01000,ko04121,ko04147	-	-	-	BTB_3
BMN00521	7091.BGIBMGA003277-TA	0.0	4256.0	2F64Q@1|root,2T76I@2759|Eukaryota,391DH@33154|Opisthokonta,3C70W@33208|Metazoa,3DN0V@33213|Bilateria,424GB@6656|Arthropoda,3STQW@50557|Insecta,449KN@7088|Lepidoptera	33208|Metazoa	-	-	-	-	-	-	-	-	-	-	-	-	-	-	-
BMN00522	7091.BGIBMGA003276-TA	1.31e-75	226.0	2F6CD@1|root,2T7NJ@2759|Eukaryota,3920S@33154|Opisthokonta,3C7GD@33208|Metazoa,3DNGJ@33213|Bilateria,42CDI@6656|Arthropoda,3SU52@50557|Insecta,44AN3@7088|Lepidoptera	33208|Metazoa	S	Transcription activator MBF2	-	-	-	-	-	-	-	-	-	-	-	-	MBF2
BMN00523	7091.BGIBMGA003275-TA	1.5e-102	306.0	2D6WE@1|root,2T35W@2759|Eukaryota,3974A@33154|Opisthokonta,3CBF6@33208|Metazoa,3DSQD@33213|Bilateria,428TN@6656|Arthropoda,3SY9W@50557|Insecta,446ZE@7088|Lepidoptera	33208|Metazoa	-	-	-	-	-	-	-	-	-	-	-	-	-	-	-
BMN00524	7091.BGIBMGA003223-TA	0.0	1681.0	KOG2306@1|root,KOG2306@2759|Eukaryota,38G89@33154|Opisthokonta,3BDYQ@33208|Metazoa,3CWC2@33213|Bilateria,41TM1@6656|Arthropoda,3SJC1@50557|Insecta,441WZ@7088|Lepidoptera	33208|Metazoa	S	Domain of unknown function (DUF4210)	FAM214A	GO:0006950,GO:0008150,GO:0009987,GO:0033554,GO:0034976,GO:0050896,GO:0051716	-	-	-	-	-	-	-	-	-	-	Chromosome_seg,DUF4210
BMN00525	7091.BGIBMGA003274-TA	1.26e-166	475.0	2DBEN@1|root,2S5HV@2759|Eukaryota,3A6FT@33154|Opisthokonta,3BT36@33208|Metazoa,3DA4E@33213|Bilateria,420EA@6656|Arthropoda,3SNJZ@50557|Insecta,4470Q@7088|Lepidoptera	33208|Metazoa	-	-	-	-	-	-	-	-	-	-	-	-	-	-	DUF1676
BMN00526	7091.BGIBMGA003224-TA	5.39e-126	364.0	KOG3989@1|root,KOG3989@2759|Eukaryota	2759|Eukaryota	S	long-chain fatty acid catabolic process	ADTRP	GO:0001676,GO:0003674,GO:0003824,GO:0005575,GO:0005623,GO:0005886,GO:0005901,GO:0006082,GO:0006629,GO:0006631,GO:0008150,GO:0008152,GO:0009056,GO:0009062,GO:0009719,GO:0009725,GO:0009893,GO:0009986,GO:0009987,GO:0010033,GO:0010468,GO:0010604,GO:0010628,GO:0012505,GO:0014070,GO:0016020,GO:0016042,GO:0016054,GO:0016787,GO:0019222,GO:0019752,GO:0030193,GO:0030195,GO:0032101,GO:0032102,GO:0032787,GO:…	-	ko:K19754	-	-	-	-	ko00000,ko04812	-	-	-	Far-17a_AIG1
BMN00527	7091.BGIBMGA003273-TA	0.0	1437.0	2CE2K@1|root,2RTZJ@2759|Eukaryota,39SSX@33154|Opisthokonta,3BMY9@33208|Metazoa,3D599@33213|Bilateria,41YF7@6656|Arthropoda,3T04U@50557|Insecta,4436Y@7088|Lepidoptera	33208|Metazoa	S	Chitin-binding domain type 2	-	-	-	-	-	-	-	-	-	-	-	-	CBM_14
BMN00528	7091.BGIBMGA003272-TA	7.22e-106	304.0	2CGW5@1|root,2S2XC@2759|Eukaryota,3A5F7@33154|Opisthokonta,3BSDA@33208|Metazoa,3D964@33213|Bilateria,41ZSY@6656|Arthropoda,3SN67@50557|Insecta,449Y6@7088|Lepidoptera	33208|Metazoa	S	Chitin-binding domain type 2	-	-	-	-	-	-	-	-	-	-	-	-	CBM_14
BMN00529	7091.BGIBMGA003225-TA	5.15e-136	385.0	KOG3536@1|root,KOG3536@2759|Eukaryota,3A4MK@33154|Opisthokonta,3BRTH@33208|Metazoa,3D8TM@33213|Bilateria,41ZUJ@6656|Arthropoda,3SMXQ@50557|Insecta,446EF@7088|Lepidoptera	33208|Metazoa	S	Phosphotyrosine interaction domain (PTB/PID)	-	-	-	-	-	-	-	-	-	-	-	-	PID,PID_2
BMN00530	7091.BGIBMGA003271-TA	0.0	1170.0	2BVS6@1|root,2TC1G@2759|Eukaryota,397EK@33154|Opisthokonta,3CBQP@33208|Metazoa,3DT06@33213|Bilateria,42935@6656|Arthropoda,3SYK3@50557|Insecta,447J6@7088|Lepidoptera	33208|Metazoa	-	-	-	-	-	-	-	-	-	-	-	-	-	-	-
BMN00531	7091.BGIBMGA003270-TA	1.23e-182	509.0	2CECT@1|root,2S5QE@2759|Eukaryota,3A5UW@33154|Opisthokonta,3BSRX@33208|Metazoa,3D9GF@33213|Bilateria,420D5@6656|Arthropoda,3SP21@50557|Insecta,446DU@7088|Lepidoptera	33208|Metazoa	S	Chitin binding Peritrophin-A domain	-	-	-	-	-	-	-	-	-	-	-	-	CBM_14
BMN00532	7091.BGIBMGA003226-TA	0.0	890.0	KOG1721@1|root,KOG1721@2759|Eukaryota,39YAY@33154|Opisthokonta,3BNHF@33208|Metazoa,3D3U7@33213|Bilateria,41Y30@6656|Arthropoda,3SKUE@50557|Insecta,4432M@7088|Lepidoptera	33208|Metazoa	S	Zinc-finger associated domain (zf-AD)	-	-	-	-	-	-	-	-	-	-	-	-	zf-AD,zf-C2H2,zf-C2H2_6
BMN00533	7091.BGIBMGA003228-TA	0.0	1099.0	KOG3690@1|root,KOG3690@2759|Eukaryota,38BGP@33154|Opisthokonta,3BB1P@33208|Metazoa,3CWJF@33213|Bilateria,41YE3@6656|Arthropoda,3SII1@50557|Insecta,4431D@7088|Lepidoptera	33208|Metazoa	O	Angiotensin-converting enzyme	-	-	3.4.15.1	ko:K01283	ko04614,ko04924,ko05142,ko05410,map04614,map04924,map05142,map05410	-	-	-	ko00000,ko00001,ko01000,ko01002,ko04090,ko04147	-	-	-	Peptidase_M2
BMN00534	7091.BGIBMGA003269-TA	1.03e-270	773.0	COG4886@1|root,KOG0619@2759|Eukaryota,38G2A@33154|Opisthokonta,3BJN8@33208|Metazoa,3D0FV@33213|Bilateria,41UH3@6656|Arthropoda,3SGCY@50557|Insecta	33208|Metazoa	S	Leucine-rich repeats, typical (most populated) subfamily	-	GO:0000902,GO:0000904,GO:0006928,GO:0006935,GO:0007275,GO:0007399,GO:0007409,GO:0007411,GO:0007424,GO:0008045,GO:0008150,GO:0009605,GO:0009653,GO:0009987,GO:0016043,GO:0022008,GO:0030030,GO:0030154,GO:0030182,GO:0031175,GO:0032501,GO:0032502,GO:0032989,GO:0032990,GO:0035150,GO:0035151,GO:0035152,GO:0035159,GO:0040011,GO:0042221,GO:0042330,GO:0048468,GO:0048666,GO:0048667,GO:0048699,GO:0048731,GO:…	-	-	-	-	-	-	-	-	-	-	LRR_1,LRR_8
BMN00535	7091.BGIBMGA003229-TA	0.0	1489.0	COG1257@1|root,KOG2480@2759|Eukaryota,38D74@33154|Opisthokonta,3BF6P@33208|Metazoa,3CYUH@33213|Bilateria,41W0E@6656|Arthropoda,3SKIP@50557|Insecta,443YU@7088|Lepidoptera	33208|Metazoa	I	Hydroxymethylglutaryl-coenzyme A reductase	HMGCR	GO:0000003,GO:0000166,GO:0001932,GO:0001933,GO:0001934,GO:0002791,GO:0002792,GO:0003006,GO:0003008,GO:0003013,GO:0003018,GO:0003674,GO:0003824,GO:0004420,GO:0005488,GO:0005515,GO:0005575,GO:0005622,GO:0005623,GO:0005737,GO:0005777,GO:0005778,GO:0005783,GO:0005789,GO:0006066,GO:0006469,GO:0006629,GO:0006644,GO:0006694,GO:0006695,GO:0006720,GO:0006721,GO:0006732,GO:0006733,GO:0006743,GO:0006793,GO:…	1.1.1.34	ko:K00021	ko00900,ko01100,ko01110,ko01130,ko04152,ko04976,map00900,map01100,map01110,map01130,map04152,map04976	M00095	R02082	RC00004,RC00644	ko00000,ko00001,ko00002,ko01000	-	-	-	HMG-CoA_red,Sterol-sensing
BMN00536	7091.BGIBMGA003267-TA	7.81e-137	393.0	KOG3782@1|root,KOG3782@2759|Eukaryota,39VUF@33154|Opisthokonta,3BTGB@33208|Metazoa,3E4BJ@33213|Bilateria,420VB@6656|Arthropoda,3SZTE@50557|Insecta,4431K@7088|Lepidoptera	33208|Metazoa	S	TLR4 regulator and MIR-interacting MSAP	Cnpy2	-	-	-	-	-	-	-	-	-	-	-	DUF3456
BMN00537	7091.BGIBMGA000204-TA	0.0	1762.0	COG5602@1|root,KOG4204@2759|Eukaryota,38BUZ@33154|Opisthokonta,3BBQ2@33208|Metazoa,3CWCC@33213|Bilateria,41V9D@6656|Arthropoda,3SG7B@50557|Insecta,443EF@7088|Lepidoptera	33208|Metazoa	B	It is involved in the biological process described with regulation of transcription, DNA-templated	SIN3A	GO:0000003,GO:0000118,GO:0000122,GO:0000228,GO:0000775,GO:0000776,GO:0000785,GO:0000790,GO:0000791,GO:0000803,GO:0000805,GO:0000806,GO:0000976,GO:0001067,GO:0001085,GO:0001102,GO:0001103,GO:0001667,GO:0001678,GO:0001701,GO:0001708,GO:0001741,GO:0002119,GO:0002164,GO:0002218,GO:0002230,GO:0002244,GO:0002253,GO:0002376,GO:0002520,GO:0002682,GO:0002684,GO:0002697,GO:0002831,GO:0003006,GO:0003674,GO:…	-	ko:K11644	ko04139,ko04919,ko05016,ko05202,map04139,map04919,map05016,map05202	-	-	-	ko00000,ko00001,ko03036	-	-	-	PAH,Sin3_corepress,Sin3a_C
BMN00538	136037.KDR09132	1.61e-88	267.0	KOG0092@1|root,KOG0092@2759|Eukaryota,3A22T@33154|Opisthokonta,3BQZZ@33208|Metazoa,3D6BU@33213|Bilateria,41Z0U@6656|Arthropoda,3SM9R@50557|Insecta	33208|Metazoa	U	GTP binding. It is involved in the biological process described with protein transport	-	GO:0003674,GO:0003824,GO:0003924,GO:0005575,GO:0006810,GO:0007154,GO:0007165,GO:0007264,GO:0007265,GO:0007275,GO:0007399,GO:0007422,GO:0008150,GO:0009987,GO:0016192,GO:0016462,GO:0016787,GO:0016817,GO:0016818,GO:0017111,GO:0023052,GO:0031982,GO:0032482,GO:0032501,GO:0032502,GO:0035556,GO:0043226,GO:0043227,GO:0048731,GO:0048856,GO:0050789,GO:0050794,GO:0050896,GO:0051179,GO:0051234,GO:0051716,GO:…	-	ko:K07890	-	-	-	-	ko00000,ko04031,ko04131,ko04147	-	-	-	Ras
BMN00539	13037.EHJ73462	1.47e-152	444.0	KOG0489@1|root,KOG0489@2759|Eukaryota,396WU@33154|Opisthokonta,3CB8D@33208|Metazoa,3DSHA@33213|Bilateria,428KM@6656|Arthropoda,3SY3P@50557|Insecta,446IU@7088|Lepidoptera	33208|Metazoa	K	sequence-specific DNA binding	-	-	-	ko:K08025	ko04950,map04950	-	-	-	ko00000,ko00001,ko03000	-	-	-	-
BMN00540	7091.BGIBMGA003263-TA	0.0	1708.0	KOG2953@1|root,KOG2953@2759|Eukaryota,38CA1@33154|Opisthokonta,3B9T2@33208|Metazoa,3CXYB@33213|Bilateria,41YFE@6656|Arthropoda,3SHNY@50557|Insecta,44251@7088|Lepidoptera	33208|Metazoa	A	nucleic acid binding	R3HDM1	GO:0000003,GO:0001709,GO:0003002,GO:0003006,GO:0003674,GO:0005488,GO:0005515,GO:0005575,GO:0005622,GO:0005623,GO:0005737,GO:0006950,GO:0006996,GO:0007049,GO:0007275,GO:0007276,GO:0007281,GO:0007282,GO:0007292,GO:0007293,GO:0007294,GO:0007308,GO:0007309,GO:0007310,GO:0007317,GO:0007389,GO:0008150,GO:0008283,GO:0008356,GO:0009266,GO:0009408,GO:0009628,GO:0009653,GO:0009798,GO:0009950,GO:0009953,GO:…	-	ko:K02360	ko04320,map04320	-	-	-	ko00000,ko00001	-	-	-	R3H,SUZ
BMN00541	7091.BGIBMGA003262-TA	9.41e-94	275.0	2F6PE@1|root,2T7RQ@2759|Eukaryota,3924M@33154|Opisthokonta,3C7JM@33208|Metazoa,3DNJW@33213|Bilateria,42BA3@6656|Arthropoda,3SU92@50557|Insecta,44ATE@7088|Lepidoptera	33208|Metazoa	-	-	-	-	-	-	-	-	-	-	-	-	-	-	-
BMN00542	7091.BGIBMGA003261-TA	1.76e-87	280.0	KOG2507@1|root,KOG2507@2759|Eukaryota	2759|Eukaryota	S	ubiquitin-dependent ERAD pathway	UBXN4	GO:0005575,GO:0005622,GO:0005623,GO:0005737,GO:0005783,GO:0005829,GO:0006508,GO:0006511,GO:0006807,GO:0006950,GO:0008150,GO:0008152,GO:0009056,GO:0009057,GO:0009987,GO:0010033,GO:0010243,GO:0010498,GO:0012505,GO:0019538,GO:0019941,GO:0030163,GO:0030433,GO:0033554,GO:0034976,GO:0036503,GO:0042221,GO:0043161,GO:0043170,GO:0043226,GO:0043227,GO:0043229,GO:0043231,GO:0043632,GO:0044237,GO:0044238,GO:…	-	-	-	-	-	-	-	-	-	-	UBX
BMN00543	7091.BGIBMGA003233-TA	9.87e-183	514.0	KOG0489@1|root,KOG0489@2759|Eukaryota,38E0J@33154|Opisthokonta,3BBD4@33208|Metazoa,3D1F8@33213|Bilateria,41ZY4@6656|Arthropoda,3SN3R@50557|Insecta,448Y1@7088|Lepidoptera	33208|Metazoa	K	Homeodomain	GBX2	GO:0000902,GO:0000904,GO:0000976,GO:0000977,GO:0000979,GO:0000981,GO:0000988,GO:0000989,GO:0001012,GO:0001046,GO:0001047,GO:0001067,GO:0001076,GO:0001190,GO:0001228,GO:0001525,GO:0001568,GO:0001569,GO:0001667,GO:0001755,GO:0001763,GO:0001944,GO:0002009,GO:0003002,GO:0003674,GO:0003676,GO:0003677,GO:0003690,GO:0003700,GO:0005488,GO:0005575,GO:0005622,GO:0005623,GO:0005634,GO:0006139,GO:0006351,GO:…	-	ko:K09321	-	-	-	-	ko00000,ko03000	-	-	-	Homeobox
BMN00544	34740.HMEL009522-PA	8.54e-167	473.0	2F9NT@1|root,2TAUG@2759|Eukaryota,395VT@33154|Opisthokonta,3CA9Y@33208|Metazoa,3DREW@33213|Bilateria,427JN@6656|Arthropoda,3T0UW@50557|Insecta,444BI@7088|Lepidoptera	33208|Metazoa	-	-	-	-	-	-	-	-	-	-	-	-	-	-	Myb_DNA-bind_5
BMN00545	7091.BGIBMGA003260-TA	3.02e-149	442.0	KOG1721@1|root,KOG1721@2759|Eukaryota,3A0D8@33154|Opisthokonta,3BPYS@33208|Metazoa,3D73F@33213|Bilateria,41Z3C@6656|Arthropoda,3SMBN@50557|Insecta,4482H@7088|Lepidoptera	33208|Metazoa	S	C2H2-type zinc finger	-	-	-	-	-	-	-	-	-	-	-	-	zf-AD,zf-C2H2,zf-C2H2_4,zf-C2H2_6
BMN00546	7091.BGIBMGA003259-TA	0.0	1808.0	COG0143@1|root,KOG1247@2759|Eukaryota,38BWQ@33154|Opisthokonta,3B9DQ@33208|Metazoa,3CV3C@33213|Bilateria,41UJD@6656|Arthropoda,3SJ4A@50557|Insecta,4442I@7088|Lepidoptera	33208|Metazoa	J	WHEP-TRS	MARS	GO:0003674,GO:0003824,GO:0004812,GO:0004825,GO:0005575,GO:0005622,GO:0005623,GO:0005634,GO:0005730,GO:0005737,GO:0005829,GO:0006082,GO:0006139,GO:0006351,GO:0006355,GO:0006356,GO:0006399,GO:0006412,GO:0006418,GO:0006431,GO:0006518,GO:0006520,GO:0006725,GO:0006807,GO:0006950,GO:0007154,GO:0008150,GO:0008152,GO:0009058,GO:0009059,GO:0009267,GO:0009303,GO:0009605,GO:0009719,GO:0009725,GO:0009889,GO:…	6.1.1.10	ko:K01874	ko00450,ko00970,map00450,map00970	M00359,M00360	R03659,R04773	RC00055,RC00523	ko00000,ko00001,ko00002,ko01000,ko01007,ko03016	-	-	-	Anticodon_1,GST_C,GST_C_3,WHEP-TRS,tRNA-synt_1g,tRNA_bind
BMN00547	7091.BGIBMGA003258-TA	9.58e-266	732.0	COG0642@1|root,KOG0787@2759|Eukaryota,38BK5@33154|Opisthokonta,3BCJ1@33208|Metazoa,3CVKG@33213|Bilateria,41U1I@6656|Arthropoda,3SFQF@50557|Insecta,448FH@7088|Lepidoptera	33208|Metazoa	T	Mitochondrial branched-chain alpha-ketoacid dehydrogenase kinase	PDK2	GO:0000166,GO:0000302,GO:0001101,GO:0001666,GO:0001678,GO:0003674,GO:0003824,GO:0004672,GO:0004674,GO:0004712,GO:0004740,GO:0005488,GO:0005515,GO:0005524,GO:0005575,GO:0005622,GO:0005623,GO:0005634,GO:0005654,GO:0005730,GO:0005737,GO:0005739,GO:0005759,GO:0005829,GO:0005886,GO:0005967,GO:0005975,GO:0005996,GO:0006006,GO:0006082,GO:0006084,GO:0006085,GO:0006086,GO:0006090,GO:0006109,GO:0006111,GO:…	2.7.11.2	ko:K00898,ko:K12077	ko04066,ko04360,ko05230,map04066,map04360,map05230	-	-	-	ko00000,ko00001,ko01000,ko01001	-	-	-	BCDHK_Adom3,HATPase_c
BMN00548	7091.BGIBMGA003236-TA	1.3e-82	247.0	COG2105@1|root,KOG4450@2759|Eukaryota,3A0XK@33154|Opisthokonta,3BSMM@33208|Metazoa,3D6G4@33213|Bilateria,420FS@6656|Arthropoda,3SNDN@50557|Insecta,447GI@7088|Lepidoptera	33208|Metazoa	S	Gamma-glutamyl cyclotransferase, AIG2-like	GGACT	GO:0003674,GO:0003824,GO:0005198,GO:0006807,GO:0007275,GO:0007507,GO:0008150,GO:0008152,GO:0008307,GO:0009056,GO:0016829,GO:0016840,GO:0016842,GO:0032501,GO:0032502,GO:0042219,GO:0048513,GO:0048731,GO:0048856,GO:0061929,GO:0071704,GO:0072359,GO:1901564,GO:1901565,GO:1901575	-	ko:K19761	-	-	-	-	ko00000,ko01000	-	-	-	GGACT
BMN00549	7091.BGIBMGA003237-TA	4.27e-210	583.0	KOG2809@1|root,KOG2809@2759|Eukaryota,39X46@33154|Opisthokonta,3BG0A@33208|Metazoa,3CTUV@33213|Bilateria,41ZXP@6656|Arthropoda,3SNAI@50557|Insecta,44745@7088|Lepidoptera	33208|Metazoa	AD	glycine rich nucleic binding domain	GPATCH4	GO:0002244,GO:0002376,GO:0002520,GO:0007275,GO:0008150,GO:0009987,GO:0030097,GO:0030154,GO:0032501,GO:0032502,GO:0048513,GO:0048534,GO:0048731,GO:0048856,GO:0048869	-	-	-	-	-	-	-	-	-	-	G-patch
BMN00550	7091.BGIBMGA003238-TA	2.19e-109	313.0	KOG3382@1|root,KOG3382@2759|Eukaryota,3A5JT@33154|Opisthokonta,3BQTC@33208|Metazoa,3CXX0@33213|Bilateria,41ZC0@6656|Arthropoda,3SMI2@50557|Insecta,44748@7088|Lepidoptera	33208|Metazoa	C	Accessory subunit of the mitochondrial membrane respiratory chain NADH dehydrogenase (Complex I), that is believed not to be involved in catalysis. Complex I functions in the transfer of electrons from NADH to the respiratory chain. The immediate electron acceptor for the enzyme is believed to be ubiquinone	NDUFA12	GO:0003674,GO:0003824,GO:0003954,GO:0005575,GO:0005622,GO:0005623,GO:0005737,GO:0005739,GO:0005740,GO:0005743,GO:0005746,GO:0005747,GO:0005829,GO:0006091,GO:0006119,GO:0006120,GO:0006139,GO:0006163,GO:0006725,GO:0006753,GO:0006793,GO:0006796,GO:0006807,GO:0006950,GO:0006979,GO:0006996,GO:0007005,GO:0007585,GO:0008137,GO:0008150,GO:0008152,GO:0009117,GO:0009123,GO:0009126,GO:0009141,GO:0009144,GO:…	-	ko:K11352,ko:K18160	ko00190,ko01100,ko04714,ko04723,ko04932,ko05010,ko05012,ko05016,map00190,map01100,map04714,map04723,map04932,map05010,map05012,map05016	M00146	-	-	ko00000,ko00001,ko00002,ko03029	3.D.1.6	-	-	NDUFA12
BMN00551	7091.BGIBMGA003240-TA	1.05e-193	573.0	2CIUT@1|root,2RWI6@2759|Eukaryota,38VM6@33154|Opisthokonta,3C5XZ@33208|Metazoa,3DKZU@33213|Bilateria,429CB@6656|Arthropoda,3SYW7@50557|Insecta,4482N@7088|Lepidoptera	33208|Metazoa	-	-	-	-	-	-	-	-	-	-	-	-	-	-	-
BMN00552	7091.BGIBMGA003257-TA	2.89e-273	749.0	28MPJ@1|root,2QU7J@2759|Eukaryota,39SJ8@33154|Opisthokonta,3BBA6@33208|Metazoa,3CSXA@33213|Bilateria,42152@6656|Arthropoda,3SPEG@50557|Insecta,44631@7088|Lepidoptera	33208|Metazoa	S	Domain of unknown function (DUF4201)	CCDC113	GO:0005575,GO:0005622,GO:0005623,GO:0005634,GO:0005654,GO:0005737,GO:0005813,GO:0005815,GO:0005829,GO:0005856,GO:0006996,GO:0008150,GO:0009987,GO:0015630,GO:0016043,GO:0022607,GO:0030030,GO:0030031,GO:0031974,GO:0031981,GO:0032991,GO:0034451,GO:0043226,GO:0043227,GO:0043228,GO:0043229,GO:0043231,GO:0043232,GO:0043233,GO:0044085,GO:0044422,GO:0044424,GO:0044428,GO:0044430,GO:0044444,GO:0044446,GO:…	-	-	-	-	-	-	-	-	-	-	DUF4201
BMN00553	7091.BGIBMGA003255-TA	1.72e-263	723.0	28JEZ@1|root,2QRY7@2759|Eukaryota,391K1@33154|Opisthokonta,3BH4T@33208|Metazoa,3D3AF@33213|Bilateria,41VMX@6656|Arthropoda,3SHNW@50557|Insecta,44702@7088|Lepidoptera	33208|Metazoa	S	Zona pellucida-like domain	-	-	-	-	-	-	-	-	-	-	-	-	Zona_pellucida
BMN00554	13037.EHJ69611	2.39e-126	366.0	2ABV9@1|root,2RYQ1@2759|Eukaryota,3A00B@33154|Opisthokonta,3BPY7@33208|Metazoa,3D6RG@33213|Bilateria,41YNW@6656|Arthropoda,3SM6W@50557|Insecta,449KK@7088|Lepidoptera	33208|Metazoa	-	-	-	-	-	-	-	-	-	-	-	-	-	-	-
BMN00555	7091.BGIBMGA003252-TA	9.2e-89	262.0	2F67F@1|root,2T79B@2759|Eukaryota,391GV@33154|Opisthokonta,3C736@33208|Metazoa,3DN39@33213|Bilateria,42BUN@6656|Arthropoda,3T0UY@50557|Insecta,449UJ@7088|Lepidoptera	33208|Metazoa	-	-	-	-	-	-	-	-	-	-	-	-	-	-	-
BMN00556	34740.HMEL011163-PA	3.82e-69	213.0	2FA94@1|root,2TBFQ@2759|Eukaryota,396P9@33154|Opisthokonta,3CB1E@33208|Metazoa,3DS9X@33213|Bilateria,428D9@6656|Arthropoda,3SXYV@50557|Insecta,4464R@7088|Lepidoptera	33208|Metazoa	-	-	-	-	-	-	-	-	-	-	-	-	-	-	-
BMN00557	7091.BGIBMGA003241-TA	0.0	1275.0	2FA94@1|root,2TBFQ@2759|Eukaryota,396P9@33154|Opisthokonta,3CB1E@33208|Metazoa,3DS9X@33213|Bilateria,428D9@6656|Arthropoda,3SXYV@50557|Insecta,4464R@7088|Lepidoptera	33208|Metazoa	-	-	-	-	-	-	-	-	-	-	-	-	-	-	-
BMN00558	7091.BGIBMGA003251-TA	2.33e-133	380.0	2F6ST@1|root,2T7V5@2759|Eukaryota,3928C@33154|Opisthokonta,3C7NU@33208|Metazoa,3DNPA@33213|Bilateria,424YZ@6656|Arthropoda,3SUDY@50557|Insecta,44AZ1@7088|Lepidoptera	33208|Metazoa	-	-	-	-	-	-	-	-	-	-	-	-	-	-	-
BMN00559	7091.BGIBMGA003250-TA	2.97e-78	238.0	2F6NK@1|root,2T7QW@2759|Eukaryota,3923Q@33154|Opisthokonta,3C7IU@33208|Metazoa,3DNJ2@33213|Bilateria,424VU@6656|Arthropoda,3SU88@50557|Insecta,44ASC@7088|Lepidoptera	33208|Metazoa	-	-	-	-	-	-	-	-	-	-	-	-	-	-	-
BMN00560	7091.BGIBMGA003243-TA	6.02e-108	310.0	KOG3377@1|root,KOG3377@2759|Eukaryota,3A1IK@33154|Opisthokonta,3BQKG@33208|Metazoa,3D6WN@33213|Bilateria,42066@6656|Arthropoda,3SN2Z@50557|Insecta,44757@7088|Lepidoptera	33208|Metazoa	S	Eukaryotic protein of unknown function (DUF842)	FAM136A	GO:0005575,GO:0005622,GO:0005623,GO:0005737,GO:0044424,GO:0044464	-	-	-	-	-	-	-	-	-	-	DUF842
BMN00561	7091.BGIBMGA003247-TA	3.95e-186	522.0	2FC8S@1|root,2TDH6@2759|Eukaryota,3988Q@33154|Opisthokonta,3CCH7@33208|Metazoa,3DTTH@33213|Bilateria,42CEG@6656|Arthropoda,3SU68@50557|Insecta,44AQ1@7088|Lepidoptera	33208|Metazoa	-	-	-	-	-	-	-	-	-	-	-	-	-	-	-
BMN00562	7091.BGIBMGA009715-TA	2.84e-28	110.0	2CAXF@1|root,2TC4H@2759|Eukaryota,397IN@33154|Opisthokonta,3CBUI@33208|Metazoa,3DT41@33213|Bilateria,4296T@6656|Arthropoda,3SYQ0@50557|Insecta,447RT@7088|Lepidoptera	33208|Metazoa	S	Chorion protein	-	-	-	-	-	-	-	-	-	-	-	-	Chorion_1
BMN00563	7091.BGIBMGA003248-TA	2.69e-104	306.0	2CAXF@1|root,2TC4H@2759|Eukaryota,397IN@33154|Opisthokonta,3CBUI@33208|Metazoa,3DT41@33213|Bilateria,4296T@6656|Arthropoda,3SYQ0@50557|Insecta,447RT@7088|Lepidoptera	33208|Metazoa	S	Chorion protein	-	-	-	-	-	-	-	-	-	-	-	-	Chorion_1
BMN00564	7260.FBpp0239958	7.35e-12	66.2	29KBU@1|root,2RTKP@2759|Eukaryota,3AQ97@33154|Opisthokonta,3C2Q2@33208|Metazoa,3DIFI@33213|Bilateria,424FS@6656|Arthropoda,3STPR@50557|Insecta,457K7@7147|Diptera	33208|Metazoa	-	-	-	-	-	-	-	-	-	-	-	-	-	-	-
BMN00565	7091.BGIBMGA009715-TA	1.38e-15	77.8	2CAXF@1|root,2TC4H@2759|Eukaryota,397IN@33154|Opisthokonta,3CBUI@33208|Metazoa,3DT41@33213|Bilateria,4296T@6656|Arthropoda,3SYQ0@50557|Insecta,447RT@7088|Lepidoptera	33208|Metazoa	S	Chorion protein	-	-	-	-	-	-	-	-	-	-	-	-	Chorion_1
BMN00566	7091.BGIBMGA003248-TA	5.37e-14	72.8	2CAXF@1|root,2TC4H@2759|Eukaryota,397IN@33154|Opisthokonta,3CBUI@33208|Metazoa,3DT41@33213|Bilateria,4296T@6656|Arthropoda,3SYQ0@50557|Insecta,447RT@7088|Lepidoptera	33208|Metazoa	S	Chorion protein	-	-	-	-	-	-	-	-	-	-	-	-	Chorion_1
BMN00567	34740.HMEL011198-PA	0.0	1465.0	KOG1169@1|root,KOG1169@2759|Eukaryota,38GKA@33154|Opisthokonta,3BEX2@33208|Metazoa,3CVKA@33213|Bilateria,41WIC@6656|Arthropoda,3SGDC@50557|Insecta,442WD@7088|Lepidoptera	33208|Metazoa	IT	Diacylglycerol kinase accessory domain (presumed)	dgk-3	GO:0003674,GO:0003824,GO:0004143,GO:0006793,GO:0006796,GO:0007610,GO:0007635,GO:0008150,GO:0008152,GO:0009266,GO:0009605,GO:0009628,GO:0009987,GO:0010646,GO:0016301,GO:0016310,GO:0016740,GO:0016772,GO:0016773,GO:0023051,GO:0040011,GO:0042048,GO:0042221,GO:0042330,GO:0043052,GO:0044237,GO:0048167,GO:0048168,GO:0048169,GO:0050789,GO:0050794,GO:0050804,GO:0050896,GO:0065007,GO:0065008,GO:0099177	2.7.1.107	ko:K00901	ko00561,ko00564,ko01100,ko01110,ko04070,ko04072,ko05231,map00561,map00564,map01100,map01110,map04070,map04072,map05231	-	R02240	RC00002,RC00017	ko00000,ko00001,ko01000	-	-	-	C1_1,DAGK_acc,DAGK_cat,DAG_kinase_N,EF-hand_5,EF-hand_7
BMN00568	7091.BGIBMGA013340-TA	6.85e-137	386.0	COG0262@1|root,KOG1324@2759|Eukaryota,3A5M4@33154|Opisthokonta,3BGCW@33208|Metazoa,3CWCR@33213|Bilateria,41ZSR@6656|Arthropoda,3SNAY@50557|Insecta,446YI@7088|Lepidoptera	33208|Metazoa	H	Dihydrofolate reductase	DHFR	GO:0000082,GO:0000083,GO:0000166,GO:0000278,GO:0000900,GO:0001101,GO:0003674,GO:0003676,GO:0003723,GO:0003729,GO:0003824,GO:0004146,GO:0005488,GO:0005515,GO:0005542,GO:0005575,GO:0005622,GO:0005623,GO:0005737,GO:0005739,GO:0005740,GO:0005743,GO:0005759,GO:0005829,GO:0006066,GO:0006082,GO:0006139,GO:0006213,GO:0006355,GO:0006417,GO:0006575,GO:0006725,GO:0006729,GO:0006732,GO:0006760,GO:0006766,GO:…	1.5.1.3	ko:K00287	ko00670,ko00790,ko01100,ko01523,map00670,map00790,map01100,map01523	M00126,M00840	R00936,R00937,R00939,R00940,R02235,R02236,R11765	RC00109,RC00110,RC00158	ko00000,ko00001,ko00002,ko01000	-	-	-	DHFR_1
BMN00569	7213.XP_004527554.1	2.6e-26	105.0	COG2801@1|root,KOG0017@2759|Eukaryota,39TC6@33154|Opisthokonta,3BHT2@33208|Metazoa,3D2MB@33213|Bilateria,41VKT@6656|Arthropoda,3SQKU@50557|Insecta	33208|Metazoa	L	nucleic acid binding	-	-	-	-	-	-	-	-	-	-	-	-	DUF1758,DUF1759,Peptidase_A17
BMN00570	7091.BGIBMGA013339-TA	2.29e-55	174.0	KOG4387@1|root,KOG4387@2759|Eukaryota,38FDZ@33154|Opisthokonta,3BAXW@33208|Metazoa,3CU1F@33213|Bilateria,4211Z@6656|Arthropoda,3SPE5@50557|Insecta,447FM@7088|Lepidoptera	33208|Metazoa	E	Ornithine decarboxylase antizyme	OAZ2	GO:0003674,GO:0004857,GO:0005575,GO:0005622,GO:0005623,GO:0005634,GO:0005737,GO:0005829,GO:0006521,GO:0006576,GO:0006595,GO:0006807,GO:0008073,GO:0008150,GO:0008152,GO:0009308,GO:0009893,GO:0009894,GO:0009896,GO:0009987,GO:0010565,GO:0010604,GO:0019222,GO:0030234,GO:0031323,GO:0032386,GO:0032388,GO:0032879,GO:0032880,GO:0033157,GO:0033238,GO:0034641,GO:0034762,GO:0034763,GO:0042176,GO:0042979,GO:…	-	ko:K16548,ko:K16613	-	-	-	-	ko00000,ko03036	-	-	-	ODC_AZ
BMN00571	7091.BGIBMGA009631-TA	1.46e-52	171.0	2D7TC@1|root,2T7DT@2759|Eukaryota,391NT@33154|Opisthokonta,3C76V@33208|Metazoa,3DN6W@33213|Bilateria,424MC@6656|Arthropoda,3STW1@50557|Insecta,44A4Q@7088|Lepidoptera	33208|Metazoa	S	Chorion protein	-	-	-	-	-	-	-	-	-	-	-	-	Chorion_1
BMN00572	13037.EHJ69678	2.33e-10	61.2	2CAXF@1|root,2T7NF@2759|Eukaryota,3920I@33154|Opisthokonta,3C7G6@33208|Metazoa,3DNGC@33213|Bilateria,42CD7@6656|Arthropoda,3SU4X@50557|Insecta,44AMP@7088|Lepidoptera	33208|Metazoa	S	Chorion protein	-	-	-	-	-	-	-	-	-	-	-	-	Chorion_1
BMN00573	7091.BGIBMGA009633-TA	2.39e-87	258.0	2FAW8@1|root,2TC3E@2759|Eukaryota,397H9@33154|Opisthokonta,3CBT8@33208|Metazoa,3DT2M@33213|Bilateria,4295I@6656|Arthropoda,3SYNN@50557|Insecta,447PI@7088|Lepidoptera	33208|Metazoa	-	-	-	-	-	-	-	-	-	-	-	-	-	-	-
BMN00574	13037.EHJ69677	1.18e-09	63.9	2CN9Y@1|root,2QUR8@2759|Eukaryota,38Q8K@33154|Opisthokonta,3BVHH@33208|Metazoa,3DCKU@33213|Bilateria	33208|Metazoa	-	-	-	-	-	-	-	-	-	-	-	-	-	-	DUF4694
BMN00575	7091.BGIBMGA003248-TA	2.2e-11	66.2	2CAXF@1|root,2TC4H@2759|Eukaryota,397IN@33154|Opisthokonta,3CBUI@33208|Metazoa,3DT41@33213|Bilateria,4296T@6656|Arthropoda,3SYQ0@50557|Insecta,447RT@7088|Lepidoptera	33208|Metazoa	S	Chorion protein	-	-	-	-	-	-	-	-	-	-	-	-	Chorion_1
BMN00576	7091.BGIBMGA009719-TA	2.5e-92	272.0	2CAXF@1|root,2TC4H@2759|Eukaryota,397IN@33154|Opisthokonta,3CBUI@33208|Metazoa,3DT41@33213|Bilateria,4296T@6656|Arthropoda,3SYQ0@50557|Insecta,447RT@7088|Lepidoptera	33208|Metazoa	S	Chorion protein	-	-	-	-	-	-	-	-	-	-	-	-	Chorion_1
BMN00577	7091.BGIBMGA009715-TA	2.45e-21	93.6	2CAXF@1|root,2TC4H@2759|Eukaryota,397IN@33154|Opisthokonta,3CBUI@33208|Metazoa,3DT41@33213|Bilateria,4296T@6656|Arthropoda,3SYQ0@50557|Insecta,447RT@7088|Lepidoptera	33208|Metazoa	S	Chorion protein	-	-	-	-	-	-	-	-	-	-	-	-	Chorion_1
BMN00578	13037.EHJ78930	4.24e-19	87.0	2CAXF@1|root,2TC4H@2759|Eukaryota,397IN@33154|Opisthokonta,3CBUI@33208|Metazoa,3DT41@33213|Bilateria,4296T@6656|Arthropoda,3SYQ0@50557|Insecta,447RT@7088|Lepidoptera	33208|Metazoa	S	Chorion protein	-	-	-	-	-	-	-	-	-	-	-	-	Chorion_1
BMN00579	7091.BGIBMGA009715-TA	9.58e-113	325.0	2CAXF@1|root,2TC4H@2759|Eukaryota,397IN@33154|Opisthokonta,3CBUI@33208|Metazoa,3DT41@33213|Bilateria,4296T@6656|Arthropoda,3SYQ0@50557|Insecta,447RT@7088|Lepidoptera	33208|Metazoa	S	Chorion protein	-	-	-	-	-	-	-	-	-	-	-	-	Chorion_1
BMN00580	7091.BGIBMGA003248-TA	2.95e-11	66.2	2CAXF@1|root,2TC4H@2759|Eukaryota,397IN@33154|Opisthokonta,3CBUI@33208|Metazoa,3DT41@33213|Bilateria,4296T@6656|Arthropoda,3SYQ0@50557|Insecta,447RT@7088|Lepidoptera	33208|Metazoa	S	Chorion protein	-	-	-	-	-	-	-	-	-	-	-	-	Chorion_1
BMN00581	7091.BGIBMGA009722-TA	2.08e-61	195.0	2CAXF@1|root,2TC4H@2759|Eukaryota,397IN@33154|Opisthokonta,3CBUI@33208|Metazoa,3DT41@33213|Bilateria,4296T@6656|Arthropoda,3SYQ0@50557|Insecta,447RT@7088|Lepidoptera	33208|Metazoa	S	Chorion protein	-	-	-	-	-	-	-	-	-	-	-	-	Chorion_1
BMN00582	7091.BGIBMGA009714-TA	2.28e-62	190.0	2D8YW@1|root,2TC4X@2759|Eukaryota,397J2@33154|Opisthokonta,3CBUW@33208|Metazoa,3DT4E@33213|Bilateria,42979@6656|Arthropoda,3SYQI@50557|Insecta,447SI@7088|Lepidoptera	33208|Metazoa	S	Cuticle protein CPCFC	-	-	-	-	-	-	-	-	-	-	-	-	CPCFC
BMN00583	7091.BGIBMGA009712-TA	2.53e-172	485.0	2CMVX@1|root,2QS9B@2759|Eukaryota,38HQ4@33154|Opisthokonta,3BWYJ@33208|Metazoa,3DC0N@33213|Bilateria,42907@6656|Arthropoda,3SYH3@50557|Insecta,447D2@7088|Lepidoptera	33208|Metazoa	I	PAP2 superfamily	-	-	3.1.3.9	ko:K01084	ko00010,ko00052,ko00500,ko01100,ko04068,ko04151,ko04152,ko04910,ko04920,ko04922,ko04931,ko04973,map00010,map00052,map00500,map01100,map04068,map04151,map04152,map04910,map04920,map04922,map04931,map04973	-	R00303,R01788	RC00017	ko00000,ko00001,ko01000	-	-	-	PAP2
BMN00584	7091.BGIBMGA009709-TA	1.39e-79	237.0	KOG0844@1|root,KOG0844@2759|Eukaryota,38FFE@33154|Opisthokonta,3BGUT@33208|Metazoa,3CR85@33213|Bilateria,41ZYA@6656|Arthropoda,3SN91@50557|Insecta,4478T@7088|Lepidoptera	33208|Metazoa	K	sequence-specific DNA binding. It is involved in the biological process described with regulation of transcription, DNA-templated	EVX1	GO:0000122,GO:0000578,GO:0000902,GO:0000904,GO:0000976,GO:0000977,GO:0000980,GO:0000981,GO:0001012,GO:0001067,GO:0001158,GO:0001703,GO:0001708,GO:0001709,GO:0003002,GO:0003007,GO:0003674,GO:0003676,GO:0003677,GO:0003690,GO:0003700,GO:0003705,GO:0005488,GO:0005575,GO:0005622,GO:0005623,GO:0005634,GO:0005654,GO:0006355,GO:0006357,GO:0006928,GO:0006935,GO:0007275,GO:0007350,GO:0007351,GO:0007365,GO:…	-	ko:K09320	-	-	-	-	ko00000,ko03000	-	-	-	Homeobox
BMN00585	7091.BGIBMGA009724-TA	0.0	1099.0	COG0004@1|root,KOG0682@2759|Eukaryota,38CNU@33154|Opisthokonta,3BCPY@33208|Metazoa,3CZVQ@33213|Bilateria,41TQD@6656|Arthropoda,3SFVE@50557|Insecta,444RT@7088|Lepidoptera	33208|Metazoa	P	Ammonium Transporter Family	amt-3	GO:0003008,GO:0003674,GO:0005215,GO:0005575,GO:0005623,GO:0005886,GO:0005887,GO:0006810,GO:0006811,GO:0006812,GO:0007568,GO:0007600,GO:0007606,GO:0007608,GO:0008150,GO:0008324,GO:0008519,GO:0009593,GO:0009636,GO:0009987,GO:0010035,GO:0015075,GO:0015695,GO:0015696,GO:0016020,GO:0016021,GO:0022857,GO:0031224,GO:0031226,GO:0032501,GO:0032502,GO:0034220,GO:0042221,GO:0044425,GO:0044459,GO:0044464,GO:…	-	ko:K03320	-	-	-	-	ko00000,ko02000	1.A.11	-	-	Ammonium_transp
BMN00586	7091.BGIBMGA009708-TA	6.65e-277	762.0	KOG2228@1|root,KOG2228@2759|Eukaryota,38CGR@33154|Opisthokonta,3BAIP@33208|Metazoa,3CU5A@33213|Bilateria,41XTP@6656|Arthropoda,3SGGF@50557|Insecta,441B5@7088|Lepidoptera	33208|Metazoa	L	Component of the origin recognition complex (ORC) that binds origins of replication	ORC4	GO:0000082,GO:0000166,GO:0000228,GO:0000278,GO:0000808,GO:0003674,GO:0003676,GO:0003677,GO:0003688,GO:0003690,GO:0005488,GO:0005575,GO:0005622,GO:0005623,GO:0005634,GO:0005654,GO:0005664,GO:0005694,GO:0005730,GO:0005737,GO:0005829,GO:0006139,GO:0006259,GO:0006260,GO:0006261,GO:0006270,GO:0006725,GO:0006807,GO:0007049,GO:0008150,GO:0008152,GO:0009058,GO:0009059,GO:0009987,GO:0022402,GO:0031974,GO:…	-	ko:K02606	ko04110,ko04111,ko04113,map04110,map04111,map04113	M00284	-	-	ko00000,ko00001,ko00002,ko03032	-	-	-	AAA,AAA_16,ORC4_C
BMN00587	7091.BGIBMGA009725-TA	0.0	956.0	KOG0255@1|root,KOG0255@2759|Eukaryota,38BDZ@33154|Opisthokonta,3B9V0@33208|Metazoa,3CVDU@33213|Bilateria,41XX9@6656|Arthropoda,3SJZ8@50557|Insecta,443MM@7088|Lepidoptera	33208|Metazoa	S	Pentapeptide repeats (9 copies)	SV2A	GO:0003674,GO:0005215,GO:0005488,GO:0005515,GO:0005575,GO:0005622,GO:0005623,GO:0005737,GO:0005783,GO:0005886,GO:0005911,GO:0006810,GO:0006836,GO:0006873,GO:0006874,GO:0006875,GO:0007154,GO:0007267,GO:0007268,GO:0008021,GO:0008150,GO:0009987,GO:0012505,GO:0012506,GO:0014052,GO:0016020,GO:0016021,GO:0019725,GO:0019899,GO:0019900,GO:0019901,GO:0023052,GO:0030003,GO:0030054,GO:0030133,GO:0030285,GO:…	-	ko:K06258	ko04512,map04512	-	-	-	ko00000,ko00001,ko02000	2.A.1.22	-	-	MFS_1,Pentapeptide_4,Sugar_tr
BMN00588	7091.BGIBMGA009706-TA	6.41e-133	375.0	KOG3458@1|root,KOG3458@2759|Eukaryota,39ZUX@33154|Opisthokonta,3BJ49@33208|Metazoa,3CXFC@33213|Bilateria,41Z7A@6656|Arthropoda,3SM01@50557|Insecta,448V8@7088|Lepidoptera	33208|Metazoa	C	Accessory subunit of the mitochondrial membrane respiratory chain NADH dehydrogenase (Complex I), that is believed not to be involved in catalysis. Complex I functions in the transfer of electrons from NADH to the respiratory chain. The immediate electron acceptor for the enzyme is believed to be ubiquinone	NDUFA8	GO:0003674,GO:0003824,GO:0003954,GO:0005488,GO:0005575,GO:0005622,GO:0005623,GO:0005737,GO:0005739,GO:0005740,GO:0005743,GO:0005746,GO:0005747,GO:0005758,GO:0006091,GO:0006119,GO:0006120,GO:0006139,GO:0006163,GO:0006725,GO:0006753,GO:0006793,GO:0006796,GO:0006807,GO:0006996,GO:0007005,GO:0008137,GO:0008150,GO:0008152,GO:0009117,GO:0009123,GO:0009126,GO:0009141,GO:0009144,GO:0009150,GO:0009161,GO:…	-	ko:K03952	ko00190,ko01100,ko04714,ko04723,ko04932,ko05010,ko05012,ko05016,map00190,map01100,map04714,map04723,map04932,map05010,map05012,map05016	M00146	-	-	ko00000,ko00001,ko00002	3.D.1.6	-	-	CHCH
BMN00589	7091.BGIBMGA009726-TA	9.43e-171	476.0	KOG3067@1|root,KOG3067@2759|Eukaryota,38HYI@33154|Opisthokonta,3BIEG@33208|Metazoa,3CU17@33213|Bilateria,41YNN@6656|Arthropoda,3SI4T@50557|Insecta,44997@7088|Lepidoptera	33208|Metazoa	S	Translin family	TSN	GO:0003674,GO:0003676,GO:0003677,GO:0003723,GO:0003729,GO:0003824,GO:0004518,GO:0004519,GO:0004521,GO:0004540,GO:0005488,GO:0005515,GO:0005575,GO:0005622,GO:0005623,GO:0005634,GO:0005737,GO:0005829,GO:0006139,GO:0006259,GO:0006310,GO:0006725,GO:0006807,GO:0006950,GO:0008150,GO:0008152,GO:0009605,GO:0009892,GO:0009987,GO:0009991,GO:0010468,GO:0010605,GO:0010608,GO:0010629,GO:0016070,GO:0016246,GO:…	-	-	-	-	-	-	-	-	-	-	Translin
BMN00590	7091.BGIBMGA009705-TA	0.0	1338.0	2CIUU@1|root,2T41T@2759|Eukaryota,38XSD@33154|Opisthokonta,3C5QA@33208|Metazoa,3DMEJ@33213|Bilateria,4241D@6656|Arthropoda,3SYQ9@50557|Insecta,447S7@7088|Lepidoptera	33208|Metazoa	S	glycine rich nucleic binding domain	-	-	-	-	-	-	-	-	-	-	-	-	G-patch
BMN00591	7091.BGIBMGA009727-TA	4.53e-263	725.0	KOG1721@1|root,KOG1721@2759|Eukaryota,38DQB@33154|Opisthokonta,3BH74@33208|Metazoa,3CUX0@33213|Bilateria,41U38@6656|Arthropoda,3SFK9@50557|Insecta,441HX@7088|Lepidoptera	33208|Metazoa	S	XRN-Two Binding Domain, XTBD	-	GO:0005575,GO:0005622,GO:0005623,GO:0005634,GO:0005654,GO:0005730,GO:0007154,GO:0007165,GO:0008150,GO:0009987,GO:0023052,GO:0031974,GO:0031981,GO:0043226,GO:0043227,GO:0043228,GO:0043229,GO:0043231,GO:0043232,GO:0043233,GO:0044422,GO:0044424,GO:0044428,GO:0044446,GO:0044464,GO:0050789,GO:0050794,GO:0050896,GO:0051716,GO:0065007,GO:0070013	-	-	-	-	-	-	-	-	-	-	G-patch,R3H,XTBD,dsrm
BMN00592	7091.BGIBMGA009728-TA	7.6e-68	205.0	2FAWP@1|root,2TC3V@2759|Eukaryota,397HX@33154|Opisthokonta,3CBTU@33208|Metazoa,3DT38@33213|Bilateria,42960@6656|Arthropoda,3SYP5@50557|Insecta,447QF@7088|Lepidoptera	33208|Metazoa	-	-	-	-	-	-	-	-	-	-	-	-	-	-	-
BMN00593	7091.BGIBMGA009704-TA	2.49e-82	244.0	COG0537@1|root,KOG3275@2759|Eukaryota,3A3J2@33154|Opisthokonta,3BRD5@33208|Metazoa,3D8AA@33213|Bilateria,41ZQP@6656|Arthropoda,3SMZB@50557|Insecta,449Q8@7088|Lepidoptera	33208|Metazoa	T	Scavenger mRNA decapping enzyme C-term binding	-	-	-	ko:K02503	-	-	-	-	ko00000,ko04147	-	-	-	HIT
BMN00594	7091.BGIBMGA009703-TA	4.55e-60	195.0	COG0537@1|root,KOG3275@2759|Eukaryota,390QJ@33154|Opisthokonta,3C6IJ@33208|Metazoa,3DMH2@33213|Bilateria,42431@6656|Arthropoda,3SUAB@50557|Insecta,44AUX@7088|Lepidoptera	33208|Metazoa	T	nucleoside phosphate binding	-	-	-	-	-	-	-	-	-	-	-	-	-
BMN00595	7091.BGIBMGA009702-TA	7.76e-314	856.0	KOG1413@1|root,KOG1413@2759|Eukaryota,38PAJ@33154|Opisthokonta,3BJM1@33208|Metazoa,3CTXT@33213|Bilateria,41U3R@6656|Arthropoda,3SJY6@50557|Insecta,442JN@7088|Lepidoptera	33208|Metazoa	G	GNT-I family	MGAT1	GO:0000139,GO:0001701,GO:0002252,GO:0002376,GO:0003002,GO:0003674,GO:0003824,GO:0003827,GO:0005575,GO:0005622,GO:0005623,GO:0005737,GO:0005794,GO:0005795,GO:0005797,GO:0005975,GO:0006040,GO:0006047,GO:0006049,GO:0006139,GO:0006464,GO:0006486,GO:0006487,GO:0006725,GO:0006793,GO:0006807,GO:0007275,GO:0007389,GO:0007399,GO:0007417,GO:0007420,GO:0007568,GO:0007610,GO:0007626,GO:0008150,GO:0008152,GO:…	2.4.1.101	ko:K00726	ko00510,ko00513,ko01100,map00510,map00513,map01100	-	R05983	-	ko00000,ko00001,ko01000,ko01003	-	GT13	-	GNT-I
BMN00596	13037.EHJ70910	2.29e-78	246.0	KOG0485@1|root,KOG0485@2759|Eukaryota,3A560@33154|Opisthokonta,3BRSH@33208|Metazoa,3D85Z@33213|Bilateria,4206M@6656|Arthropoda,3SN11@50557|Insecta,441QV@7088|Lepidoptera	33208|Metazoa	K	Homeodomain	-	GO:0002164,GO:0007275,GO:0007525,GO:0007526,GO:0008150,GO:0009791,GO:0032501,GO:0032502,GO:0040011,GO:0048513,GO:0048569,GO:0048731,GO:0048856,GO:0060361,GO:0061061	-	ko:K09360	-	-	-	-	ko00000,ko03000	-	-	-	Homeobox
BMN00597	7091.BGIBMGA009701-TA	2.09e-45	146.0	KOG4527@1|root,KOG4527@2759|Eukaryota,3A8XZ@33154|Opisthokonta,3BU0K@33208|Metazoa,3DAQS@33213|Bilateria,423Q5@6656|Arthropoda,3SYKD@50557|Insecta,447JT@7088|Lepidoptera	33208|Metazoa	C	Cytochrome c oxidase subunit VIIc	COX7C	GO:0003674,GO:0003824,GO:0004129,GO:0005215,GO:0005575,GO:0005622,GO:0005623,GO:0005737,GO:0005739,GO:0005740,GO:0005743,GO:0005746,GO:0005751,GO:0006091,GO:0006119,GO:0006123,GO:0006139,GO:0006163,GO:0006725,GO:0006753,GO:0006793,GO:0006796,GO:0006807,GO:0006810,GO:0006811,GO:0006812,GO:0007275,GO:0007399,GO:0007406,GO:0008150,GO:0008152,GO:0008285,GO:0008324,GO:0009055,GO:0009060,GO:0009117,GO:…	-	ko:K02272	ko00190,ko01100,ko04260,ko04714,ko04932,ko05010,ko05012,ko05016,map00190,map01100,map04260,map04714,map04932,map05010,map05012,map05016	M00154	-	-	ko00000,ko00001,ko00002	3.D.4.11,3.D.4.8	-	-	COX7C
BMN00598	7091.BGIBMGA009731-TA	9.51e-105	305.0	2C94M@1|root,2S35X@2759|Eukaryota,3A3RS@33154|Opisthokonta,3BRV9@33208|Metazoa,3D8B8@33213|Bilateria,41ZZK@6656|Arthropoda,3SN5N@50557|Insecta,446V0@7088|Lepidoptera	33208|Metazoa	S	Carnitine deficiency-associated protein 3	-	-	-	-	-	-	-	-	-	-	-	-	CDV3
BMN00599	7091.BGIBMGA009732-TA	2.3e-275	753.0	KOG0680@1|root,KOG0680@2759|Eukaryota,38D34@33154|Opisthokonta,3BDJC@33208|Metazoa,3CV95@33213|Bilateria,41W2T@6656|Arthropoda,3SIIR@50557|Insecta,443XS@7088|Lepidoptera	33208|Metazoa	Z	Actin	ACTR6	GO:0000785,GO:0003674,GO:0003682,GO:0005488,GO:0005575,GO:0005622,GO:0005623,GO:0005634,GO:0005694,GO:0006325,GO:0006996,GO:0008150,GO:0009987,GO:0016043,GO:0043226,GO:0043227,GO:0043228,GO:0043229,GO:0043231,GO:0043232,GO:0044422,GO:0044424,GO:0044427,GO:0044446,GO:0044464,GO:0051276,GO:0070828,GO:0071840	-	ko:K11662	-	-	-	-	ko00000,ko03036,ko04812	-	-	-	Actin
BMN00600	7091.BGIBMGA009699-TA	0.0	1039.0	COG0459@1|root,KOG0357@2759|Eukaryota,38CU0@33154|Opisthokonta,3BAS6@33208|Metazoa,3CTH4@33213|Bilateria,41YAY@6656|Arthropoda,3SII3@50557|Insecta,444RN@7088|Lepidoptera	33208|Metazoa	O	assists the folding of proteins upon ATP hydrolysis	CCT5	GO:0003674,GO:0005488,GO:0005515,GO:0005575,GO:0005622,GO:0005623,GO:0005737,GO:0005829,GO:0005832,GO:0006457,GO:0006458,GO:0008150,GO:0009987,GO:0032991,GO:0044183,GO:0044424,GO:0044444,GO:0044445,GO:0044464,GO:0051082,GO:0061077,GO:0101031	-	ko:K09497	-	-	-	-	ko00000,ko03036,ko03110,ko04147	-	-	-	Cpn60_TCP1
BMN00601	7091.BGIBMGA009698-TA	1.9e-125	361.0	COG1308@1|root,KOG2239@2759|Eukaryota,39C57@33154|Opisthokonta,3BB6N@33208|Metazoa,3CRB7@33213|Bilateria,41XMM@6656|Arthropoda,3SZ7N@50557|Insecta,44383@7088|Lepidoptera	33208|Metazoa	K	NAC domain	NACA	GO:0000003,GO:0000122,GO:0002376,GO:0002520,GO:0003006,GO:0003205,GO:0003231,GO:0003674,GO:0003712,GO:0003713,GO:0005488,GO:0005515,GO:0005575,GO:0005622,GO:0005623,GO:0005634,GO:0005737,GO:0005854,GO:0006355,GO:0006357,GO:0006412,GO:0006518,GO:0006807,GO:0006928,GO:0006950,GO:0006996,GO:0007010,GO:0007275,GO:0007276,GO:0007281,GO:0007292,GO:0007507,GO:0008134,GO:0008150,GO:0008152,GO:0008284,GO:…	-	ko:K03626	-	-	-	-	ko00000	-	-	-	NAC
BMN00602	13037.EHJ66299	3.09e-117	346.0	COG4281@1|root,KOG0817@2759|Eukaryota,393R9@33154|Opisthokonta,3BEYJ@33208|Metazoa,3D0MI@33213|Bilateria,4205Q@6656|Arthropoda,3SNH8@50557|Insecta,446Q7@7088|Lepidoptera	33208|Metazoa	I	Acyl CoA binding protein	ACBD5	GO:0005575,GO:0005622,GO:0005623,GO:0005634,GO:0005654,GO:0005737,GO:0005777,GO:0005778,GO:0006082,GO:0006629,GO:0006631,GO:0006914,GO:0008150,GO:0008152,GO:0009056,GO:0009062,GO:0009987,GO:0010876,GO:0016020,GO:0016042,GO:0016054,GO:0019752,GO:0019915,GO:0030242,GO:0031090,GO:0031903,GO:0031974,GO:0031981,GO:0032787,GO:0033036,GO:0042579,GO:0043226,GO:0043227,GO:0043229,GO:0043231,GO:0043233,GO:…	-	-	-	-	-	-	-	-	-	-	ACBP
BMN00603	7091.BGIBMGA009697-TA	0.0	1467.0	COG0515@1|root,KOG3653@2759|Eukaryota,39RAD@33154|Opisthokonta,3BE0E@33208|Metazoa,3CY4J@33213|Bilateria,41V35@6656|Arthropoda,3SJYD@50557|Insecta,448E1@7088|Lepidoptera	33208|Metazoa	T	activity. It is involved in the biological process described with transmembrane receptor protein serine threonine kinase signaling pathway	BMPR2	GO:0000003,GO:0000902,GO:0000904,GO:0001501,GO:0001558,GO:0001568,GO:0001654,GO:0001704,GO:0001707,GO:0001890,GO:0001893,GO:0001932,GO:0001934,GO:0001935,GO:0001936,GO:0001938,GO:0001944,GO:0001945,GO:0001946,GO:0001974,GO:0002062,GO:0002063,GO:0003002,GO:0003006,GO:0003007,GO:0003008,GO:0003013,GO:0003018,GO:0003073,GO:0003085,GO:0003148,GO:0003151,GO:0003158,GO:0003170,GO:0003171,GO:0003174,GO:…	2.7.11.30	ko:K04671,ko:K04672	ko04060,ko04350,ko04360,ko04390,ko04550,ko05206,ko05418,map04060,map04350,map04360,map04390,map04550,map05206,map05418	M00679	-	-	ko00000,ko00001,ko00002,ko01000,ko01001,ko01020,ko04050	-	-	-	Activin_recp,Pkinase,Pkinase_Tyr
BMN00604	34740.HMEL011219-PA	1.09e-206	579.0	KOG2798@1|root,KOG2798@2759|Eukaryota,38H1C@33154|Opisthokonta,3BG3I@33208|Metazoa,3CSKA@33213|Bilateria,41VQY@6656|Arthropoda,3SFZ5@50557|Insecta,448IX@7088|Lepidoptera	33208|Metazoa	G	N2227-like protein	C9orf41	GO:0003674,GO:0003824,GO:0005575,GO:0005622,GO:0005623,GO:0005634,GO:0005737,GO:0005829,GO:0006082,GO:0006518,GO:0006520,GO:0006547,GO:0006548,GO:0006575,GO:0006725,GO:0006807,GO:0008150,GO:0008152,GO:0008168,GO:0008757,GO:0009056,GO:0009063,GO:0009987,GO:0016054,GO:0016740,GO:0016741,GO:0017144,GO:0019439,GO:0019752,GO:0030735,GO:0032259,GO:0034641,GO:0035498,GO:0043226,GO:0043227,GO:0043229,GO:…	2.1.1.22	ko:K19787	ko00340,map00340	-	R02144	RC00003,RC00333	ko00000,ko00001,ko01000	-	-	-	N2227
BMN00605	7091.BGIBMGA009695-TA	2.59e-293	812.0	COG3325@1|root,KOG2806@2759|Eukaryota,39UIT@33154|Opisthokonta,3BKFT@33208|Metazoa,3D1K1@33213|Bilateria,41VI4@6656|Arthropoda,3SIPT@50557|Insecta,44573@7088|Lepidoptera	33208|Metazoa	G	Glycosyl hydrolases family 18	-	GO:0002164,GO:0002165,GO:0002168,GO:0003674,GO:0003824,GO:0004553,GO:0004568,GO:0005488,GO:0005575,GO:0005576,GO:0005615,GO:0005622,GO:0005623,GO:0005737,GO:0006022,GO:0006026,GO:0006030,GO:0006032,GO:0006040,GO:0006807,GO:0006950,GO:0007275,GO:0007591,GO:0008061,GO:0008144,GO:0008150,GO:0008152,GO:0008362,GO:0008363,GO:0009056,GO:0009057,GO:0009611,GO:0009791,GO:0009987,GO:0016787,GO:0016798,GO:…	3.2.1.14	ko:K01183	ko00520,ko01100,map00520,map01100	-	R01206,R02334	RC00467	ko00000,ko00001,ko01000	-	GH18	-	Glyco_hydro_18
BMN00606	13037.EHJ72033	1.25e-51	165.0	29KY9@1|root,2RU7J@2759|Eukaryota,390Y8@33154|Opisthokonta,3C9YV@33208|Metazoa,3DR3D@33213|Bilateria,42791@6656|Arthropoda,3SU9T@50557|Insecta,44AUA@7088|Lepidoptera	33208|Metazoa	-	-	-	-	-	-	-	-	-	-	-	-	-	-	-
BMN00607	13037.EHJ70243	7.46e-232	647.0	COG5640@1|root,KOG3627@2759|Eukaryota,39VWW@33154|Opisthokonta,3BFGT@33208|Metazoa,3D1EW@33213|Bilateria,41X83@6656|Arthropoda,3SKS2@50557|Insecta,4438X@7088|Lepidoptera	33208|Metazoa	E	Trypsin-like serine protease	CLIPD7	GO:0003674,GO:0003824,GO:0004175,GO:0004252,GO:0006508,GO:0006807,GO:0008150,GO:0008152,GO:0008233,GO:0008236,GO:0016787,GO:0017171,GO:0019538,GO:0043170,GO:0044238,GO:0070011,GO:0071704,GO:0140096,GO:1901564	-	ko:K09640	-	-	-	-	ko00000,ko01000,ko01002	-	-	-	Trypsin
BMN00608	7091.BGIBMGA009736-TA	1.63e-161	452.0	2BYRB@1|root,2T7GP@2759|Eukaryota,391SW@33154|Opisthokonta,3C79X@33208|Metazoa,3DNA0@33213|Bilateria,424Q0@6656|Arthropoda,3STYX@50557|Insecta,44AC8@7088|Lepidoptera	33208|Metazoa	-	-	-	-	-	-	-	-	-	-	-	-	-	-	-
BMN00609	34740.HMEL011222-PA	1.03e-229	649.0	COG5640@1|root,KOG3627@2759|Eukaryota,39IVY@33154|Opisthokonta,3BFZ7@33208|Metazoa,3CYQ6@33213|Bilateria,41TD5@6656|Arthropoda,3SGIV@50557|Insecta,4446C@7088|Lepidoptera	33208|Metazoa	O	Trypsin-like serine protease	-	GO:0003674,GO:0003824,GO:0004175,GO:0004252,GO:0006508,GO:0006807,GO:0008150,GO:0008152,GO:0008233,GO:0008236,GO:0016787,GO:0017171,GO:0019538,GO:0043170,GO:0044238,GO:0070011,GO:0071704,GO:0140096,GO:1901564	-	-	-	-	-	-	-	-	-	-	Trypsin
BMN00610	7091.BGIBMGA009693-TA	0.0	912.0	KOG3690@1|root,KOG3690@2759|Eukaryota,39W3Z@33154|Opisthokonta,3BH4D@33208|Metazoa,3D3S5@33213|Bilateria,41Y83@6656|Arthropoda,3SFQ2@50557|Insecta,444X1@7088|Lepidoptera	33208|Metazoa	O	Angiotensin-converting enzyme	-	-	3.4.15.1	ko:K01283	ko04614,ko04924,ko05142,ko05410,map04614,map04924,map05142,map05410	-	-	-	ko00000,ko00001,ko01000,ko01002,ko04090,ko04147	-	-	-	Peptidase_M2
BMN00611	7091.BGIBMGA009740-TA	1.29e-292	813.0	COG0652@1|root,KOG3059@1|root,KOG0885@2759|Eukaryota,KOG3059@2759|Eukaryota,38DAQ@33154|Opisthokonta,3BACF@33208|Metazoa,3CWEK@33213|Bilateria,41TMH@6656|Arthropoda,3SGWG@50557|Insecta,443NY@7088|Lepidoptera	33208|Metazoa	IO	Cyclophilin type peptidyl-prolyl cis-trans isomerase/CLD	CWC27	GO:0000375,GO:0000377,GO:0000398,GO:0000413,GO:0003674,GO:0003755,GO:0003824,GO:0005575,GO:0005622,GO:0005623,GO:0005634,GO:0005654,GO:0005681,GO:0006139,GO:0006396,GO:0006397,GO:0006464,GO:0006725,GO:0006807,GO:0008150,GO:0008152,GO:0008380,GO:0009987,GO:0010467,GO:0016070,GO:0016071,GO:0016853,GO:0016859,GO:0018193,GO:0018208,GO:0019538,GO:0031974,GO:0031981,GO:0032991,GO:0034641,GO:0036211,GO:…	5.2.1.8	ko:K12737	-	-	-	-	ko00000,ko01000,ko03041,ko03110	-	-	-	Pro_isomerase
BMN00612	7091.BGIBMGA009742-TA	0.0	2098.0	2CN3F@1|root,2QTPZ@2759|Eukaryota,39Y1N@33154|Opisthokonta,3BDVC@33208|Metazoa,3CVGD@33213|Bilateria,41VDZ@6656|Arthropoda,3SGPX@50557|Insecta,444EI@7088|Lepidoptera	33208|Metazoa	S	divergent subfamily of APPLE domains	-	GO:0000003,GO:0005575,GO:0005576,GO:0005615,GO:0008150,GO:0032501,GO:0032504,GO:0044421	-	-	-	-	-	-	-	-	-	-	PAN_1
BMN00613	7091.BGIBMGA009743-TA	0.0	1716.0	COG5640@1|root,KOG3627@2759|Eukaryota,39X1U@33154|Opisthokonta,3BKY1@33208|Metazoa,3D2B5@33213|Bilateria,41TSE@6656|Arthropoda,3SHFF@50557|Insecta,441N2@7088|Lepidoptera	33208|Metazoa	E	Trypsin-like serine protease	TMPRSS11D	GO:0003674,GO:0003824,GO:0004175,GO:0004252,GO:0005575,GO:0005576,GO:0005623,GO:0005886,GO:0005887,GO:0006508,GO:0006807,GO:0007585,GO:0008150,GO:0008152,GO:0008233,GO:0008236,GO:0009986,GO:0016020,GO:0016021,GO:0016787,GO:0017171,GO:0019538,GO:0031224,GO:0031226,GO:0032501,GO:0040008,GO:0043170,GO:0044238,GO:0044425,GO:0044459,GO:0044464,GO:0050789,GO:0065007,GO:0070011,GO:0071704,GO:0071944,GO:…	-	ko:K09641	-	-	-	-	ko00000,ko01000,ko01002	-	-	-	SEA,Trypsin
BMN00614	13037.EHJ77965	0.0	1127.0	COG0076@1|root,KOG0628@2759|Eukaryota,38EZZ@33154|Opisthokonta,3B9Z3@33208|Metazoa,3CSPZ@33213|Bilateria,41UB8@6656|Arthropoda,3SFWA@50557|Insecta,448IK@7088|Lepidoptera	33208|Metazoa	E	Pyridoxal-dependent decarboxylase conserved domain	HDC	GO:0001505,GO:0001692,GO:0001694,GO:0003674,GO:0003824,GO:0004398,GO:0005488,GO:0005515,GO:0005575,GO:0005622,GO:0005623,GO:0005737,GO:0005829,GO:0006082,GO:0006520,GO:0006547,GO:0006548,GO:0006576,GO:0006725,GO:0006807,GO:0008144,GO:0008150,GO:0008152,GO:0009056,GO:0009058,GO:0009063,GO:0009266,GO:0009308,GO:0009309,GO:0009605,GO:0009628,GO:0009987,GO:0016054,GO:0016597,GO:0016829,GO:0016830,GO:…	4.1.1.105,4.1.1.22,4.1.1.25,4.1.1.28	ko:K01590,ko:K01593,ko:K22329	ko00340,ko00350,ko00360,ko00380,ko00901,ko00950,ko00965,ko01100,ko01110,ko04726,ko04728,ko05030,ko05031,ko05034,map00340,map00350,map00360,map00380,map00901,map00950,map00965,map01100,map01110,map04726,map04728,map05030,map05031,map05034	M00037,M00042	R00685,R00699,R00736,R01167,R02080,R02701,R04909	RC00299	ko00000,ko00001,ko00002,ko01000,ko04147	-	-	-	Pyridoxal_deC
BMN00615	52644.XP_010572895.1	3.17e-09	63.9	KOG3989@1|root,KOG3989@2759|Eukaryota,38Q7Y@33154|Opisthokonta,3BBYM@33208|Metazoa,3CVI3@33213|Bilateria,482QD@7711|Chordata,48Z16@7742|Vertebrata,4GQW4@8782|Aves	33208|Metazoa	W	Androgen-induced gene 1 protein	AIG1	GO:0001676,GO:0003674,GO:0003824,GO:0005575,GO:0005623,GO:0006082,GO:0006629,GO:0006631,GO:0008150,GO:0008152,GO:0009056,GO:0009062,GO:0009987,GO:0012505,GO:0016020,GO:0016042,GO:0016054,GO:0016787,GO:0019752,GO:0032787,GO:0042758,GO:0043436,GO:0044237,GO:0044238,GO:0044242,GO:0044248,GO:0044255,GO:0044281,GO:0044282,GO:0044464,GO:0046395,GO:0071704,GO:0072329,GO:1901575	-	-	-	-	-	-	-	-	-	-	Far-17a_AIG1
BMN00616	7091.BGIBMGA009744-TA	5.13e-287	784.0	COG0142@1|root,KOG0776@2759|Eukaryota,38EQ5@33154|Opisthokonta,3BAQY@33208|Metazoa,3CX53@33213|Bilateria,41TXK@6656|Arthropoda,3SJW2@50557|Insecta,441H1@7088|Lepidoptera	33208|Metazoa	H	Polyprenyl synthetase	PDSS2	GO:0003674,GO:0005488,GO:0005515,GO:0005575,GO:0005622,GO:0005623,GO:0005737,GO:0005739,GO:0005759,GO:0005829,GO:0006629,GO:0006720,GO:0006732,GO:0006733,GO:0006743,GO:0006744,GO:0008150,GO:0008152,GO:0008299,GO:0008610,GO:0009058,GO:0009108,GO:0009987,GO:0016043,GO:0022607,GO:0031974,GO:0032991,GO:0042180,GO:0042181,GO:0043226,GO:0043227,GO:0043229,GO:0043231,GO:0043233,GO:0043933,GO:0044085,GO:…	2.5.1.91	ko:K12505	ko00900,ko01110,map00900,map01110	-	R09249	RC00279	ko00000,ko00001,ko01000,ko01006	-	-	-	polyprenyl_synt
BMN00617	7091.BGIBMGA009690-TA	1.93e-170	478.0	KOG3989@1|root,KOG3989@2759|Eukaryota,38Q7Y@33154|Opisthokonta,3C9RK@33208|Metazoa,3DQW6@33213|Bilateria,4235R@6656|Arthropoda,3SRXS@50557|Insecta,446N2@7088|Lepidoptera	33208|Metazoa	W	FAR-17a/AIG1-like protein	-	-	-	-	-	-	-	-	-	-	-	-	Far-17a_AIG1
BMN00618	7091.BGIBMGA009689-TA	4.12e-188	522.0	KOG3989@1|root,KOG3989@2759|Eukaryota,38Q7Y@33154|Opisthokonta,3C9RK@33208|Metazoa,3DQW6@33213|Bilateria,4235R@6656|Arthropoda,3SRXS@50557|Insecta,446N2@7088|Lepidoptera	33208|Metazoa	W	FAR-17a/AIG1-like protein	-	-	-	-	-	-	-	-	-	-	-	-	Far-17a_AIG1
BMN00619	7091.BGIBMGA009689-TA	4.64e-22	97.1	KOG3989@1|root,KOG3989@2759|Eukaryota,38Q7Y@33154|Opisthokonta,3C9RK@33208|Metazoa,3DQW6@33213|Bilateria,4235R@6656|Arthropoda,3SRXS@50557|Insecta,446N2@7088|Lepidoptera	33208|Metazoa	W	FAR-17a/AIG1-like protein	-	-	-	-	-	-	-	-	-	-	-	-	Far-17a_AIG1
BMN00620	7091.BGIBMGA009746-TA	1.78e-71	223.0	2D84F@1|root,2T8PM@2759|Eukaryota,3939G@33154|Opisthokonta,3C8IZ@33208|Metazoa,3DNIG@33213|Bilateria,424VC@6656|Arthropoda,3SU7E@50557|Insecta,44ARD@7088|Lepidoptera	33208|Metazoa	S	FAR-17a/AIG1-like protein	-	-	-	-	-	-	-	-	-	-	-	-	Far-17a_AIG1
BMN00621	7091.BGIBMGA009688-TA	0.0	1166.0	KOG4216@1|root,KOG4216@2759|Eukaryota,38C0E@33154|Opisthokonta,3BE0B@33208|Metazoa,3CUND@33213|Bilateria,41TXE@6656|Arthropoda,3SK4R@50557|Insecta,4431Q@7088|Lepidoptera	33208|Metazoa	K	zinc ion binding. It is involved in the biological process described with steroid hormone mediated signaling pathway	RORB	GO:0000122,GO:0000976,GO:0000977,GO:0000978,GO:0000981,GO:0000982,GO:0000987,GO:0001012,GO:0001046,GO:0001047,GO:0001067,GO:0001077,GO:0001101,GO:0001221,GO:0001222,GO:0001223,GO:0001228,GO:0001505,GO:0001525,GO:0001568,GO:0001654,GO:0001666,GO:0001754,GO:0001775,GO:0001817,GO:0001819,GO:0001944,GO:0002250,GO:0002252,GO:0002263,GO:0002285,GO:0002286,GO:0002287,GO:0002292,GO:0002293,GO:0002294,GO:…	-	ko:K08532,ko:K08533,ko:K08701,ko:K14033	ko04659,ko04710,ko05321,map04659,map04710,map05321	-	-	-	ko00000,ko00001,ko03000,ko03310	-	-	-	Hormone_recep,zf-C4
BMN00894	34740.HMEL011241-PA	3.39e-69	216.0	2CHD7@1|root,2TBPM@2759|Eukaryota,396ZK@33154|Opisthokonta,3CBAY@33208|Metazoa,3DSK3@33213|Bilateria,424IX@6656|Arthropoda,3T171@50557|Insecta,449WQ@7088|Lepidoptera	33208|Metazoa	-	-	-	-	-	-	-	-	-	-	-	-	-	-	-
BMN00896	7091.BGIBMGA009749-TA	0.0	3978.0	COG5076@1|root,KOG1245@2759|Eukaryota,38FE7@33154|Opisthokonta,3B9S9@33208|Metazoa,3CTK1@33213|Bilateria,41UPP@6656|Arthropoda,3SG3E@50557|Insecta,442GS@7088|Lepidoptera	33208|Metazoa	B	Zinc ion binding	-	GO:0000228,GO:0000785,GO:0000790,GO:0003674,GO:0005488,GO:0005515,GO:0005575,GO:0005622,GO:0005623,GO:0005634,GO:0005694,GO:0006325,GO:0006338,GO:0006355,GO:0006357,GO:0006996,GO:0007275,GO:0007399,GO:0008134,GO:0008150,GO:0009889,GO:0009891,GO:0009893,GO:0009987,GO:0010468,GO:0010556,GO:0010557,GO:0010604,GO:0010628,GO:0016043,GO:0019219,GO:0019222,GO:0031010,GO:0031323,GO:0031325,GO:0031326,GO:…	-	-	-	-	-	-	-	-	-	-	Bromodomain,CENP-B_N,DDT,MBD,PHD,WHIM1,WSD
BMN00897	7091.BGIBMGA009685-TA	5e-314	868.0	KOG0118@1|root,KOG0118@2759|Eukaryota,3A3UV@33154|Opisthokonta,3CP99@33208|Metazoa,3E5DU@33213|Bilateria,42AUE@6656|Arthropoda,3SY8T@50557|Insecta,446X9@7088|Lepidoptera	33208|Metazoa	A	RNA recognition motif	-	-	-	ko:K14789	-	-	-	-	ko00000,ko03009	-	-	-	RRM_1
BMN00899	7091.BGIBMGA009750-TA	0.0	1038.0	COG5640@1|root,KOG3627@2759|Eukaryota,39MWJ@33154|Opisthokonta,3BKZG@33208|Metazoa,3E41M@33213|Bilateria,41X53@6656|Arthropoda,3SIX7@50557|Insecta,446Q4@7088|Lepidoptera	33208|Metazoa	O	Trypsin-like serine protease	ST14	GO:0003674,GO:0003824,GO:0004175,GO:0004252,GO:0006508,GO:0006807,GO:0008150,GO:0008152,GO:0008233,GO:0008236,GO:0016787,GO:0017171,GO:0019538,GO:0043170,GO:0044238,GO:0070011,GO:0071704,GO:0140096,GO:1901564	3.4.21.109	ko:K08670,ko:K09640	ko05206,map05206	-	-	-	ko00000,ko00001,ko01000,ko01002	-	-	-	CUB,Ldl_recept_a,SEA,Trypsin
BMN00900	7091.BGIBMGA009684-TA	8.87e-190	526.0	KOG0185@1|root,KOG0185@2759|Eukaryota,38G4U@33154|Opisthokonta,3B964@33208|Metazoa,3CZ27@33213|Bilateria,41WQQ@6656|Arthropoda,3SHPX@50557|Insecta,446J8@7088|Lepidoptera	33208|Metazoa	O	Proteasome subunit	PSMB4	GO:0000226,GO:0000502,GO:0001530,GO:0002682,GO:0002683,GO:0002861,GO:0002862,GO:0003674,GO:0005488,GO:0005575,GO:0005622,GO:0005623,GO:0005634,GO:0005654,GO:0005737,GO:0005829,GO:0005839,GO:0006464,GO:0006508,GO:0006511,GO:0006807,GO:0006996,GO:0007010,GO:0007017,GO:0007049,GO:0007098,GO:0008150,GO:0008152,GO:0008289,GO:0009056,GO:0009057,GO:0009987,GO:0010498,GO:0016043,GO:0016579,GO:0019538,GO:…	3.4.25.1	ko:K02736	ko03050,map03050	M00337,M00340	-	-	ko00000,ko00001,ko00002,ko01000,ko01002,ko03051	-	-	-	Proteasome
BMN00901	13037.EHJ72748	5.45e-94	274.0	COG0093@1|root,KOG0901@2759|Eukaryota,39ZWX@33154|Opisthokonta,3BPE2@33208|Metazoa,3D69J@33213|Bilateria,41YRZ@6656|Arthropoda,3SKZJ@50557|Insecta,4464M@7088|Lepidoptera	33208|Metazoa	J	Ribosomal protein L14p/L23e	RPL23	GO:0000122,GO:0000184,GO:0000956,GO:0001221,GO:0001223,GO:0002181,GO:0003674,GO:0003676,GO:0003723,GO:0003735,GO:0004857,GO:0005198,GO:0005488,GO:0005515,GO:0005575,GO:0005622,GO:0005623,GO:0005634,GO:0005654,GO:0005730,GO:0005737,GO:0005783,GO:0005789,GO:0005791,GO:0005829,GO:0005840,GO:0006139,GO:0006355,GO:0006357,GO:0006401,GO:0006402,GO:0006412,GO:0006413,GO:0006518,GO:0006605,GO:0006606,GO:…	-	ko:K02894	ko03010,map03010	M00177	-	-	br01610,ko00000,ko00001,ko00002,ko03011	-	-	-	Ribosomal_L14
BMN00902	34740.HMEL011247-PA	6e-108	311.0	KOG0130@1|root,KOG0130@2759|Eukaryota,3A3FA@33154|Opisthokonta,3BD6P@33208|Metazoa,3D0G2@33213|Bilateria,41YMP@6656|Arthropoda,3SM45@50557|Insecta,4495T@7088|Lepidoptera	33208|Metazoa	A	RNA recognition motif	RBM8A	GO:0000003,GO:0000018,GO:0000184,GO:0000226,GO:0000335,GO:0000337,GO:0000375,GO:0000377,GO:0000381,GO:0000398,GO:0000578,GO:0000956,GO:0001709,GO:0003002,GO:0003006,GO:0003674,GO:0003676,GO:0003723,GO:0003729,GO:0005488,GO:0005515,GO:0005575,GO:0005622,GO:0005623,GO:0005634,GO:0005654,GO:0005681,GO:0005737,GO:0005829,GO:0006139,GO:0006396,GO:0006397,GO:0006401,GO:0006402,GO:0006403,GO:0006405,GO:…	-	ko:K12876	ko03013,ko03015,ko03040,map03013,map03015,map03040	M00430	-	-	ko00000,ko00001,ko00002,ko03019,ko03041	-	-	-	RRM_1
BMN00903	13037.EHJ72750	4.67e-168	494.0	KOG3027@1|root,KOG3027@2759|Eukaryota,39TVI@33154|Opisthokonta,3BAN3@33208|Metazoa,3CUY0@33213|Bilateria,41WF0@6656|Arthropoda,3SGFG@50557|Insecta,448WG@7088|Lepidoptera	33208|Metazoa	MU	Glutathione S-transferase N-terminal domain	MTX2	GO:0005575,GO:0005622,GO:0005623,GO:0005634,GO:0005730,GO:0005737,GO:0005739,GO:0005740,GO:0005741,GO:0006605,GO:0006626,GO:0006810,GO:0006839,GO:0006886,GO:0006996,GO:0007005,GO:0008104,GO:0008150,GO:0009987,GO:0015031,GO:0015833,GO:0016020,GO:0016043,GO:0019867,GO:0031090,GO:0031966,GO:0031967,GO:0031968,GO:0031974,GO:0031975,GO:0031981,GO:0033036,GO:0033365,GO:0034613,GO:0042886,GO:0043226,GO:…	-	ko:K17776	-	-	-	-	ko00000,ko03029	-	-	-	GST_C_6,Tom37
BMN00906	7091.BGIBMGA009754-TA	1.45e-239	660.0	2CE1B@1|root,2S3FP@2759|Eukaryota,3A5BE@33154|Opisthokonta,3BRK4@33208|Metazoa,3D8U6@33213|Bilateria,4202X@6656|Arthropoda,3SN38@50557|Insecta,441PF@7088|Lepidoptera	33208|Metazoa	S	Thyroglobulin type I repeats.	-	-	-	-	-	-	-	-	-	-	-	-	Thyroglobulin_1
BMN00907	6087.XP_004205803.1	5.26e-45	184.0	KOG1056@1|root,KOG1075@1|root,KOG1056@2759|Eukaryota,KOG1075@2759|Eukaryota,39VXI@33154|Opisthokonta	33154|Opisthokonta	M	reverse transcriptase	-	-	-	-	-	-	-	-	-	-	-	-	Exo_endo_phos_2,RVT_1
BMN00908	7029.ACYPI081975-PA	6.28e-125	392.0	COG2801@1|root,KOG0017@2759|Eukaryota,38DPC@33154|Opisthokonta,3BGB6@33208|Metazoa,3D5G4@33213|Bilateria,41ZUZ@6656|Arthropoda,3SKEY@50557|Insecta	33208|Metazoa	L	Reverse transcriptase (RNA-dependent DNA polymerase)	-	-	-	-	-	-	-	-	-	-	-	-	RVT_2,Retrotran_gag_2,gag_pre-integrs,rve
BMN00909	13037.EHJ63806	6.44e-109	329.0	KOG2846@1|root,KOG2846@2759|Eukaryota,38W5T@33154|Opisthokonta,3C6AM@33208|Metazoa,3DRYH@33213|Bilateria,4290D@6656|Arthropoda,3STUX@50557|Insecta,44A0Z@7088|Lepidoptera	33208|Metazoa	S	Predicted integral membrane zinc-ribbon metal-binding protein	-	-	-	-	-	-	-	-	-	-	-	-	zinc_ribbon_10
[truncated: 12,605 more rows]
